# Supplementary material for: Complete genome sequences of two Pantoea stewartii strains ATCC 8199 from maize and PSCN1 from sugarcane
Source: BMC Genom Data. 2024 Oct 8;25:86. doi: 10.1186/s12863-024-01268-0 (PMC11462666; doi:10.1186/s12863-024-01268-0)
Supplement: Supplementary file 3 — Supplementary Material 3 [file 12863_2024_1268_MOESM3_ESM.xlsx]

## Sheet: Sheet1
Table S2 Summary of gene annotation of the strain ATCC 8199
#GeneID	COG_class	COG_class_annotation	GO_Function	KEGG_annotation	Pfam_annotation	Swissprot_annotation	TrEMBL_annotation		nr_annotation	virulence_factor	Transport_protein	CAZyme_family	PHI_Protein	ARDB
GE00001	[C]	Energy production and conversion	Biological Process: proline biosynthetic process (GO:0006561);	K13821|0|pam:PANA_2254|putA; PutA; K13821 RHH-type transcriptional regulator, proline utilization regulon repressor / proline dehydrogenase / delta 1-pyrroline-5-carboxylate dehydrogenase [EC:1.5.5.2 1.2.1.88] (A)	Proline dehydrogenase	Delta-1-pyrroline-5-carboxylate dehydrogenase GN=putA OS=Escherichia coli (strain K12) PE=1 SV=3	Transcriptional repressor/proline dehydrogenase/delta-1-pyrroline-5-carboxylate dehydrogenase {ECO:0000313|EMBL:EHU00014.1} OS=Pantoea stewartii subsp. stewartii DC283 PE=3 SV=1		bifunctional proline dehydrogenase/pyrroline-5-carboxylate dehydrogenase [Pantoea stewartii]	--	--	--	PHI:2635|putA|Q2FFX4|1280|Staphylococcus_aureus|Unaffected_pathogenicity	--
GE00002	[S]	Function unknown	--	--	--	Inner membrane protein YcfT GN=ycfT OS=Escherichia coli (strain K12) PE=1 SV=1	Uncharacterized protein {ECO:0000313|EMBL:EHU00013.1} OS=Pantoea stewartii subsp. stewartii DC283 PE=4 SV=1		hypothetical protein [Pantoea stewartii]	--	--	--	--	--
GE00003	--	--	--	--	--	--	Uncharacterized protein {ECO:0000313|EMBL:EHU00012.1} OS=Pantoea stewartii subsp. stewartii DC283 PE=4 SV=1		hypothetical protein [Pantoea stewartii]	--	--	--	--	--
GE00004	--	--	--	--	--	--	Putative transport {ECO:0000313|EMBL:EHU00278.1} OS=Pantoea stewartii subsp. stewartii DC283 PE=4 SV=1		membrane protein [Pantoea stewartii]	--	--	--	--	--
GE00005	[K]	Transcription	--	--	Winged helix-turn-helix DNA-binding	Bkd operon transcriptional regulator GN=bkdR OS=Pseudomonas aeruginosa (strain ATCC 15692 / PAO1 / 1C / PRS 101 / LMG PE=3 SV=1	AsnC family transcriptional regulator {ECO:0000313|EMBL:EHU00011.1} OS=Pantoea stewartii subsp. stewartii DC283 PE=4 SV=1		AsnC family transcriptional regulator [Pantoea stewartii]	--	--	--	--	--
GE00006	[L]	Replication, recombination and repair	--	--	Transposase IS66 family	Uncharacterized protein y4hP GN=NGR_a03340 OS=Rhizobium sp. (strain NGR234) PE=3 SV=2	Transposase {ECO:0000313|EMBL:EHT97868.1} OS=Pantoea stewartii subsp. stewartii DC283 PE=4 SV=1		transposase [Pantoea stewartii]	--	--	--	--	--
GE00007	--	--	--	--	--	--	Uncharacterized protein {ECO:0000313|EMBL:EHT99453.1} OS=Pantoea stewartii subsp. stewartii DC283 PE=4 SV=1		hypothetical protein [Pantoea stewartii]	--	--	--	--	--
GE00008	[L]	Replication, recombination and repair	--	--	IS66 Orf2 like protein	Uncharacterized protein y4hO GN=NGR_a03350 OS=Rhizobium sp. (strain NGR234) PE=3 SV=2	IS66 ORF2 family protein {ECO:0000313|EMBL:EHU01126.1} OS=Pantoea stewartii subsp. stewartii DC283 PE=4 SV=1		isocitrate lyase [Pantoea stewartii]	--	--	--	--	--
GE00009	[L]	Replication, recombination and repair	--	--	Transposase	Transposase InsC for insertion element IS2 GN=insC21 OS=Shigella flexneri PE=3 SV=1	IS66 family transposase orfA {ECO:0000313|EMBL:AIA48113.1} OS=Serratia sp. FS14 PE=4 SV=1		IS66 family transposase orfA [Serratia sp. FS14]	--	--	--	--	--
GE00010	[E]	Amino acid transport and metabolism	--	--	LysE type translocator	Uncharacterized membrane protein slr1627 GN=slr1627 OS=Synechocystis sp. (strain PCC 6803 / Kazusa) PE=3 SV=1	Uncharacterized protein {ECO:0000313|EMBL:EHU00088.1} OS=Pantoea stewartii subsp. stewartii DC283 PE=4 SV=1		lysine transporter LysE [Pantoea stewartii]	--	--	--	--	--
GE00011	[K]	Transcription	--	--	Bacterial regulatory proteins, tetR family	HTH-type transcriptional repressor NicS GN=nicS OS=Pseudomonas putida (strain KT2440) PE=2 SV=1	TetR family transcriptional regulator {ECO:0000313|EMBL:EHU00089.1} OS=Pantoea stewartii subsp. stewartii DC283 PE=4 SV=1		TetR family transcriptional regulator [Pantoea stewartii]	--	--	--	--	--
GE00012	[C]	Energy production and conversion	Molecular Function: D-arabinono-1,4-lactone oxidase activity (GO:0003885);	--	D-arabinono-1,4-lactone oxidase	L-gulono-1,4-lactone dehydrogenase GN=Rv1771 OS=Mycobacterium tuberculosis (strain ATCC 25618 / H37Rv) PE=1 SV=1	FAD-dependent oxidoreductase {ECO:0000313|EMBL:EHU00090.1} OS=Pantoea stewartii subsp. stewartii DC283 PE=4 SV=1		hypothetical protein [Pantoea stewartii]	--	--	--	PHI:197|ALO1|AAC98913|5476|Candida_albicans|Reduced_virulence	--
GE00013	[M]	Cell wall/membrane/envelope biogenesis	--	--	Glycosyl transferase family 8	--	Glycosyl transferase, family 8 {ECO:0000313|EMBL:EHU00091.1} OS=Pantoea stewartii subsp. stewartii DC283 PE=4 SV=1		glycosyl transferase, family 8 [Pantoea stewartii]	--	--	GT8.hmm	--	--
GE00014	--	--	--	--	Caudovirales tail fibre assembly protein	Uncharacterized protein YfdK GN=yfdK OS=Escherichia coli (strain K12) PE=4 SV=1	Uncharacterized protein {ECO:0000313|EMBL:EHU00092.1} OS=Pantoea stewartii subsp. stewartii DC283 PE=4 SV=1		hypothetical protein [Pantoea stewartii]	--	--	--	--	--
GE00015	--	--	--	--	--	Putative uncharacterized protein YfdL GN=yfdL OS=Escherichia coli (strain K12) PE=5 SV=1	Putative bacteriophage tail protein {ECO:0000313|EMBL:EHU01383.1} OS=Pantoea stewartii subsp. stewartii DC283 PE=4 SV=1		putative bacteriophage tail protein [Pantoea stewartii]	--	--	--	--	--
GE00016	[S]	Function unknown	--	--	Uncharacterized protein conserved in bacteria (DUF2313)	Uncharacterized protein YmfQ in lambdoid prophage e14 region (Precursor) GN=ymfQ OS=Escherichia coli (strain K12) PE=3 SV=1	Uncharacterized protein {ECO:0000313|EMBL:EHU00093.1} OS=Pantoea stewartii subsp. stewartii DC283 PE=4 SV=1		phage tail protein [Pantoea stewartii]	--	--	--	--	--
GE00017	[S]	Function unknown	--	--	Baseplate J-like protein	Mu-like prophage FluMu protein gp47 GN=HI_1520 OS=Haemophilus influenzae (strain ATCC 51907 / DSM 11121 / KW20 / Rd) PE=3 SV=1	Gp47 family protein {ECO:0000313|EMBL:EHU00094.1} OS=Pantoea stewartii subsp. stewartii DC283 PE=4 SV=1		tail protein [Pantoea stewartii]	--	--	--	--	--
GE00018	[L]	Replication, recombination and repair	--	--	Transposase	Transposase InsC for insertion element IS2 GN=insC21 OS=Shigella flexneri PE=3 SV=1	IS66 family transposase orfA {ECO:0000313|EMBL:AIA48113.1} OS=Serratia sp. FS14 PE=4 SV=1		IS66 family transposase orfA [Serratia sp. FS14]	--	--	--	--	--
GE00019	[L]	Replication, recombination and repair	--	--	IS66 Orf2 like protein	Uncharacterized protein y4hO GN=NGR_a03350 OS=Rhizobium sp. (strain NGR234) PE=3 SV=2	IS66 ORF2 family protein {ECO:0000313|EMBL:EHU01126.1} OS=Pantoea stewartii subsp. stewartii DC283 PE=4 SV=1		isocitrate lyase [Pantoea stewartii]	--	--	--	--	--
GE00020	[L]	Replication, recombination and repair	--	--	Transposase IS66 family	Uncharacterized protein y4hP GN=NGR_a03340 OS=Rhizobium sp. (strain NGR234) PE=3 SV=2	Transposase {ECO:0000313|EMBL:EHU00097.1} OS=Pantoea stewartii subsp. stewartii DC283 PE=4 SV=1		transposase [Pantoea stewartii]	--	--	--	--	--
GE00021	[L]	Replication, recombination and repair	--	--	Winged helix-turn helix	Insertion element IS630 uncharacterized 39 kDa protein OS=Shigella sonnei PE=4 SV=1	Uncharacterized protein {ECO:0000313|EMBL:ELG86251.1} OS=Escherichia coli KTE146 PE=4 SV=1		hypothetical protein A311_03793 [Escherichia coli KTE146]	--	--	--	--	--
GE00022	--	--	--	--	--	--	Uncharacterized protein {ECO:0000313|EMBL:EHU00099.1} OS=Pantoea stewartii subsp. stewartii DC283 PE=4 SV=1		hypothetical protein [Pantoea stewartii]	--	--	--	--	--
GE00023	[R]	General function prediction only	--	K06952|8.06904e-67|pao:Pat9b_2156|hypothetical protein; K06952 (A)	--	Uncharacterized protein YfdR GN=yfdR OS=Escherichia coli (strain K12) PE=4 SV=2	Phage protein {ECO:0000313|EMBL:EHU00100.1} OS=Pantoea stewartii subsp. stewartii DC283 PE=4 SV=1		hypothetical protein [Pantoea stewartii]	--	--	--	--	--
GE00024	--	--	--	--	--	--	Uncharacterized protein {ECO:0000313|EMBL:EHU00101.1} OS=Pantoea stewartii subsp. stewartii DC283 PE=4 SV=1		hypothetical protein [Pantoea stewartii]	--	--	--	--	--
GE00025	--	--	--	--	--	--	Uncharacterized protein {ECO:0000313|EMBL:EHU00102.1} OS=Pantoea stewartii subsp. stewartii DC283 PE=4 SV=1		hypothetical protein [Pantoea stewartii]	--	--	--	--	--
GE00026	--	--	--	--	Protein of unknown function (DUF2786)	--	Uncharacterized protein {ECO:0000313|EMBL:EHU00103.1} OS=Pantoea stewartii subsp. stewartii DC283 PE=4 SV=1		hypothetical protein [Pantoea stewartii]	--	--	--	--	--
GE00027	--	--	--	--	--	--	Uncharacterized protein {ECO:0000313|EMBL:EHU00104.1} OS=Pantoea stewartii subsp. stewartii DC283 PE=4 SV=1		hypothetical protein [Pantoea stewartii]	--	--	--	--	--
GE00028	--	--	--	--	--	--	Uncharacterized protein {ECO:0000313|EMBL:EHU00105.1} OS=Pantoea stewartii subsp. stewartii DC283 PE=4 SV=1		hypothetical protein [Pantoea stewartii]	--	--	--	--	--
GE00029	--	--	--	--	Protein of unknown function (DUF3164)	--	Uncharacterized protein {ECO:0000313|EMBL:AIK14239.1} OS=Pectobacterium atrosepticum (Erwinia carotovora subsp. atroseptica) PE=4 SV=1		sulfate transporter [Dickeya zeae]	--	--	--	--	--
GE00030	--	--	--	--	Protein of unknown function (DUF3164)	--	Uncharacterized protein {ECO:0000313|EMBL:ESM30142.1} OS=Enterobacter cloacae BWH 31 PE=4 SV=1		hypothetical protein [Enterobacter cloacae]	--	--	--	--	--
GE00031	--	--	--	--	--	--	Uncharacterized protein {ECO:0000313|EMBL:EHU00106.1} OS=Pantoea stewartii subsp. stewartii DC283 PE=4 SV=1		hypothetical protein [Pantoea stewartii]	--	--	--	--	--
GE00032	--	--	--	--	--	--	Uncharacterized protein {ECO:0000313|EMBL:EHU00107.1} OS=Pantoea stewartii subsp. stewartii DC283 PE=4 SV=1		hypothetical protein [Pantoea stewartii]	--	--	--	--	--
GE00033	[R]	General function prediction only	--	--	AAA domain	Mu-like prophage FluMu DNA transposition protein B GN=HI_1481 OS=Haemophilus influenzae (strain ATCC 51907 / DSM 11121 / KW20 / Rd) PE=3 SV=1	Phage transposase {ECO:0000313|EMBL:EHU00108.1} OS=Pantoea stewartii subsp. stewartii DC283 PE=4 SV=1		XRE family transcriptional regulator [Pantoea stewartii]	--	--	--	--	--
GE00034	[L]	Replication, recombination and repair	--	--	Mu transposase, C-terminal	Mu-like prophage FluMu transposase A GN=HI_1478 OS=Haemophilus influenzae (strain ATCC 51907 / DSM 11121 / KW20 / Rd) PE=3 SV=1	Phage transposase {ECO:0000313|EMBL:EHU00109.1} OS=Pantoea stewartii subsp. stewartii DC283 PE=4 SV=1		transposase [Pantoea stewartii]	--	--	--	--	--
GE00035	[K]	Transcription	--	K07724|2.5918e-49|cfd:CFNIH1_11260|Nlp family transcriptional regulator; K07724 Ner family transcriptional regulator (A)	Winged helix-turn-helix DNA-binding	Mu-like prophage FluMu DNA-binding protein Ner GN=nlp OS=Haemophilus influenzae (strain ATCC 51907 / DSM 11121 / KW20 / Rd) PE=3 SV=1	Nlp family transcriptional regulator {ECO:0000313|EMBL:AHY12066.1} OS=Citrobacter freundii CFNIH1 PE=4 SV=1		Nlp family transcriptional regulator [Citrobacter freundii]	--	--	--	--	--
GE00036	[K]	Transcription	--	--	Peptidase S24-like	HTH-type transcriptional regulator PrtR GN=prtR OS=Pseudomonas aeruginosa (strain ATCC 15692 / PAO1 / 1C / PRS 101 / LMG PE=2 SV=1	Uncharacterized protein {ECO:0000313|EMBL:EWD91752.1} OS=Klebsiella pneumoniae BIDMC 52 PE=4 SV=1		repressor [Klebsiella pneumoniae]	--	--	--	--	--
GE00037	--	--	--	--	Glycosyl transferase family 8	--	Glycosyl transferase {ECO:0000313|EMBL:KGD82735.1} OS=Pantoea stewartii subsp. indologenes PE=4 SV=1		glycosyl transferase [Pantoea stewartii]	--	--	GT8.hmm	--	--
GE00038	[R]	General function prediction only	--	--	Oxidoreductase family, C-terminal alpha/beta domain	Uncharacterized oxidoreductase sll0816 GN=sll0816 OS=Synechocystis sp. (strain PCC 6803 / Kazusa) PE=3 SV=1	Putative dehydrogenase {ECO:0000313|EMBL:EHU00111.1} OS=Pantoea stewartii subsp. stewartii DC283 PE=4 SV=1		oxidoreductase [Pantoea stewartii]	--	--	--	--	--
GE00039	[R]	General function prediction only	--	--	Oxidoreductase family, NAD-binding Rossmann fold	1,5-anhydro-D-fructose reductase GN=afr OS=Ensifer adhaerens (Sinorhizobium morelense) PE=1 SV=1	Oxidoreductase domain protein {ECO:0000313|EMBL:EHU00112.1} OS=Pantoea stewartii subsp. stewartii DC283 PE=4 SV=1		oxidoreductase domain protein [Pantoea stewartii]	--	--	GH109.hmm	--	--
GE00040	--	--	--	--	--	--	Uncharacterized protein {ECO:0000313|EMBL:EHU00113.1} OS=Pantoea stewartii subsp. stewartii DC283 PE=4 SV=1		hypothetical protein [Pantoea stewartii]	--	--	--	--	--
GE00041	--	--	--	--	Toxin SymE, type I toxin-antitoxin system	Toxic protein SymE GN=symE OS=Escherichia coli (strain K12) PE=1 SV=2	Uncharacterized protein {ECO:0000313|EMBL:ERM12008.1} OS=Pantoea ananatis BRT175 PE=4 SV=1		hypothetical protein [Pantoea stewartii]	--	--	--	--	--
GE00042	--	--	--	--	--	--	Uncharacterized protein {ECO:0000313|EMBL:EHU00114.1} OS=Pantoea stewartii subsp. stewartii DC283 PE=4 SV=1		hypothetical protein [Pantoea stewartii]	--	--	--	--	--
GE00043	--	--	--	K11903|4.01583e-29|plf:PANA5342_1640|hcp3; type VI secretion system effector; K11903 type VI secretion system secreted protein Hcp (A)	--	--	Uncharacterized protein {ECO:0000313|EMBL:EHU00115.1} OS=Pantoea stewartii subsp. stewartii DC283 PE=4 SV=1		hypothetical protein [Pantoea stewartii]	--	--	--	TssD|PHI:3408|W8DVN3|553|Pantoea_ananatis|unaffected_pathogenicity_	--
GE00044	[S]	Function unknown	--	K11903|3.19275e-24|paq:PAGR_g1583|hemolysin co-regulated protein Hcp1; K11903 type VI secretion system secreted protein Hcp (A)	Protein of unknown function (DUF796)	--	Putative cytoplasmic protein {ECO:0000313|EMBL:EHU00116.1} OS=Pantoea stewartii subsp. stewartii DC283 PE=4 SV=1		putative cytoplasmic protein [Pantoea stewartii]	--	--	--	TssD|PHI:3408|W8DVN3|553|Pantoea_ananatis|unaffected_pathogenicity_	--
GE00045	[C]	Energy production and conversion	--	--	Luciferase-like monooxygenase	Uncharacterized protein YwcH GN=ywcH OS=Bacillus subtilis (strain 168) PE=4 SV=1	Putative alkanal monooxygenase {ECO:0000313|EMBL:EHU00117.1} OS=Pantoea stewartii subsp. stewartii DC283 PE=4 SV=1		alkanal monooxygenase [Pantoea stewartii]	--	--	--	--	--
GE00046	[H]	Coenzyme transport and metabolism	--	K00077|0|pam:PANA_2449|apbA; ApbA; K00077 2-dehydropantoate 2-reductase [EC:1.1.1.169] (A)	Ketopantoate reductase PanE/ApbA	Uncharacterized oxidoreductase YkpB GN=ykpB OS=Bacillus subtilis (strain 168) PE=3 SV=1	2-dehydropantoate 2-reductase {ECO:0000256|RuleBase:RU003776} OS=Pantoea stewartii subsp. stewartii DC283 PE=3 SV=1		2-dehydropantoate 2-reductase [Pantoea stewartii]	--	--	--	--	--
GE00047	[K]	Transcription	--	--	Periplasmic binding protein-like domain	Lactose operon repressor GN=lacI OS=Escherichia coli (strain K12) PE=1 SV=3	Lac operon transcriptional repressor {ECO:0000313|EMBL:EHU00119.1} OS=Pantoea stewartii subsp. stewartii DC283 PE=4 SV=1		lac repressor [Pantoea stewartii]	--	--	--	PHI:2672|fruR|P0A2P8|90371|Salmonella_enterica_serovar_Typhimurium|Reduced_virulence	--
GE00048	[S]	Function unknown	--	K09802|4.75557e-70|plf:PANA5342_1635|yeeX; hypothetical protein; K09802 hypothetical protein (A)	Protein of unknown function (DUF496)	UPF0265 protein ETA_13650 {ECO:0000255|HAMAP-Rule:MF_00683} GN=ETA_13650 OS=Erwinia tasmaniensis (strain DSM 17950 / Et1/99) PE=3 SV=1	UPF0265 protein yeeX {ECO:0000256|HAMAP-Rule:MF_00683} OS=Pantoea stewartii subsp. stewartii DC283 PE=3 SV=1		hypothetical protein [Pantoea stewartii]	--	--	--	--	--
GE00049	[S]	Function unknown	--	--	Fusaric acid resistance protein-like	Inner membrane protein YeeA GN=yeeA OS=Escherichia coli (strain K12) PE=1 SV=2	Conserved inner membrane protein {ECO:0000313|EMBL:EHU00121.1} OS=Pantoea stewartii subsp. stewartii DC283 PE=4 SV=1		membrane protein [Pantoea stewartii]	--	--	--	--	--
GE00050	[M]	Cell wall/membrane/envelope biogenesis	--	K07258|0|plf:PANA5342_1633|dacD; D-alanyl-D-alanine carboxypeptidase; K07258 D-alanyl-D-alanine carboxypeptidase (penicillin-binding protein 5/6) [EC:3.4.16.4] (A)	D-alanyl-D-alanine carboxypeptidase	D-alanyl-D-alanine carboxypeptidase DacD (Precursor) GN=dacD OS=Salmonella typhimurium (strain LT2 / SGSC1412 / ATCC 700720) PE=3 SV=1	D-alanyl-D-alanine carboxypeptidase (Penicillin-binding protein 6b) {ECO:0000313|EMBL:EHU00122.1} OS=Pantoea stewartii subsp. stewartii DC283 PE=3 SV=1		D-alanyl-D-alanine carboxypeptidase [Pantoea stewartii]	--	--	--	--	--
GE00051	--	--	--	--	--	--	Uncharacterized protein {ECO:0000313|EMBL:EHM47565.1} OS=Yokenella regensburgei ATCC 43003 PE=4 SV=1		hypothetical protein [Enterobacter asburiae]	--	--	--	--	--
GE00052	--	--	--	--	--	--	Uncharacterized protein {ECO:0000313|EMBL:ESL86116.1} OS=Klebsiella pneumoniae UCICRE 10 PE=4 SV=1		hypothetical protein [Klebsiella pneumoniae]	--	--	--	--	--
GE00053	--	--	Molecular Function: exodeoxyribonuclease I activity (GO:0008852);	K01141|0|plf:PANA5342_1632|sbcB; exodeoxyribonuclease I; K01141 exodeoxyribonuclease I [EC:3.1.11.1] (A)	Exonuclease C-terminal	Exodeoxyribonuclease I GN=sbcB OS=Escherichia coli (strain K12) PE=1 SV=2	Exodeoxyribonuclease I {ECO:0000256|PIRNR:PIRNR000977} OS=Pantoea stewartii subsp. stewartii DC283 PE=4 SV=1		exonuclease I [Pantoea stewartii]	--	--	--	--	--
GE00054	[GE]	--	--	K03299|0|paq:PAGR_g1575|gluconate transporter YgbN; K03299 gluconate:H+ symporter, GntP family (A)	GntP family permease	Inner membrane permease YgbN GN=ygbN OS=Escherichia coli (strain K12) PE=1 SV=1	Putative transporter {ECO:0000313|EMBL:EHU00124.1} OS=Pantoea stewartii subsp. stewartii DC283 PE=4 SV=1		transporter [Pantoea stewartii]	--	--	--	--	--
GE00055	[G]	Carbohydrate transport and metabolism	Molecular Function: hydroxypyruvate isomerase activity (GO:0008903);	K01816|1.70996e-173|paq:PAGR_g1574|hydroxypyruvate isomerase YgbM; K01816 hydroxypyruvate isomerase [EC:5.3.1.22] (A)	Xylose isomerase-like TIM barrel	Putative hydroxypyruvate isomerase YgbM GN=ygbM OS=Escherichia coli (strain K12) PE=1 SV=1	Hydroxypyruvate isomerase {ECO:0000256|PIRNR:PIRNR006241} OS=Pantoea stewartii subsp. stewartii DC283 PE=3 SV=1		hypothetical protein [Pantoea stewartii]	--	--	--	--	--
GE00056	[G]	Carbohydrate transport and metabolism	--	--	Class II Aldolase and Adducin N-terminal domain	Putative aldolase class 2 protein YgbL GN=ygbL OS=Escherichia coli (strain K12) PE=3 SV=1	Putative class II aldolase {ECO:0000313|EMBL:EHU00126.1} OS=Pantoea stewartii subsp. stewartii DC283 PE=4 SV=1		aldolase [Pantoea stewartii]	--	--	--	--	--
GE00057	[S]	Function unknown	--	--	Protein of unknown function, DUF1537	Uncharacterized protein YgbK GN=ygbK OS=Escherichia coli (strain K12) PE=4 SV=1	Uncharacterized DUF1537 family protein {ECO:0000313|EMBL:EHU00127.1} OS=Pantoea stewartii subsp. stewartii DC283 PE=4 SV=1		membrane protein [Pantoea stewartii]	--	--	--	--	--
GE00058	[I]	Lipid transport and metabolism	Molecular Function: 3-hydroxybutyrate dehydrogenase activity (GO:0003858);	K08319|0|plf:PANA5342_1627|ygbJ; 2-hydroxy-3-oxopropionate reductase; K08319 putative dehydrogenase [EC:1.1.-.-] (A)	NAD binding domain of 6-phosphogluconate dehydrogenase	Uncharacterized oxidoreductase YgbJ GN=ygbJ OS=Escherichia coli (strain K12) PE=3 SV=1	NAD-binding dehydrogenase {ECO:0000313|EMBL:EHU00128.1} OS=Pantoea stewartii subsp. stewartii DC283 PE=4 SV=1		oxidoreductase [Pantoea stewartii]	--	--	--	--	--
GE00059	[KG]	--	--	--	DeoR C terminal sensor domain	Uncharacterized HTH-type transcriptional regulator YgbI GN=ygbI OS=Escherichia coli (strain K12) PE=3 SV=2	Putative DNA-binding transcriptional regulator {ECO:0000313|EMBL:EHU00129.1} OS=Pantoea stewartii subsp. stewartii DC283 PE=4 SV=1		DeoR family transcriptional regulator [Pantoea stewartii]	--	--	--	--	--
GE00060	[E]	Amino acid transport and metabolism	--	--	Amino acid permease	Low-affinity putrescine importer PlaP GN=plaP OS=Escherichia coli (strain K12) PE=1 SV=1	Putative amino-acid transporter {ECO:0000313|EMBL:EHU00130.1} OS=Pantoea stewartii subsp. stewartii DC283 PE=4 SV=1		putrescine/spermidine ABC transporter [Pantoea stewartii]	--	Putrescine importer - Escherichia coli (strain K12).	--	PHI:601|orf48|AAL20303|216597|Salmonella_enterica|Unaffected_pathogenicity	--
GE00061	--	--	--	--	--	--	Uncharacterized protein {ECO:0000313|EMBL:EHU00131.1} OS=Pantoea stewartii subsp. stewartii DC283 PE=4 SV=1		hypothetical protein [Pantoea stewartii]	--	--	--	--	--
GE00062	[E]	Amino acid transport and metabolism	Molecular Function: glutamate-putrescine ligase activity (GO:0034024);	K09470|0|pam:PANA_2462|puuA; PuuA; K09470 gamma-glutamylputrescine synthase [EC:6.3.1.11] (A)	Glutamine synthetase, catalytic domain	Gamma-glutamylputrescine synthetase PuuA GN=puuA OS=Escherichia coli (strain K12) PE=1 SV=2	Gamma-Glu-putrescine synthase {ECO:0000313|EMBL:EHU00132.1} OS=Pantoea stewartii subsp. stewartii DC283 PE=3 SV=1		gamma-glutamylputrescine synthetase [Pantoea stewartii]	--	--	--	--	--
GE00063	[R]	General function prediction only	Molecular Function: gamma-glutamyl-gamma-aminobutyrate hydrolase activity (GO:0033969);	K09473|1.30529e-147|plf:PANA5342_1623|ycjL; gamma-glutamyl-gamma-aminobutyrate hydrolase; K09473 gamma-glutamyl-gamma-aminobutyrate hydrolase [EC:3.5.1.94] (A)	Peptidase C26	Gamma-glutamyl-gamma-aminobutyrate hydrolase GN=puuD OS=Shigella sonnei (strain Ss046) PE=3 SV=2	Gamma-glutamyl-GABA hydrolase {ECO:0000313|EMBL:EHU00133.1} OS=Pantoea stewartii subsp. stewartii DC283 PE=4 SV=1		gamma-glutamyl-gamma-aminobutyrate hydrolase [Pantoea stewartii]	--	--	--	--	--
GE00064	[K]	Transcription	--	K14056|2.80876e-118|plf:PANA5342_1622|Xre family transcriptional regulator; K14056 HTH-type transcriptional regulator, repressor for puuD (A)	Cupin domain	HTH-type transcriptional regulator PuuR GN=puuR OS=Shigella flexneri PE=3 SV=1	DNA-binding transcriptional repressor {ECO:0000313|EMBL:EHU00134.1} OS=Pantoea stewartii subsp. stewartii DC283 PE=4 SV=1		XRE family transcriptional regulator [Pantoea stewartii]	--	--	--	--	--
GE00065	[E]	Amino acid transport and metabolism	--	K09471|0|plf:PANA5342_1621|FAD dependent oxidoreductase; K09471 gamma-glutamylputrescine oxidase [EC:1.4.3.-] (A)	FAD dependent oxidoreductase	Gamma-glutamylputrescine oxidoreductase GN=puuB OS=Escherichia coli (strain K12) PE=1 SV=2	FAD/NAD(P)-binding gamma-Glu-putrescine oxidase {ECO:0000313|EMBL:EHU00135.1} OS=Pantoea stewartii subsp. stewartii DC283 PE=4 SV=1		gamma-glutamylputrescine oxidoreductase [Pantoea stewartii]	--	--	--	--	--
GE00066	[MG]	--	Molecular Function: UDP-arabinose 4-epimerase activity (GO:0050373);	--	NADH(P)-binding	Protein YeeZ (Precursor) GN=yeeZ OS=Escherichia coli (strain K12) PE=1 SV=1	NAD-dependent epimerase/dehydratase {ECO:0000313|EMBL:EHU00136.1} OS=Pantoea stewartii subsp. stewartii DC283 PE=4 SV=1		hypothetical protein [Pantoea stewartii]	--	--	--	--	--
GE00067	[E]	Amino acid transport and metabolism	Molecular Function: ATP phosphoribosyltransferase activity (GO:0003879);	K00765|0|plf:PANA5342_1619|hisG; ATP phosphoribosyltransferase; K00765 ATP phosphoribosyltransferase [EC:2.4.2.17] (A)	ATP phosphoribosyltransferase	ATP phosphoribosyltransferase {ECO:0000255|HAMAP-Rule:MF_00079} GN=PC1_1745 OS=Pectobacterium carotovorum subsp. carotovorum (strain PC1) PE=3 SV=1	ATP phosphoribosyltransferase {ECO:0000256|HAMAP-Rule:MF_00079} OS=Pantoea stewartii subsp. stewartii DC283 PE=3 SV=1		ATP phosphoribosyltransferase [Pantoea stewartii]	--	--	--	--	--
GE00068	[E]	Amino acid transport and metabolism	Molecular Function: histidinol dehydrogenase activity (GO:0004399);	K00013|0|paq:PAGR_g1561|histidinol dehydrogenase HisD; K00013 histidinol dehydrogenase [EC:1.1.1.23] (A)	Histidinol dehydrogenase	Histidinol dehydrogenase {ECO:0000255|HAMAP-Rule:MF_01024} GN=SCH_2082 OS=Salmonella choleraesuis (strain SC-B67) PE=3 SV=1	Histidinol dehydrogenase {ECO:0000256|HAMAP-Rule:MF_01024, ECO:0000256|PIRNR:PIRNR000099} OS=Pantoea stewartii subsp. stewartii DC283 PE=3 SV=1		bifunctional histidinal dehydrogenase/ histidinol dehydrogenase [Pantoea stewartii]	--	--	--	--	--
GE00069	[E]	Amino acid transport and metabolism	Molecular Function: histidinol-phosphate transaminase activity (GO:0004400);	K00817|0|plf:PANA5342_1617|hisC; histidinol-phosphate aminotransferase; K00817 histidinol-phosphate aminotransferase [EC:2.6.1.9] (A)	Aminotransferase class I and II	Histidinol-phosphate aminotransferase {ECO:0000255|HAMAP-Rule:MF_01023} GN=PC1_1743 OS=Pectobacterium carotovorum subsp. carotovorum (strain PC1) PE=3 SV=1	Histidinol-phosphate aminotransferase {ECO:0000256|HAMAP-Rule:MF_01023} OS=Pantoea stewartii subsp. stewartii DC283 PE=3 SV=1		histidinol-phosphate aminotransferase [Pantoea stewartii]	(Cj1437c) aminotransferase [Capsule (VF0323)] [Campylobacter jejuni subsp. jejuni NCTC 11168]	--	--	--	--
GE00070	[E]	Amino acid transport and metabolism	Molecular Function: histidinol-phosphatase activity (GO:0004401);	K01089|0|plf:PANA5342_1616|hisB; histidinol-phosphatase/imidazoleglycerol-phosphate dehydratase; K01089 imidazoleglycerol-phosphate dehydratase / histidinol-phosphatase [EC:4.2.1.19 3.1.3.15] (A)	Imidazoleglycerol-phosphate dehydratase	Imidazoleglycerol-phosphate dehydratase {ECO:0000255|HAMAP-Rule:MF_01022} OS=Shigella flexneri PE=3 SV=2	Histidine biosynthesis bifunctional protein HisB {ECO:0000256|HAMAP-Rule:MF_01022, ECO:0000256|SAAS:SAAS00077833} OS=Pantoea stewartii subsp. stewartii DC283 PE=3 SV=1		imidazoleglycerol-phosphate dehydratase [Pantoea stewartii]	(gmhB) D,D-heptose 1,7-bisphosphate phosphatase [LOS (CVF396)] [Campylobacter jejuni subsp. jejuni NCTC 11168]	--	--	PHI:121|PTH3|AAB88888|318829|Magnaporthe_oryzae|Loss_of_pathogenicity	--
GE00071	[E]	Amino acid transport and metabolism	--	K02501|6.56215e-142|plf:PANA5342_1615|hisH; imidazole glycerol phosphate synthase, glutamine amidotransferase subunit; K02501 glutamine amidotransferase [EC:2.4.2.-] (A)	Glutamine amidotransferase class-I	Imidazole glycerol phosphate synthase subunit HisH {ECO:0000255|HAMAP-Rule:MF_00278} GN=ECA2586 OS=Pectobacterium atrosepticum (strain SCRI 1043 / ATCC BAA-672) PE=3 SV=1	Imidazole glycerol phosphate synthase subunit HisH {ECO:0000256|HAMAP-Rule:MF_00278} OS=Pantoea stewartii subsp. stewartii DC283 PE=3 SV=1		imidazole glycerol phosphate synthase [Pantoea stewartii]	--	--	--	--	--
GE00072	[E]	Amino acid transport and metabolism	Molecular Function: 1-(5-phosphoribosyl)-5-[(5-phosphoribosylamino)methylideneamino]imidazole-4-carboxamide isomerase activity (GO:0003949);	K01814|3.25854e-165|pam:PANA_2473|hisA; HisA; K01814 phosphoribosylformimino-5-aminoimidazole carboxamide ribotide isomerase [EC:5.3.1.16] (A)	Histidine biosynthesis protein	1-(5-phosphoribosyl)-5-[(5-phosphoribosylamino)methylideneamino] imidazole-4-carboxamide isomerase {ECO:0000255|HAMAP-Rule:MF_01014} GN=ETA_13510 OS=Erwinia tasmaniensis (strain DSM 17950 / Et1/99) PE=3 SV=1	1-(5-phosphoribosyl)-5-[(5-phosphoribosylamino)methylideneamino] imidazole-4-carboxamide isomerase {ECO:0000256|HAMAP-Rule:MF_01014, ECO:0000256|RuleBase:RU003658} OS=Pantoea stewartii subsp. stewartii DC283 PE=3 SV=1		1-(5-phosphoribosyl)-5-[(5-phosphoribosylamino)methylideneamino] imidazole-4-carboxamide isomerase [Pantoea stewartii]	--	--	--	--	--
GE00073	[E]	Amino acid transport and metabolism	--	K02500|0|plf:PANA5342_1613|hisF; Imidazole glycerol phosphate synthase cyclase subunit; K02500 cyclase [EC:4.1.3.-] (A)	Histidine biosynthesis protein	Imidazole glycerol phosphate synthase subunit HisF {ECO:0000255|HAMAP-Rule:MF_01013} GN=Ent638_2637 OS=Enterobacter sp. (strain 638) PE=3 SV=1	Imidazole glycerol phosphate synthase subunit HisF {ECO:0000256|HAMAP-Rule:MF_01013} OS=Pantoea stewartii subsp. stewartii DC283 PE=3 SV=1		imidazole glycerol phosphate synthase [Pantoea stewartii]	--	--	--	--	--
GE00074	[E]	Amino acid transport and metabolism	Molecular Function: phosphoribosyl-AMP cyclohydrolase activity (GO:0004635);	K11755|4.80358e-144|plf:PANA5342_1612|hisI; phosphoribosyl-AMP cyclohydrolase; K11755 phosphoribosyl-ATP pyrophosphohydrolase / phosphoribosyl-AMP cyclohydrolase [EC:3.6.1.31 3.5.4.19] (A)	Phosphoribosyl-AMP cyclohydrolase	Phosphoribosyl-ATP pyrophosphatase GN=hisI OS=Escherichia coli (strain K12) PE=3 SV=3	Histidine biosynthesis bifunctional protein HisIE {ECO:0000256|HAMAP-Rule:MF_01019, ECO:0000256|SAAS:SAAS00071030} OS=Pantoea stewartii subsp. stewartii DC283 PE=3 SV=1		phosphoribosyl-AMP cyclohydrolase [Pantoea stewartii]	--	--	--	--	--
GE00075	[S]	Function unknown	--	--	Aminoacyl-tRNA editing domain	Uncharacterized protein YeaK GN=yeaK OS=Escherichia coli (strain K12) PE=4 SV=1	Prolyl-tRNA synthetase-associated domain-containing protein {ECO:0000313|EMBL:EHU00145.1} OS=Pantoea stewartii subsp. stewartii DC283 PE=4 SV=1		hypothetical protein [Pantoea stewartii]	--	--	--	--	--
GE00076	[ET]	--	--	K10013|6.96353e-56|psts:E05_49580|cationic amino acid ABC transporter periplasmic-binding protein; K10013 lysine/arginine/ornithine transport system substrate-binding protein (A)	Bacterial extracellular solute-binding proteins, family 3	Lysine/arginine/ornithine-binding periplasmic protein (Precursor) GN=argT OS=Escherichia coli (strain K12) PE=1 SV=3	Periplasmic substrate-binding component of an ABC superfamily cationic amino acid transporter {ECO:0000313|EMBL:EHU00146.1} OS=Pantoea stewartii subsp. stewartii DC283 PE=4 SV=1		periplasmic substrate-binding component of an ABC superfamily cationic amino acid transporter [Pantoea stewartii]	--	ARGININE/ORNITHINE-BINDING PERIPLASMIC PROTEIN PRECURSOR - Pseudomonas aeruginosa.	--	--	--
GE00077	[ET]	--	--	K10013|2.65209e-92|pam:PANA_2479|argT; ArgT; K10013 lysine/arginine/ornithine transport system substrate-binding protein (A)	Bacterial extracellular solute-binding proteins, family 3	Lysine/arginine/ornithine-binding periplasmic protein (Precursor) GN=argT OS=Salmonella typhimurium (strain LT2 / SGSC1412 / ATCC 700720) PE=1 SV=2	Periplasmic substrate-binding component of an ABC superfamily cationic amino acid transporter {ECO:0000313|EMBL:EHU00147.1} OS=Pantoea stewartii subsp. stewartii DC283 PE=4 SV=1		periplasmic substrate-binding component of an ABC superfamily cationic amino acid transporter [Pantoea stewartii]	--	Lysine-arginine-ornithine-binding periplasmic protein precursor (LAO-binding protein) - Escherichia coli.	--	--	--
GE00078	[L]	Replication, recombination and repair	--	--	Winged helix-turn helix	Insertion element IS630 uncharacterized 39 kDa protein OS=Shigella sonnei PE=4 SV=1	Uncharacterized protein {ECO:0000313|EMBL:EHT98017.1} OS=Pantoea stewartii subsp. stewartii DC283 PE=4 SV=1		DDE endonuclease [Pantoea stewartii]	--	--	--	--	--
GE00079	[L]	Replication, recombination and repair	--	--	DDE superfamily endonuclease	Insertion element IS630 uncharacterized 39 kDa protein OS=Shigella sonnei PE=4 SV=1	Transposase {ECO:0000313|EMBL:EHT98896.1} OS=Pantoea stewartii subsp. stewartii DC283 PE=4 SV=1		DNA-binding protein [Pantoea stewartii]	--	--	--	--	--
GE00080	[M]	Cell wall/membrane/envelope biogenesis	--	K02847|1.2782e-129|pao:Pat9b_2571|hypothetical protein; K02847 O-antigen ligase [EC:2.4.1.-] (A)	O-antigen ligase like membrane protein	O-antigen ligase GN=rfaL OS=Escherichia coli (strain K12) PE=1 SV=2	O-antigen ligase {ECO:0000313|EMBL:EHU00149.1} OS=Pantoea stewartii subsp. stewartii DC283 PE=4 SV=1		ligase [Pantoea stewartii]	--	--	--	--	--
GE00081	[M]	Cell wall/membrane/envelope biogenesis	--	K02840|7.746e-134|pao:Pat9b_2572|group 1 glycosyl transferase; K02840 UDP-D-galactose:(glucosyl)LPS alpha-1,6-D-galactosyltransferase [EC:2.4.1.-] (A)	Glycosyl transferases group 1	Lipopolysaccharide 1,6-galactosyltransferase GN=rfaB OS=Escherichia coli (strain K12) PE=3 SV=2	Lipopolysaccharide 1,6-galactosyltransferase {ECO:0000313|EMBL:EHU00150.1} OS=Pantoea stewartii subsp. stewartii DC283 PE=4 SV=1		glycosyl transferase family 1 [Pantoea stewartii]	--	--	GT4.hmm	--	--
GE00082	[R]	General function prediction only	--	K06987|0|paj:PAJ_1777|hypothetical protein; K06987 (A)	Succinylglutamate desuccinylase / Aspartoacylase family	--	Succinylglutamate desuccinylase/aspartoacylase {ECO:0000313|EMBL:EHU00151.1} OS=Pantoea stewartii subsp. stewartii DC283 PE=4 SV=1		hypothetical protein [Pantoea stewartii]	--	--	--	--	--
GE00083	--	--	--	--	--	--	Putative transport {ECO:0000313|EMBL:EHU00278.1} OS=Pantoea stewartii subsp. stewartii DC283 PE=4 SV=1		membrane protein [Pantoea stewartii]	--	--	--	--	--
GE00084	[M]	Cell wall/membrane/envelope biogenesis	--	K05789|9.87119e-136|plf:PANA5342_1606|wzz1; polysaccharide antigen chain regulator; K05789 chain length determinant protein (polysaccharide antigen chain regulator) (A)	Chain length determinant protein	Chain length determinant protein GN=wzzB OS=Escherichia coli PE=3 SV=2	O-antigen lipopolysaccharide chain length regulator {ECO:0000313|EMBL:EHU00152.1} OS=Pantoea stewartii subsp. stewartii DC283 PE=4 SV=1		chain length-determining protein [Pantoea stewartii]	--	--	--	--	--
GE00085	[G]	Carbohydrate transport and metabolism	Biological Process: D-gluconate metabolic process (GO:0019521);	K00033|0|pao:Pat9b_2575|6-phosphogluconate dehydrogenase; K00033 6-phosphogluconate dehydrogenase [EC:1.1.1.44 1.1.1.343] (A)	6-phosphogluconate dehydrogenase, C-terminal domain	6-phosphogluconate dehydrogenase, decarboxylating GN=gnd OS=Shigella flexneri PE=3 SV=1	6-phosphogluconate dehydrogenase, decarboxylating {ECO:0000256|PIRNR:PIRNR000109, ECO:0000256|RuleBase:RU000485} OS=Pantoea stewartii subsp. stewartii DC283 PE=3 SV=1		6-phosphogluconate dehydrogenase [Pantoea stewartii]	--	--	--	--	--
GE00086	[M]	Cell wall/membrane/envelope biogenesis	--	K01784|1.80542e-156|eas:Entas_0837|UDP-glucose 4-epimerase; K01784 UDP-glucose 4-epimerase [EC:5.1.3.2] (A)	NAD dependent epimerase/dehydratase family	UDP-glucose 4-epimerase GN=galE OS=Pasteurella multocida (strain Pm70) PE=3 SV=1	UDP-glucose 4-epimerase {ECO:0000313|EMBL:EHU00154.1} OS=Pantoea stewartii subsp. stewartii DC283 PE=3 SV=1		UDP-glucose 4-epimerase [Pantoea stewartii]	(galE) UDP-glucose 4-epimerase [LOS (CVF494)] [Haemophilus influenzae Rd KW20]	--	--	PHI:1133|Lmepi|B9DR51|5022|Leptosphaeria_maculans|Loss_of_pathogenicity	--
GE00087	[M]	Cell wall/membrane/envelope biogenesis	--	K16697|1.95036e-17|bli:BL03351|tuaC; glycosyl transferase family 4; K16697 teichuronic acid biosynthesis glycosyltransferase TuaC [EC:2.4.-.-] (A)	Glycosyl transferases group 1	Putative teichuronic acid biosynthesis glycosyltransferase TuaC GN=tuaC OS=Bacillus subtilis (strain 168) PE=2 SV=1	Glycosyl transferase group 1 {ECO:0000313|EMBL:EHU00155.1} OS=Pantoea stewartii subsp. stewartii DC283 PE=4 SV=1		glycosyl transferase group 1 [Pantoea stewartii]	(rfpB) putative galactosyltransferase [O-antigen (VF0392)] [Yersinia enterocolitica subsp. enterocolitica 8081]	--	GT4.hmm	--	--
GE00088	--	--	--	--	O-antigen ligase like membrane protein	--	Uncharacterized protein {ECO:0000313|EMBL:EHU00156.1} OS=Pantoea stewartii subsp. stewartii DC283 PE=4 SV=1		hypothetical protein [Pantoea stewartii]	--	--	--	--	--
GE00089	[M]	Cell wall/membrane/envelope biogenesis	--	K18788|2.18451e-99|eoc:CE10_2348|wbbD; UDP-Gal:GlcNAc alpha-pyrophosphate-R beta 1,3-galactosyltransferase; K18788 UDP-Gal:alpha-D-GlcNAc-diphosphoundecaprenol beta-1,3-galactosyltransferase [EC:2.4.1.303] (A)	Glycosyl transferase family 2	UDP-Gal:alpha-D-GlcNAc-diphosphoundecaprenol beta-1,3-galactosyltransferase GN=wbbD OS=Escherichia coli PE=1 SV=1	Putative glycosyltransferase {ECO:0000313|EMBL:EHU00157.1} OS=Pantoea stewartii subsp. stewartii DC283 PE=4 SV=1		glycosyltransferase family 2 [Pantoea stewartii]	(lsgF) glycosyltransferase [LOS (CVF494)] [Haemophilus influenzae Rd KW20]	--	GT2.hmm	--	--
GE00090	[M]	Cell wall/membrane/envelope biogenesis	--	--	Glycosyl transferase family 2	Putative glycosyltransferase EpsE GN=epsE OS=Bacillus subtilis (strain 168) PE=2 SV=2	Family 2 glycosyl transferase {ECO:0000313|EMBL:EHU00158.1} OS=Pantoea stewartii subsp. stewartii DC283 PE=4 SV=1		family 2 glycosyl transferase [Pantoea stewartii]	(cpsO) glycosyl transferase CpsO(V) [Capsule (VF0274)] [Streptococcus agalactiae 2603V/R]	--	GT2.hmm	--	--
GE00091	[R]	General function prediction only	--	K03328|5.36194e-132|pct:PC1_1305|polysaccharide biosynthesis protein; K03328 polysaccharide transporter, PST family (A)	Polysaccharide biosynthesis protein	Protein WzxE GN=wzxE OS=Shigella flexneri PE=3 SV=1	WzxB family protein {ECO:0000313|EMBL:EHU00159.1} OS=Pantoea stewartii subsp. stewartii DC283 PE=4 SV=1		WzxB family protein [Pantoea stewartii]	--	--	--	--	--
GE00092	[M]	Cell wall/membrane/envelope biogenesis	Molecular Function: L-glutamine:2-oxoglutarate aminotransferase activity (GO:0080100);	--	DegT/DnrJ/EryC1/StrS aminotransferase family	dTDP-3-amino-3,6-dideoxy-alpha-D-galactopyranose transaminase GN=fdtB OS=Aneurinibacillus thermoaerophilus PE=1 SV=1	DegT/DnrJ/EryC1/StrS aminotransferase {ECO:0000313|EMBL:EHU00160.1} OS=Pantoea stewartii subsp. stewartii DC283 PE=3 SV=1		aminotransferase [Pantoea stewartii]	(bplC) lipopolysaccharide biosynthesis protein [LPS (VF0033)] [Bordetella pertussis Tohama I]	--	--	--	--
GE00093	[J]	Translation, ribosomal structure and biogenesis	--	--	Formyl transferase	Methionyl-tRNA formyltransferase {ECO:0000255|HAMAP-Rule:MF_00182} GN=CBU_1997 OS=Coxiella burnetii (strain RSA 493 / Nine Mile phase I) PE=1 SV=1	Formyl transferase {ECO:0000313|EMBL:EHU00161.1} OS=Pantoea stewartii subsp. stewartii DC283 PE=4 SV=1		formyl transferase [Pantoea stewartii]	--	--	--	PHI:1260|FGSG_13944|I1RUC7|5518|Gibberella_zeae_(related:_Fusarium_graminearum)|Unaffected_pathogenicity	--
GE00094	--	--	--	--	WxcM-like, C-terminal	TDP-4-oxo-6-deoxy-alpha-D-glucose-3,4-oxoisomerase GN=fdtA OS=Aneurinibacillus thermoaerophilus PE=1 SV=1	Uncharacterized protein {ECO:0000313|EMBL:ENU82025.1} OS=Acinetobacter sp. ANC 3789 PE=4 SV=1		dTDP-6-deoxy-3,4-keto-hexulose isomerase [Pantoea ananatis]	--	--	--	--	--
GE00095	[M]	Cell wall/membrane/envelope biogenesis	--	K00973|1.15043e-172|eoh:ECO103_2519|rmlA; D-glucose-1-phosphate thymidylyltransferase; K00973 glucose-1-phosphate thymidylyltransferase [EC:2.7.7.24] (A)	Nucleotidyl transferase	Glucose-1-phosphate thymidylyltransferase 2 GN=rmlA2 OS=Shigella flexneri PE=3 SV=1	Glucose-1-phosphate thymidylyltransferase {ECO:0000256|RuleBase:RU003706} OS=Pantoea stewartii subsp. stewartii DC283 PE=3 SV=1		glucose-1-phosphate thymidylyltransferase [Pantoea stewartii]	(hasC) UDP-glucose pyrophosphorylase [Hyaluronic acid capsule (VF0244)] [Streptococcus pyogenes M1 GAS]	--	--	galU|PHI:3112|Q8P8Q1|339|Xanthomonas_campestris|loss_of_pathogenicity_	--
GE00096	[M]	Cell wall/membrane/envelope biogenesis	Biological Process: nucleotide-sugar metabolic process (GO:0009225);	K01710|0|eoh:ECO103_2520|rmlB; dTDP-glucose 4,6-dehydratase; K01710 dTDP-glucose 4,6-dehydratase [EC:4.2.1.46] (A)	NAD dependent epimerase/dehydratase family	dTDP-glucose 4,6-dehydratase GN=rfbB OS=Shigella flexneri PE=3 SV=2	dTDP-glucose 4,6-dehydratase {ECO:0000256|RuleBase:RU004473} OS=Pantoea stewartii subsp. stewartii DC283 PE=3 SV=1		dTDP-glucose 4,6-dehydratase [Pantoea stewartii]	(rffG) dTDP-glucose 46-dehydratase [LOS (CVF494)] [Haemophilus influenzae Rd KW20]	--	--	AS87_04050|PHI:3281|A0A097IB07|34085|Riemerella_anatipestifer|reduced_virulence_	--
GE00097	--	--	--	--	--	--	Uncharacterized protein {ECO:0000313|EMBL:KES14616.1} OS=Gilliamella apicola SCGC AB-598-I20 PE=4 SV=1		hypothetical protein GASC598I20_002040 [Gilliamella apicola SCGC AB-598-I20]	--	--	--	--	--
GE00098	[L]	Replication, recombination and repair	--	--	Winged helix-turn helix	Insertion element IS630 uncharacterized 39 kDa protein OS=Shigella sonnei PE=4 SV=1	Uncharacterized protein {ECO:0000313|EMBL:EHT98017.1} OS=Pantoea stewartii subsp. stewartii DC283 PE=4 SV=1		DDE endonuclease [Pantoea stewartii]	--	--	--	--	--
GE00099	[M]	Cell wall/membrane/envelope biogenesis	--	K02851|1.37648e-141|plf:PANA5342_1593|wecA1; undecaprenyl-phosphate alpha-N-acetylglucosaminyl 1-phosphatetransferase; K02851 UDP-GlcNAc:undecaprenyl-phosphate GlcNAc-1-phosphate transferase [EC:2.7.8.33] (A)	Glycosyl transferase family 4	Undecaprenyl-phosphate alpha-N-acetylglucosaminyl 1-phosphate transferase GN=wecA OS=Escherichia coli O157:H7 PE=3 SV=1	Undecaprenyl-phosphate N-acetylglucosaminyl 1-phosphate transferase {ECO:0000313|EMBL:EHU00168.1} OS=Pantoea stewartii subsp. stewartii DC283 PE=4 SV=1		UDP-phosphate alpha-N-acetylglucosaminyl 1-phosphate transferase [Pantoea stewartii]	(wecA) undecaprenyl-phosphate alpha-N-acetylglucosaminyltransferase [LOS (CVF494)] [Haemophilus influenzae Rd KW20]	--	--	--	--
GE00100	[M]	Cell wall/membrane/envelope biogenesis	--	K01784|0|plf:PANA5342_1592|galE; UDP-glucose 4-epimerase GalE; K01784 UDP-glucose 4-epimerase [EC:5.1.3.2] (A)	NAD dependent epimerase/dehydratase family	UDP-glucose 4-epimerase GN=galE OS=Erwinia amylovora (Fire blight bacteria) PE=3 SV=1	UDP-glucose-4-epimerase {ECO:0000313|EMBL:EHU00169.1} OS=Pantoea stewartii subsp. stewartii DC283 PE=3 SV=1		UDP-glucose 4-epimerase [Pantoea stewartii]	(galE) UDP-glucose 4-epimerase [LOS (CVF494)] [Haemophilus influenzae Rd KW20]	--	--	PHI:1133|Lmepi|B9DR51|5022|Leptosphaeria_maculans|Loss_of_pathogenicity	--
GE00101	[M]	Cell wall/membrane/envelope biogenesis	--	K00963|0|pam:PANA_2494|galF; GalF; K00963 UTP--glucose-1-phosphate uridylyltransferase [EC:2.7.7.9] (A)	Nucleotidyl transferase	UTP--glucose-1-phosphate uridylyltransferase GN=galF OS=Salmonella typhimurium (strain LT2 / SGSC1412 / ATCC 700720) PE=3 SV=1	Putative UTP--glucose-1-phosphate uridylyltransferase regulatory subunit {ECO:0000313|EMBL:EHU00170.1} OS=Pantoea stewartii subsp. stewartii DC283 PE=4 SV=1		UTP--glucose-1-phosphate uridylyltransferase subunit GalU [Pantoea stewartii]	(galU) glucosephosphate uridylyltransferase [LOS (CVF494)] [Haemophilus influenzae Rd KW20]	--	--	galU|PHI:3112|Q8P8Q1|339|Xanthomonas_campestris|loss_of_pathogenicity_	--
GE00102	[R]	General function prediction only	--	K16696|0|paq:PAGR_g1534|extracellular polysaccharide biosynthesis protein AmsL; K16696 exopolysaccharide (amylovoran) exporter (A)	Polysaccharide biosynthesis protein	Amylovoran biosynthesis protein AmsL GN=amsL OS=Erwinia amylovora (Fire blight bacteria) PE=3 SV=2	PST family transporter {ECO:0000313|EMBL:EHU00171.1} OS=Pantoea stewartii subsp. stewartii DC283 PE=4 SV=1		amylovoran biosynthesis protein AmsL [Pantoea stewartii]	--	Amylovoran biosynthesis protein amsL - Erwinia amylovora.	--	--	--
GE00103	[M]	Cell wall/membrane/envelope biogenesis	--	K16703|0|pam:PANA_2496|amsK; AmsK; K16703 colanic acid/amylovoran biosynthesis glycosyltransferase [EC:2.4.-.-] (A)	Glycosyl transferases group 1	Amylovoran biosynthesis glycosyltransferase AmsK GN=amsK OS=Erwinia amylovora (Fire blight bacteria) PE=3 SV=2	Exopolysaccharide biosynthetic glycosyltransferase {ECO:0000313|EMBL:EHU00172.1} OS=Pantoea stewartii subsp. stewartii DC283 PE=4 SV=1		colanic acid biosynthesis glycosyltransferase WcaL [Pantoea stewartii]	--	--	GT4.hmm	--	--
GE00104	[S]	Function unknown	--	K16710|0|plf:PANA5342_1588|wceJ; extracellular polysaccharide pyruvyl transferase; K16710 colanic acid/amylovoran biosynthesis protein (A)	Polysaccharide pyruvyl transferase	Amylovoran biosynthesis protein AmsJ GN=amsJ OS=Erwinia amylovora (Fire blight bacteria) PE=3 SV=2	Non-functional pyruvyl transferase {ECO:0000313|EMBL:EHU00173.1} OS=Pantoea stewartii subsp. stewartii DC283 PE=4 SV=1		colanic acid biosynthesis protein [Pantoea stewartii]	--	--	--	--	--
GE00105	--	--	--	K16709|0|plf:PANA5342_1587|wceF; extracellular polysaccharide biosynthesis glycosyltransferase; K16709 amylovoran biosynthesis protein AmsF (A)	Head binding	Amylovoran biosynthesis protein AmsF (Precursor) GN=amsF OS=Erwinia amylovora (Fire blight bacteria) PE=3 SV=2	Exopolysaccharide biosynthesis protein {ECO:0000313|EMBL:EHU00174.1} OS=Pantoea stewartii subsp. stewartii DC283 PE=4 SV=1		amylovoran biosynthesis protein AmsF [Pantoea stewartii]	--	--	--	--	--
GE00106	[M]	Cell wall/membrane/envelope biogenesis	--	--	Glycosyl transferases group 1	Amylovoran biosynthesis glycosyltransferase AmsD GN=amsD OS=Erwinia amylovora (Fire blight bacteria) PE=3 SV=2	Exopolysaccharide biosynthetic glycosyltransferase {ECO:0000313|EMBL:EHU00175.1} OS=Pantoea stewartii subsp. stewartii DC283 PE=4 SV=1		exopolysaccharide biosynthetic glycosyltransferase [Pantoea stewartii]	(lsgC) glycosyltransferase [LOS (CVF494)] [Haemophilus influenzae Rd KW20]	--	GT4.hmm	--	--
GE00107	[M]	Cell wall/membrane/envelope biogenesis	--	--	Glycosyl transferase family 2	Uncharacterized glycosyltransferase HI_0868 GN=HI_0868 OS=Haemophilus influenzae (strain ATCC 51907 / DSM 11121 / KW20 / Rd) PE=3 SV=1	Exopolysaccharide biosynthetic glycosyltransferase {ECO:0000313|EMBL:EHU00176.1} OS=Pantoea stewartii subsp. stewartii DC283 PE=4 SV=1		exopolysaccharide biosynthetic glycosyltransferase [Pantoea stewartii]	(kfiC) lipopolysaccharide biosynthesis protein [LOS (CVF494)] [Haemophilus influenzae Rd KW20]	--	GT2.hmm	PHI:2481|rfbC|Q8PGL8|611301|Xanthomonas_citri_subsp._Citri|Reduced_virulence	--
GE00108	[M]	Cell wall/membrane/envelope biogenesis	--	K16700|0|plf:PANA5342_1584|wceB; extracellular polysaccharide biosynthesis glycosyltransferase; K16700 amylovoran biosynthesis glycosyltransferase AmsB [EC:2.4.-.-] (A)	Glycosyl transferase family 2	Amylovoran biosynthesis glycosyltransferase AmsB GN=amsB OS=Erwinia amylovora (Fire blight bacteria) PE=3 SV=1	Exopolysaccharide biosynthetic glycosyltransferase {ECO:0000313|EMBL:EHU00177.1} OS=Pantoea stewartii subsp. stewartii DC283 PE=4 SV=1		amylovoran biosynthesis protein AmsB [Pantoea stewartii]	(kfiC) lipopolysaccharide biosynthesis protein [LOS (CVF494)] [Haemophilus influenzae Rd KW20]	--	GT2.hmm	PHI:2481|rfbC|Q8PGL8|611301|Xanthomonas_citri_subsp._Citri|Reduced_virulence	--
GE00109	--	--	--	K16708|0|paq:PAGR_g1527|amylovoran biosynthesis protein AmsC; K16708 amylovoran biosynthesis protein AmsC (A)	EpsG family	Amylovoran biosynthesis protein AmsC GN=amsC OS=Erwinia amylovora (Fire blight bacteria) PE=4 SV=2	Putative EPS polymerase {ECO:0000313|EMBL:EHU00178.1} OS=Pantoea stewartii subsp. stewartii DC283 PE=4 SV=1		putative EPS polymerase [Pantoea stewartii]	--	--	--	--	--
GE00110	[M]	Cell wall/membrane/envelope biogenesis	Biological Process: capsule polysaccharide biosynthetic process (GO:0045227);	K16692|0|pam:PANA_2503|amsA; AmsA; K16692 tyrosine-protein kinase Etk/Wzc [EC:2.7.10.-] (A)	Chain length determinant protein	Putative tyrosine-protein kinase AmsA GN=amsA OS=Erwinia amylovora (Fire blight bacteria) PE=3 SV=1	Tyrosine-protein kinase {ECO:0000313|EMBL:EHU00179.1} OS=Pantoea stewartii subsp. stewartii DC283 PE=4 SV=1		tyrosine kinase [Pantoea stewartii]	(cap8B) capsular polysaccharide synthesis enzyme Cap8B [Capsule (VF0003)] [Staphylococcus aureus subsp. aureus MW2]	PUTATIVE MEMBRANE-ASSOCIATED ATP-HYDROLASE (O353) (CAPB PROTEIN) - Escherichia coli.	--	PHI:2471|Ams|Q46631|552|Erwinia_amylovora|Loss_of_pathogenicity	--
GE00111	[T]	Signal transduction mechanisms	Biological Process: peptidyl-tyrosine dephosphorylation (GO:0035335);	K01104|5.84561e-96|plf:PANA5342_1581|wzb; protein tyrosine phosphatase; K01104 protein-tyrosine phosphatase [EC:3.1.3.48] (A)	Low molecular weight phosphotyrosine protein phosphatase	Probable low molecular weight protein-tyrosine-phosphatase AmsI GN=amsI OS=Erwinia amylovora (Fire blight bacteria) PE=3 SV=1	Phosphotyrosine-protein phosphatase {ECO:0000313|EMBL:EHU00180.1} OS=Pantoea stewartii subsp. stewartii DC283 PE=4 SV=1		protein-tyrosine phosphatase [Pantoea stewartii]	--	--	--	--	--
GE00112	[M]	Cell wall/membrane/envelope biogenesis	Biological Process: polysaccharide transport (GO:0015774);	K01991|0|paq:PAGR_g1524|amylovoran export outer membrane protein AmsH; K01991 polysaccharide export outer membrane protein (A)	Polysaccharide biosynthesis/export protein	Amylovoran export outer membrane protein AmsH (Precursor) GN=amsH OS=Erwinia amylovora (Fire blight bacteria) PE=3 SV=2	Polysaccharide export protein {ECO:0000313|EMBL:EHU00181.1} OS=Pantoea stewartii subsp. stewartii DC283 PE=4 SV=1		polysaccharide export protein Wza [Pantoea stewartii]	(wcbC) capsular polysaccharide biosynthesis/export protein [Capsule I (VF0436)] [Burkholderia pseudomallei K96243]	Putative polysaccharide export protein wza - Escherichia coli.	--	--	--
GE00113	[M]	Cell wall/membrane/envelope biogenesis	--	K16707|0|plf:PANA5342_1579|wceG; undecaprenyl-phosphategalactosephosphotransferase; K16707 UDP-galactose-lipid carrier transferase (A)	Bacterial sugar transferase	UDP-galactose-lipid carrier transferase GN=amsG OS=Erwinia amylovora (Fire blight bacteria) PE=3 SV=2	Undecaprenyl-phosphate UDP-galactose phosphotransferase {ECO:0000313|EMBL:EHU00182.1} OS=Pantoea stewartii subsp. stewartii DC283 PE=4 SV=1		UDP-phosphate galactose phosphotransferase [Pantoea stewartii]	(wbaP/rfbP) undecaprenyl-phosphate galactosephosphotransferase [LOS (CVF494)] [Haemophilus influenzae Rd KW20]	--	--	PHI:2937|gumD|Q87BQ4|183190|Xylella_fastidiosa|Loss_of_pathogenicity	--
GE00114	[P]	Inorganic ion transport and metabolism	--	--	Integral membrane protein TerC family	UPF0053 protein YegH GN=yegH OS=Shigella flexneri PE=3 SV=2	Putative membrane protein {ECO:0000313|EMBL:EHU00183.1} OS=Pantoea stewartii subsp. stewartii DC283 PE=4 SV=1		membrane protein [Pantoea stewartii]	--	--	--	PSPTO_2691|PHI:3118|Q882D7|317|Pseudomonas_syringae|mixed_outcome_	--
GE00115	[M]	Cell wall/membrane/envelope biogenesis	--	K07289|0|pam:PANA_2508|asmA; AsmA; K07289 AsmA protein (A)	AsmA family	Protein AsmA (Precursor) GN=asmA OS=Escherichia coli (strain K12) PE=3 SV=2	AsmA family protein {ECO:0000313|EMBL:EHU00184.1} OS=Pantoea stewartii subsp. stewartii DC283 PE=4 SV=1		assembly protein [Pantoea stewartii]	--	--	--	--	--
GE00116	[F]	Nucleotide transport and metabolism	Biological Process: dUTP biosynthetic process (GO:0006229);	K01494|2.85285e-134|plf:PANA5342_1576|dcd; deoxycytidine triphosphate deaminase; K01494 dCTP deaminase [EC:3.5.4.13] (A)	dUTPase	Deoxycytidine triphosphate deaminase {ECO:0000255|HAMAP-Rule:MF_00146} GN=ETA_13180 OS=Erwinia tasmaniensis (strain DSM 17950 / Et1/99) PE=3 SV=1	Deoxycytidine triphosphate deaminase {ECO:0000256|HAMAP-Rule:MF_00146} OS=Pantoea stewartii subsp. stewartii DC283 PE=3 SV=1		deoxycytidine triphosphate deaminase [Pantoea stewartii]	--	--	--	PHI:2652|magA|Q5KQZ9|573|Klebsiella_pneumoniae|Reduced_virulence	--
GE00117	[F]	Nucleotide transport and metabolism	Biological Process: CTP salvage (GO:0044211);	K00876|1.59911e-154|plf:PANA5342_1575|udk; uridine kinase; K00876 uridine kinase [EC:2.7.1.48] (A)	Phosphoribulokinase / Uridine kinase family	Uridine kinase {ECO:0000255|HAMAP-Rule:MF_00551} GN=ETA_13170 OS=Erwinia tasmaniensis (strain DSM 17950 / Et1/99) PE=3 SV=1	Uridine kinase {ECO:0000256|HAMAP-Rule:MF_00551, ECO:0000256|RuleBase:RU003825} OS=Pantoea stewartii subsp. stewartii DC283 PE=3 SV=1		uridine/cytidine kinase [Pantoea stewartii]	--	--	--	--	--
GE00118	--	--	--	--	PAP2 superfamily	Uncharacterized 22.5 kDa protein in cps region OS=Klebsiella pneumoniae PE=4 SV=1	Uncharacterized protein {ECO:0000313|EMBL:EHU00187.1} OS=Pantoea stewartii subsp. stewartii DC283 PE=4 SV=1		hypothetical protein [Pantoea stewartii]	--	--	--	--	--
GE00119	[T]	Signal transduction mechanisms	--	--	GGDEF domain	Probable diguanylate cyclase YegE GN=yegE OS=Escherichia coli (strain K12) PE=2 SV=2	PAS/PAC domain-containing protein {ECO:0000313|EMBL:EHU00188.1} OS=Pantoea stewartii subsp. stewartii DC283 PE=4 SV=1		diguanylate cyclase [Pantoea stewartii]	--	--	--	MorA|PHI:4684|Q9HVI8|287|Pseudomonas_aeruginosa|increased_virulence_(Hypervirulence)	--
GE00120	[O]	Posttranslational modification, protein turnover, chaperones	--	K04046|7.12794e-125|paj:PAJ_1807|yegD; heat shock protein YegD; K04046 hypothetical chaperone protein (A)	Hsp70 protein	Uncharacterized chaperone protein YegD GN=yegD OS=Escherichia coli (strain K12) PE=3 SV=2	Chaperone {ECO:0000313|EMBL:KGD82801.1} OS=Pantoea stewartii subsp. indologenes PE=4 SV=1		chaperone [Pantoea stewartii]	--	--	--	--	--
GE00121	[O]	Posttranslational modification, protein turnover, chaperones	--	K04046|1.32213e-147|paj:PAJ_1807|yegD; heat shock protein YegD; K04046 hypothetical chaperone protein (A)	Hsp70 protein	Uncharacterized chaperone protein YegD GN=yegD OS=Escherichia coli (strain K12) PE=3 SV=2	Chaperone {ECO:0000313|EMBL:KGD82801.1} OS=Pantoea stewartii subsp. indologenes PE=4 SV=1		chaperone [Pantoea stewartii]	--	--	--	--	--
GE00122	[M]	Cell wall/membrane/envelope biogenesis	--	K07799|0|pam:PANA_2515|mdtA; MdtA; K07799 membrane fusion protein, multidrug efflux system (A)	HlyD family secretion protein	Multidrug resistance protein MdtA {ECO:0000255|HAMAP-Rule:MF_01422} (Precursor) GN=PAJ_1808 OS=Pantoea ananatis (strain AJ13355) PE=3 SV=1	Multidrug resistance protein MdtA {ECO:0000256|HAMAP-Rule:MF_01422} (Precursor) OS=Pantoea stewartii subsp. stewartii DC283 PE=3 SV=1		multidrug transporter [Pantoea stewartii]	(mtrC) membrane fusion protein MtrC [MtrCDE (VF0451)] [Neisseria meningitidis MC58]	Multidrug resistance protein mdtA - Escherichia coli (strain K12).	--	--	--
GE00123	[V]	Defense mechanisms	--	K07788|0|paq:PAGR_g1513|multidrug resistance protein MdtB; K07788 multidrug efflux pump (A)	AcrB/AcrD/AcrF family	Multidrug resistance protein MdtB {ECO:0000255|HAMAP-Rule:MF_01423} GN=Ent638_2685 OS=Enterobacter sp. (strain 638) PE=3 SV=1	Multidrug resistance protein MdtB {ECO:0000256|HAMAP-Rule:MF_01423, ECO:0000256|SAAS:SAAS00130546} OS=Pantoea stewartii subsp. stewartii DC283 PE=3 SV=1		multidrug transporter [Pantoea stewartii]	(mtrD) multiple transferable resistance system protein MtrD [MtrCDE (VF0451)] [Neisseria meningitidis MC58]	Hypothetical protein yegN - Escherichia coli.	--	PHI:2469|AcrB|Q7WTQ9|552|Erwinia_amylovora|Reduced_virulence	--
GE00124	[V]	Defense mechanisms	--	K07789|0|plf:PANA5342_1567|yegO; multidrug resistance protein; K07789 multidrug efflux pump (A)	AcrB/AcrD/AcrF family	Multidrug resistance protein MdtC {ECO:0000255|HAMAP-Rule:MF_01424} GN=PAJ_1810 OS=Pantoea ananatis (strain AJ13355) PE=3 SV=2	Multidrug resistance protein MdtC {ECO:0000256|HAMAP-Rule:MF_01424} OS=Pantoea stewartii subsp. stewartii DC283 PE=3 SV=1		multidrug transporter [Pantoea stewartii]	(mtrD) multiple transferable resistance system protein MtrD [MtrCDE (VF0451)] [Neisseria meningitidis MC58]	Hypothetical protein yegO - Escherichia coli.	--	PHI:2469|AcrB|Q7WTQ9|552|Erwinia_amylovora|Reduced_virulence	--
GE00125	[GEPR]	--	--	K18326|0|paq:PAGR_g1511|Arabinose efflux permease YegB; K18326 MFS transporter, DHA2 family, multidrug resistance protein (A)	Major Facilitator Superfamily	Putative multidrug resistance protein MdtD {ECO:0000255|HAMAP-Rule:MF_01577} GN=Ent638_2687 OS=Enterobacter sp. (strain 638) PE=3 SV=1	Putative multidrug resistance protein MdtD {ECO:0000256|HAMAP-Rule:MF_01577, ECO:0000256|SAAS:SAAS00010768} OS=Pantoea stewartii subsp. stewartii DC283 PE=3 SV=1		transporter [Pantoea stewartii]	(farB) fatty acid efflux system protein FarB [FarAB (VF0450)] [Neisseria meningitidis MC58]	Inner membrane transport protein yegB - Escherichia coli.	--	PHI:544|BCMFS1|AAF64435|332648|Botrytis_cinerea|Unaffected_pathogenicity	--
GE00126	[T]	Signal transduction mechanisms	--	K07642|0|paq:PAGR_g1510|integral membrane sensor signal transduction histidine kinase BaeS; K07642 two-component system, OmpR family, sensor histidine kinase BaeS [EC:2.7.13.3] (A)	Histidine kinase-, DNA gyrase B-, and HSP90-like ATPase	Signal transduction histidine-protein kinase BaeS GN=baeS OS=Escherichia coli (strain K12) PE=1 SV=2	Sensory histidine kinase in two-component regulatory system with BaeR {ECO:0000313|EMBL:EHU00193.1} OS=Pantoea stewartii subsp. stewartii DC283 PE=4 SV=1		signal transduction histidine-protein kinase BaeS [Pantoea stewartii]	(phoR) Possible two component system response sensor kinase membrane associated PhoR [PhoP/R (CVF331)] [Mycobacterium tuberculosis H37Rv]	--	--	PHI:2676|ssrA|Q8ZPP5|90371|Salmonella_enterica_serovar_Typhimurium|Reduced_virulence	--
GE00127	[TK]	--	--	K07664|1.84995e-163|plf:PANA5342_1564|baeR3; two-component system response regulator; K07664 two-component system, OmpR family, response regulator BaeR (A)	Response regulator receiver domain	Transcriptional regulatory protein BaeR GN=baeR OS=Escherichia coli (strain K12) PE=1 SV=1	DNA-binding response regulator in two-component regulatory system with BaeS {ECO:0000313|EMBL:EHU00194.1} OS=Pantoea stewartii subsp. stewartii DC283 PE=4 SV=1		transcriptional regulator [Pantoea stewartii]	(phoP) Possible two component system response transcriptional positive regulator PhoP [PhoP (VF0286)] [Mycobacterium tuberculosis H37Rv]	--	--	PHI:2685|ompR|P0AA19|90371|Salmonella_enterica_serovar_Typhimurium|Reduced_virulence	--
GE00128	[O]	Posttranslational modification, protein turnover, chaperones	--	K08303|0|paj:PAJ_1814|yegQ; putative protease YegQ; K08303 putative protease [EC:3.4.-.-] (A)	Peptidase family U32	Uncharacterized protease YegQ GN=yegQ OS=Escherichia coli (strain K12) PE=3 SV=1	Putative peptidase {ECO:0000313|EMBL:EHU00195.1} OS=Pantoea stewartii subsp. stewartii DC283 PE=4 SV=1		protease [Pantoea stewartii]	--	--	--	--	--
GE00129	[IR]	--	Biological Process: lipid phosphorylation (GO:0046834);	--	Diacylglycerol kinase catalytic domain	Probable lipid kinase YegS-like {ECO:0000255|HAMAP-Rule:MF_01377} GN=YE1099 OS=Yersinia enterocolitica serotype O:8 / biotype 1B (strain NCTC 13174 / PE=3 SV=1	Probable lipid kinase YegS-like {ECO:0000256|HAMAP-Rule:MF_01377} OS=Pantoea stewartii subsp. stewartii DC283 PE=3 SV=1		lipid kinase [Pantoea stewartii]	--	--	--	--	--
GE00130	[G]	Carbohydrate transport and metabolism	Molecular Function: fructuronate reductase activity (GO:0008866);	K00040|0|paq:PAGR_g1506|mannitol-1-phosphate 5-dehydrogenase YdfI; K00040 fructuronate reductase [EC:1.1.1.57] (A)	Mannitol dehydrogenase C-terminal domain	Uncharacterized oxidoreductase YdfI GN=ydfI OS=Escherichia coli (strain K12) PE=3 SV=1	D-mannonate oxidoreductase {ECO:0000313|EMBL:KGD82810.1} OS=Pantoea stewartii subsp. indologenes PE=4 SV=1		D-mannonate oxidoreductase [Pantoea stewartii]	--	--	--	PHI:2270|Mpd1|Q0U6E8|13684|Phaeosphaeria_nodorum_(related:_Stagonospora_nodorum)|Unaffected_pathogenicity	--
GE00131	[K]	Transcription	--	--	FCD domain	Uncharacterized HTH-type transcriptional regulator YdfH GN=ydfH OS=Shigella flexneri PE=3 SV=1	GntR family transcriptional regulator {ECO:0000313|EMBL:EHU00198.1} OS=Pantoea stewartii subsp. stewartii DC283 PE=4 SV=1		GntR family transcriptional regulator [Pantoea stewartii]	--	--	--	mce1R|PHI:4486|Q79G00|1773|Mycobacterium_tuberculosis|effector_(plant_avirulence_determinant)	--
GE00132	[H]	Coenzyme transport and metabolism	Molecular Function: hydroxymethylpyrimidine kinase activity (GO:0008902);	K00941|1.28898e-166|plf:PANA5342_1558|thiD; phosphomethylpyrimidine kinase; K00941 hydroxymethylpyrimidine/phosphomethylpyrimidine kinase [EC:2.7.1.49 2.7.4.7] (A)	Phosphomethylpyrimidine kinase	Hydroxymethylpyrimidine/phosphomethylpyrimidine kinase GN=thiD OS=Salmonella typhimurium (strain LT2 / SGSC1412 / ATCC 700720) PE=1 SV=2	Hydroxy-methylpyrimidine kinase/hydroxy-phosphomethylpyrimidine kinase {ECO:0000313|EMBL:EHU00199.1} OS=Pantoea stewartii subsp. stewartii DC283 PE=4 SV=1		bifunctional hydroxy-methylpyrimidine kinase/ hydroxy-phosphomethylpyrimidine kinase [Pantoea stewartii]	--	--	--	--	--
GE00133	[H]	Coenzyme transport and metabolism	Molecular Function: hydroxyethylthiazole kinase activity (GO:0004417);	K00878|1.7222e-148|pam:PANA_2526|thiM; ThiM; K00878 hydroxyethylthiazole kinase [EC:2.7.1.50] (A)	Hydroxyethylthiazole kinase family	Hydroxyethylthiazole kinase {ECO:0000255|HAMAP-Rule:MF_00228} GN=ECH74115_3083 OS=Escherichia coli O157:H7 (strain EC4115 / EHEC) PE=3 SV=1	Hydroxyethylthiazole kinase {ECO:0000256|HAMAP-Rule:MF_00228} OS=Pantoea stewartii subsp. stewartii DC283 PE=3 SV=1		hydroxyethylthiazole kinase [Pantoea stewartii]	--	--	--	--	--
GE00134	--	--	--	--	--	--	Uncharacterized protein {ECO:0000313|EMBL:KDH30352.1} OS=Klebsiella pneumoniae BIDMC 61 PE=4 SV=1		hypothetical protein, partial [Klebsiella pneumoniae]	--	--	--	--	--
GE00135	[L]	Replication, recombination and repair	--	--	Transposase	Transposase InsC for insertion element IS2 GN=insC21 OS=Shigella flexneri PE=3 SV=1	IS66 family transposase {ECO:0000313|EMBL:EHU00784.1} (Fragment) OS=Pantoea stewartii subsp. stewartii DC283 PE=4 SV=1		IS66 family transposase, partial [Pantoea stewartii]	--	--	--	--	--
GE00136	--	--	--	--	--	--	ISSfl3 family transposase {ECO:0000313|EMBL:EHU01473.1} OS=Pantoea stewartii subsp. stewartii DC283 PE=4 SV=1		ISSfl3 family transposase [Pantoea stewartii]	--	--	--	--	--
GE00137	[L]	Replication, recombination and repair	--	--	IS66 Orf2 like protein	Uncharacterized protein y4hO GN=NGR_a03350 OS=Rhizobium sp. (strain NGR234) PE=3 SV=2	IS66 ORF2 family protein {ECO:0000313|EMBL:EHU01126.1} OS=Pantoea stewartii subsp. stewartii DC283 PE=4 SV=1		isocitrate lyase [Pantoea stewartii]	--	--	--	--	--
GE00139	[L]	Replication, recombination and repair	--	--	Transposase IS66 family	Uncharacterized protein y4hP GN=NGR_a03340 OS=Rhizobium sp. (strain NGR234) PE=3 SV=2	Transposase-like protein {ECO:0000313|EMBL:ABB77420.1} OS=Pantoea stewartii subsp. stewartii (Erwinia stewartii) PE=4 SV=1		transposase [Pantoea stewartii]	--	--	--	--	--
GE00140	--	--	--	--	--	--	Uncharacterized protein {ECO:0000313|EMBL:KDH30352.1} OS=Klebsiella pneumoniae BIDMC 61 PE=4 SV=1		hypothetical protein AE36_00693 [Klebsiella pneumoniae BIDMC 61]	--	--	--	--	--
GE00141	--	--	--	--	--	--	Uncharacterized protein {ECO:0000313|EMBL:EYE33679.1} OS=Escherichia coli 1-110-08_S1_C1 PE=4 SV=1		hypothetical protein [Escherichia coli]	--	--	--	--	--
GE00142	--	--	--	--	--	--	Putative transport {ECO:0000313|EMBL:EHU00278.1} OS=Pantoea stewartii subsp. stewartii DC283 PE=4 SV=1		membrane protein [Pantoea stewartii]	--	--	--	--	--
GE00143	--	--	--	--	--	--	Uncharacterized protein {ECO:0000313|EMBL:GAL45112.1} OS=Citrobacter werkmanii NBRC 105721 PE=4 SV=1		hypothetical protein CIWKM_09_04730 [Citrobacter werkmanii NBRC 105721]	--	--	--	--	--
GE00144	[L]	Replication, recombination and repair	--	--	Resolvase, N terminal domain	Transposon Tn501 resolvase GN=tnpR OS=Pseudomonas aeruginosa PE=3 SV=1	Resolvase-like protein {ECO:0000313|EMBL:EHU00205.1} OS=Pantoea stewartii subsp. stewartii DC283 PE=4 SV=1		DNA invertase Pin [Pantoea stewartii]	--	--	--	--	--
GE00145	--	--	--	--	--	--	Uncharacterized protein {ECO:0000313|EMBL:KES14616.1} OS=Gilliamella apicola SCGC AB-598-I20 PE=4 SV=1		hypothetical protein GASC598I20_002040 [Gilliamella apicola SCGC AB-598-I20]	--	--	--	--	--
GE00146	--	--	--	--	--	--	Uncharacterized protein {ECO:0000313|EMBL:ELG30097.1} OS=Escherichia coli KTE79 PE=4 SV=1		DEAD/DEAH box helicase [Escherichia coli]	--	--	--	--	--
GE00147	--	--	--	--	--	--	Phage integrase {ECO:0000313|EMBL:EHU00209.1} OS=Pantoea stewartii subsp. stewartii DC283 PE=4 SV=1		phage integrase [Pantoea stewartii]	--	--	--	--	--
GE00148	--	--	--	--	--	--	Uncharacterized protein {ECO:0000313|EMBL:EHU00210.1} OS=Pantoea stewartii subsp. stewartii DC283 PE=4 SV=1		hypothetical protein [Pantoea stewartii]	--	--	--	--	--
GE00149	[R]	General function prediction only	--	K07088|0|paj:PAJ_1822|ywkB; permease YwkB; K07088 (A)	Membrane transport protein	Putative malonate transporter GN=mdcF OS=Rhizobium meliloti (strain 1021) PE=3 SV=1	Putative permease {ECO:0000313|EMBL:EHU00211.1} OS=Pantoea stewartii subsp. stewartii DC283 PE=4 SV=1		membrane protein [Pantoea stewartii]	--	--	--	--	--
GE00150	[O]	Posttranslational modification, protein turnover, chaperones	Biological Process: response to reactive oxygen species (GO:0000302);	K03387|0|paj:PAJ_1823|ahpF; alkyl hydroperoxide reductase subunit F AhpF; K03387 alkyl hydroperoxide reductase subunit F [EC:1.6.4.-] (A)	Pyridine nucleotide-disulphide oxidoreductase	Alkyl hydroperoxide reductase subunit F GN=ahpF OS=Salmonella typhimurium (strain LT2 / SGSC1412 / ATCC 700720) PE=1 SV=1	FAD/NAD(P)-binding alkyl hydroperoxide reductase, F52a subunit {ECO:0000313|EMBL:EHU00212.1} OS=Pantoea stewartii subsp. stewartii DC283 PE=3 SV=1		alkyl hydroperoxide reductase subunit F [Pantoea stewartii]	--	--	--	PHI:2537|TRR1|Q4WQJ0|746128|Aspergillus_fumigatus|Mixed_outcome	--
GE00151	[O]	Posttranslational modification, protein turnover, chaperones	--	K03386|9.40584e-133|plf:PANA5342_1550|ahpC; alkyl hydroperoxide reductase C22 protein; K03386 peroxiredoxin (alkyl hydroperoxide reductase subunit C) [EC:1.11.1.15] (A)	AhpC/TSA family	Alkyl hydroperoxide reductase subunit C GN=ahpC OS=Shigella flexneri PE=3 SV=2	Alkyl hydroperoxide reductase, C22 subunit {ECO:0000313|EMBL:EHU00213.1} OS=Pantoea stewartii subsp. stewartii DC283 PE=4 SV=1		alkyl hydroperoxide reductase subunit C [Pantoea stewartii]	--	--	--	PHI:386|TSA1|AAP68994|5207|Cryptococcus_neoformans|Reduced_virulence	--
GE00152	--	--	--	--	--	--	GCN5 family acetyltransferase {ECO:0000313|EMBL:KGD82818.1} OS=Pantoea stewartii subsp. indologenes PE=4 SV=1		GCN5 family acetyltransferase [Pantoea stewartii]	--	--	--	--	--
GE00153	[KR]	--	--	--	Acetyltransferase (GNAT) domain	--	GCN5 family N-acetyltransferase {ECO:0000313|EMBL:EHU00215.1} OS=Pantoea stewartii subsp. stewartii DC283 PE=4 SV=1		GCN5 family N-acetyltransferase [Pantoea stewartii]	--	--	--	--	--
GE00154	[D]	Cell cycle control, cell division, chromosome partitioning	--	K03593|0|plf:PANA5342_1547|mrp; ParA/MinD-like ATPase; K03593 ATP-binding protein involved in chromosome partitioning (A)	ParA/MinD ATPase like	Protein mrp GN=mrp OS=Escherichia coli (strain K12) PE=3 SV=1	Antiporter inner membrane protein {ECO:0000313|EMBL:EHU00216.1} OS=Pantoea stewartii subsp. stewartii DC283 PE=4 SV=1		ATPase [Pantoea stewartii]	--	--	--	--	--
GE00155	[J]	Translation, ribosomal structure and biogenesis	Biological Process: methionyl-tRNA aminoacylation (GO:0006431);	K01874|0|plf:PANA5342_1546|metG; methionyl-tRNA synthetase; K01874 methionyl-tRNA synthetase [EC:6.1.1.10] (A)	tRNA synthetases class I (M)	Methionine--tRNA ligase {ECO:0000255|HAMAP-Rule:MF_00098} GN=ETA_12990 OS=Erwinia tasmaniensis (strain DSM 17950 / Et1/99) PE=3 SV=1	Methionine--tRNA ligase {ECO:0000256|HAMAP-Rule:MF_00098, ECO:0000256|SAAS:SAAS00089720} OS=Pantoea stewartii subsp. stewartii DC283 PE=3 SV=1		methionyl-tRNA synthetase [Pantoea stewartii]	--	--	--	--	--
GE00156	[L]	Replication, recombination and repair	--	--	Winged helix-turn helix	Insertion element IS630 uncharacterized 39 kDa protein OS=Shigella sonnei PE=4 SV=1	Uncharacterized protein {ECO:0000313|EMBL:ELG86251.1} OS=Escherichia coli KTE146 PE=4 SV=1		hypothetical protein A311_03793 [Escherichia coli KTE146]	--	--	--	--	--
GE00157	[R]	General function prediction only	--	K06518|1.31396e-69|paq:PAGR_g1495|putative effector of murein hydrolase LrgA; K06518 holin-like protein (A)	LrgA family	UPF0299 membrane protein PC1_1498 {ECO:0000255|HAMAP-Rule:MF_01144} GN=PC1_1498 OS=Pectobacterium carotovorum subsp. carotovorum (strain PC1) PE=3 SV=1	UPF0299 membrane protein HA47_14685 {ECO:0000256|HAMAP-Rule:MF_01144} OS=Pantoea stewartii subsp. indologenes PE=3 SV=1		LrgA [Pantoea stewartii]	--	--	--	--	--
GE00158	[M]	Cell wall/membrane/envelope biogenesis	--	--	LrgB-like family	Inner membrane protein YohK GN=yohK OS=Shigella flexneri PE=3 SV=1	Putative inner membrane protein {ECO:0000313|EMBL:EHU00220.1} OS=Pantoea stewartii subsp. stewartii DC283 PE=4 SV=1		membrane protein [Pantoea stewartii]	--	--	--	--	--
GE00159	[F]	Nucleotide transport and metabolism	Biological Process: cytidine deamination (GO:0009972);	K01489|1.07316e-177|plf:PANA5342_1542|cdd; cobalamin synthesis protein P47K; K01489 cytidine deaminase [EC:3.5.4.5] (A)	Cytidine and deoxycytidylate deaminase zinc-binding region	Cytidine deaminase {ECO:0000255|HAMAP-Rule:MF_01558} GN=ETA_12960 OS=Erwinia tasmaniensis (strain DSM 17950 / Et1/99) PE=3 SV=1	Cytidine deaminase {ECO:0000256|HAMAP-Rule:MF_01558, ECO:0000256|PIRNR:PIRNR006334} OS=Pantoea stewartii subsp. stewartii DC283 PE=3 SV=1		cytidine deaminase [Pantoea stewartii]	--	--	--	--	--
GE00160	[C]	Energy production and conversion	--	K00027|0|plf:PANA5342_1541|sfcA; malate dehydrogenase; K00027 malate dehydrogenase (oxaloacetate-decarboxylating) [EC:1.1.1.38] (A)	Malic enzyme, NAD binding domain	NAD-dependent malic enzyme {ECO:0000255|HAMAP-Rule:MF_01619} GN=ETA_12950 OS=Erwinia tasmaniensis (strain DSM 17950 / Et1/99) PE=3 SV=1	NAD-dependent malic enzyme {ECO:0000256|HAMAP-Rule:MF_01619} OS=Pantoea stewartii subsp. stewartii DC283 PE=3 SV=1		malate dehydrogenase [Pantoea stewartii]	--	--	--	--	--
GE00161	[S]	Function unknown	--	K03748|4.2344e-171|plf:PANA5342_1540|sanA; hypothetical protein; K03748 SanA protein (A)	DUF218 domain	Protein SanA GN=sanA OS=Shigella flexneri PE=3 SV=1	Uncharacterized DUF218 family protein {ECO:0000313|EMBL:EHU00223.1} OS=Pantoea stewartii subsp. stewartii DC283 PE=4 SV=1		vancomycin high temperature exclusion protein [Pantoea stewartii]	--	--	--	--	--
GE00162	[G]	Carbohydrate transport and metabolism	--	K10541|0|plf:PANA5342_1538|mglC; galactoside transport system permease MglC; K10541 methyl-galactoside transport system permease protein (A)	Branched-chain amino acid transport system / permease component	Galactoside transport system permease protein MglC GN=mglC OS=Salmonella typhimurium (strain LT2 / SGSC1412 / ATCC 700720) PE=3 SV=2	Membrane component of an ABC superfamily methyl-galactoside transporter {ECO:0000313|EMBL:EHU00224.1} OS=Pantoea stewartii subsp. stewartii DC283 PE=4 SV=1		beta-methylgalactoside transporter [Pantoea stewartii]	--	Galactoside transport system permease protein mglC - Escherichia coli.	--	--	--
GE00163	[G]	Carbohydrate transport and metabolism	--	K10542|0|paq:PAGR_g1489|galactoside transport ATP-binding protein MglA; K10542 methyl-galactoside transport system ATP-binding protein [EC:3.6.3.17] (A)	ABC transporter	Galactose/methyl galactoside import ATP-binding protein MglA {ECO:0000255|HAMAP-Rule:MF_01717} GN=YPTB1523 OS=Yersinia pseudotuberculosis serotype I (strain IP32953) PE=3 SV=1	Galactose/methyl galactoside import ATP-binding protein MglA {ECO:0000256|HAMAP-Rule:MF_01717} OS=Pantoea stewartii subsp. stewartii DC283 PE=3 SV=1		D-ribose transporter ATP binding protein [Pantoea stewartii]	(fbpC) iron(III) ABC transporter, ATP-binding protein [FbpABC (VF0272)] [Neisseria meningitidis MC58]	Galactose/methyl galactoside import ATP-binding protein mglA - Escherichia coli.	--	PHI:310|MgAtr4|AAK15314|54734|Mycosphaerella_graminicola|Reduced_virulence	--
GE00164	[G]	Carbohydrate transport and metabolism	--	K10540|0|plf:PANA5342_1536|mglB; D-galactose-binding periplasmic protein; K10540 methyl-galactoside transport system substrate-binding protein (A)	Periplasmic binding protein domain	D-galactose-binding periplasmic protein (Precursor) GN=mglB OS=Citrobacter freundii PE=3 SV=1	Periplasmic-binding component of an ABC superfamily methyl-galactoside transporter {ECO:0000313|EMBL:EHU00226.1} OS=Pantoea stewartii subsp. stewartii DC283 PE=4 SV=1		methyl-galactoside ABC transporter substrate-binding protein [Pantoea stewartii]	--	D-galactose-binding periplasmic protein - Escherichia coli.	--	--	--
GE00165	[K]	Transcription	--	K02529|0|paq:PAGR_g1487|HTH-type transcriptional regulator GalS; K02529 LacI family transcriptional regulator (A)	Periplasmic binding protein-like domain	HTH-type transcriptional regulator GalS GN=galS OS=Salmonella typhimurium (strain LT2 / SGSC1412 / ATCC 700720) PE=3 SV=2	DNA-binding transcriptional repressor {ECO:0000313|EMBL:EHU00227.1} OS=Pantoea stewartii subsp. stewartii DC283 PE=4 SV=1		transcriptional regulator [Pantoea stewartii]	(bopD) sugar-binding transcriptional regulator, LacI family [BopD (VF0362)] [Enterococcus faecalis V583]	--	--	PHI:2672|fruR|P0A2P8|90371|Salmonella_enterica_serovar_Typhimurium|Reduced_virulence	--
GE00166	[S]	Function unknown	--	K07148|0|pam:PANA_2543|yeiB; hypothetical protein; K07148 uncharacterized protein (A)	Protein of unknown function (DUF418)	Uncharacterized protein YeiB GN=yeiB OS=Escherichia coli (strain K12) PE=4 SV=2	Conserved inner membrane protein {ECO:0000313|EMBL:EHU00228.1} OS=Pantoea stewartii subsp. stewartii DC283 PE=4 SV=1		membrane protein [Pantoea stewartii]	--	--	--	--	--
GE00167	[H]	Coenzyme transport and metabolism	Biological Process: 7,8-dihydroneopterin 3'-triphosphate biosynthetic process (GO:0035998);	K01495|1.07262e-160|paq:PAGR_g1485|GTP cyclohydrolase I FolE; K01495 GTP cyclohydrolase I [EC:3.5.4.16] (A)	GTP cyclohydrolase I	GTP cyclohydrolase 1 {ECO:0000255|HAMAP-Rule:MF_00223} GN=SSON_2209 OS=Shigella sonnei (strain Ss046) PE=3 SV=1	GTP cyclohydrolase 1 {ECO:0000256|HAMAP-Rule:MF_00223, ECO:0000256|SAAS:SAAS00123218} OS=Pantoea stewartii subsp. stewartii DC283 PE=3 SV=1		GTP cyclohydrolase I [Pantoea stewartii]	--	--	--	--	--
GE00168	[GEPR]	--	--	--	Protein of unknown function (DUF1228)	Uncharacterized protein YjiJ GN=yjiJ OS=Escherichia coli (strain K12) PE=4 SV=1	Putative major facilitator superfamily (MFS) transporter {ECO:0000313|EMBL:EHU00230.1} OS=Pantoea stewartii subsp. stewartii DC283 PE=4 SV=1		MFS transporter [Pantoea stewartii]	--	--	--	--	--
GE00169	[K]	Transcription	--	--	LysR substrate binding domain	Uncharacterized HTH-type transcriptional regulator YneJ GN=yneJ OS=Escherichia coli (strain K12) PE=3 SV=1	Transcriptional regulator {ECO:0000313|EMBL:EHU00231.1} OS=Pantoea stewartii subsp. stewartii DC283 PE=4 SV=1		LysR family transcripitonal regulator [Pantoea stewartii]	--	--	--	SoxR|PHI:3092|H3RI38|66269|Pantoea_stewartii|reduced_virulence_	--
GE00170	[C]	Energy production and conversion	Biological Process: ethanol oxidation (GO:0006069);	K00121|0|paq:PAGR_g1482|putative alcohol dehydrogenase class III AdhC; K00121 S-(hydroxymethyl)glutathione dehydrogenase / alcohol dehydrogenase [EC:1.1.1.284 1.1.1.1] (A)	Alcohol dehydrogenase GroES-like domain	S-(hydroxymethyl)glutathione dehydrogenase GN=frmA OS=Synechocystis sp. (strain PCC 6803 / Kazusa) PE=3 SV=1	Alcohol dehydrogenase class III/glutathione-dependent formaldehyde dehydrogenase {ECO:0000313|EMBL:EHU00232.1} OS=Pantoea stewartii subsp. stewartii DC283 PE=3 SV=1		S-(hydroxymethyl)glutathione dehydrogenase [Pantoea stewartii]	--	--	--	gnoA|PHI:3277|Q4WIQ3|746128|Aspergillus_fumigatus|unaffected_pathogenicity_	--
GE00171	[R]	General function prediction only	Biological Process: formaldehyde catabolic process (GO:0046294);	K01070|0|plf:PANA5342_1528|yeiG; S-formylglutathione hydrolase; K01070 S-formylglutathione hydrolase [EC:3.1.2.12] (A)	Putative esterase	S-formylglutathione hydrolase YeiG GN=yeiG OS=Shigella boydii serotype 4 (strain Sb227) PE=3 SV=1	Putative esterase {ECO:0000313|EMBL:EHU00233.1} OS=Pantoea stewartii subsp. stewartii DC283 PE=4 SV=1		S-formylglutathione hydrolase [Pantoea stewartii]	--	--	CE1.hmm	--	--
GE00172	[PH]	--	--	K02013|1.78204e-174|paq:PAGR_g1480|ferric enterobactin transport ATP-binding protein FepC; K02013 iron complex transport system ATP-binding protein [EC:3.6.3.34] (A)	ABC transporter	Achromobactin transport ATP-binding protein CbrD GN=cbrD OS=Dickeya dadantii (strain 3937) PE=3 SV=2	ATP-binding component of an ABC superfamily iron chelate transporter {ECO:0000313|EMBL:EHU00234.1} OS=Pantoea stewartii subsp. stewartii DC283 PE=3 SV=1		iron ABC transporter ATP-binding protein [Pantoea stewartii]	(fepC) ferrienterobactin ABC transporter ATPase [Enterobactin (VF0228)] [Escherichia coli CFT073]	--	--	PHI:2042|ABC3|Q3Y5V5|148305|Magnaporthe_oryzae_(related:_Magnaporthe_grisea)|Loss_of_pathogenicity	--
GE00173	[P]	Inorganic ion transport and metabolism	--	K02015|0|plf:PANA5342_1526|yiuB; ABC transporter permease; K02015 iron complex transport system permease protein (A)	FecCD transport family	Hemin transport system permease protein HmuU GN=hmuU OS=Yersinia pestis PE=1 SV=2	Iron(III) dicitrate transport system permease protein {ECO:0000313|EMBL:EHU00235.1} OS=Pantoea stewartii subsp. stewartii DC283 PE=4 SV=1		iron-siderophore ABC transporter permease [Pantoea stewartii]	(chuU) heme permease protein ChuU [Chu (VF0227)] [Escherichia coli CFT073]	--	--	--	--
GE00174	[L]	Replication, recombination and repair	--	K00986|0|avn:Avin_18750|RNA-directed DNA polymerase; K00986 RNA-directed DNA polymerase [EC:2.7.7.49] (A)	Reverse transcriptase (RNA-dependent DNA polymerase)	Putative uncharacterized protein YkfC GN=ykfC OS=Escherichia coli (strain K12) PE=5 SV=2	RNA-directed DNA polymerase {ECO:0000313|EMBL:EHU00236.1} OS=Pantoea stewartii subsp. stewartii DC283 PE=4 SV=1		RNA-directed DNA polymerase [Pantoea stewartii]	--	--	--	--	--
GE00175	[E]	Amino acid transport and metabolism	--	K11733|0|plf:PANA5342_1525|lysP; lysine-specific permease; K11733 lysine-specific permease (A)	Amino acid permease	Lysine-specific permease GN=lysP OS=Escherichia coli (strain K12) PE=1 SV=5	Lysine transporter {ECO:0000313|EMBL:EHU00237.1} OS=Pantoea stewartii subsp. stewartii DC283 PE=4 SV=1		lysine transporter [Pantoea stewartii]	--	Lysine-specific permease - Escherichia coli.	--	--	--
GE00176	[K]	Transcription	--	--	LysR substrate binding domain	Uncharacterized HTH-type transcriptional regulator YeiE GN=yeiE OS=Escherichia coli (strain K12) PE=3 SV=1	Putative DNA-binding transcriptional regulator {ECO:0000313|EMBL:EHU00238.1} OS=Pantoea stewartii subsp. stewartii DC283 PE=4 SV=1		transcriptional regulator [Pantoea stewartii]	--	--	--	SoxR|PHI:3092|H3RI38|66269|Pantoea_stewartii|reduced_virulence_	--
GE00177	[S]	Function unknown	--	--	Protein of unknown function (DUF1232)	--	Uncharacterized DUF1232 family protein {ECO:0000313|EMBL:EHU00239.1} OS=Pantoea stewartii subsp. stewartii DC283 PE=4 SV=1		hypothetical protein [Pantoea stewartii]	--	--	--	--	--
GE00178	[S]	Function unknown	--	--	Conserved hypothetical protein 698	UPF0324 membrane protein YeiH GN=yeiH OS=Shigella flexneri PE=3 SV=1	Conserved inner membrane protein {ECO:0000313|EMBL:EHU00240.1} OS=Pantoea stewartii subsp. stewartii DC283 PE=4 SV=1		membrane protein [Pantoea stewartii]	--	--	--	--	--
GE00179	[S]	Function unknown	--	--	Putative transposase, YhgA-like	Uncharacterized protein pSLT051 GN=PSLT051 OS=Salmonella typhimurium (strain LT2 / SGSC1412 / ATCC 700720) PE=3 SV=1	Uncharacterized protein {ECO:0000313|EMBL:EHU00241.1} OS=Pantoea stewartii subsp. stewartii DC283 PE=4 SV=1		hypothetical protein [Pantoea stewartii]	(pilW) type IV fimbrial biogenesis protein PilW [Type IV pili (CVF049)] [Yersinia enterocolitica subsp. enterocolitica 8081]	--	--	--	--
GE00180	[L]	Replication, recombination and repair	Molecular Function: deoxyribonuclease IV (phage-T4-induced) activity (GO:0008833);	K01151|0|plf:PANA5342_1520|nfo; Endonuclease IV; K01151 deoxyribonuclease IV [EC:3.1.21.2] (A)	Xylose isomerase-like TIM barrel	Probable endonuclease 4 {ECO:0000255|HAMAP-Rule:MF_00152} GN=ETA_12770 OS=Erwinia tasmaniensis (strain DSM 17950 / Et1/99) PE=3 SV=1	Probable endonuclease 4 {ECO:0000256|HAMAP-Rule:MF_00152} OS=Pantoea stewartii subsp. stewartii DC283 PE=3 SV=1		endonuclease V [Pantoea stewartii]	--	--	--	ANP1|PHI:3793|Q6FM27|5478|Candida_glabrata|effector_(plant_avirulence_determinant)	--
GE00181	[G]	Carbohydrate transport and metabolism	--	K02769|0|paq:PAGR_g1472|PTS system fructose-specific EIIBC component FruA; K02769 PTS system, fructose-specific IIB component [EC:2.7.1.69] K02770 PTS system, fructose-specific IIC component (A)	PTS system, Lactose/Cellobiose specific IIB subunit	Fructose permease IIC component GN=fruA OS=Escherichia coli (strain K12) PE=3 SV=1	PTS system fructose-specific IIB&apos;BC component {ECO:0000313|EMBL:EHU00243.1} OS=Pantoea stewartii subsp. stewartii DC283 PE=4 SV=1		PTS fructose transporter subunit IIBC [Pantoea stewartii]	--	PTS SYSTEM, FRUCTOSE-SPECIFIC IIBC COMPONENT (EIIBC-FRU) (FRUCTOSE- PERMEASE IIBC COMPONENT) (PHOSPHOTRANSFERASE ENZYME II, BC COMPONENT) (EC 2.7.1.69) (EII-FRU) - Escherichia coli.	--	--	--
GE00182	[G]	Carbohydrate transport and metabolism	Molecular Function: 1-phosphofructokinase activity (GO:0008662);	K00882|0|plf:PANA5342_1518|fruK; fructose-1-phosphate kinase; K00882 1-phosphofructokinase [EC:2.7.1.56] (A)	pfkB family carbohydrate kinase	1-phosphofructokinase GN=fruK OS=Shigella flexneri PE=3 SV=1	Phosphofructokinase {ECO:0000256|PIRNR:PIRNR000535} OS=Pantoea stewartii subsp. stewartii DC283 PE=3 SV=1		1-phosphofructokinase [Pantoea stewartii]	--	--	--	--	--
GE00183	[G]	Carbohydrate transport and metabolism	--	K11183|0|paq:PAGR_g1470|multiphosphoryl transfer protein FruB; K02768 PTS system, fructose-specific IIA component [EC:2.7.1.69] K11183 phosphocarrier protein FPr (A)	Phosphoenolpyruvate-dependent sugar phosphotransferase system, EIIA 2	Fructose-specific phosphotransferase enzyme IIA component GN=fruB OS=Escherichia coli (strain K12) PE=1 SV=1	IIA and HPr components of fructose-specific PTS enzyme {ECO:0000313|EMBL:EHU00245.1} OS=Pantoea stewartii subsp. stewartii DC283 PE=4 SV=1		PTS fructose transporter subunit IIA [Pantoea stewartii]	--	Multiphosphoryl transfer protein - Escherichia coli.	--	ptsN|PHI:3133|Q665I9|633|Yersinia_pseudotuberculosis|reduced_virulence_	--
GE00185	[R]	General function prediction only	--	K06940|3.42515e-50|plf:PANA5342_1512|yeiW; hypothetical protein; K06940 (A)	Putative zinc- or iron-chelating domain	UPF0153 protein YeiW GN=yeiW OS=Escherichia coli (strain K12) PE=1 SV=1	Uncharacterized protein {ECO:0000313|EMBL:EHU00246.1} OS=Pantoea stewartii subsp. stewartii DC283 PE=4 SV=1		hypothetical protein [Pantoea stewartii]	--	--	--	--	--
GE00186	[J]	Translation, ribosomal structure and biogenesis	--	K02356|1.02712e-131|paq:PAGR_g1464|elongation factor P-like protein YeiP; K02356 elongation factor P (A)	Elongation factor P, C-terminal	Elongation factor P-like protein {ECO:0000255|HAMAP-Rule:MF_00646} GN=ETA_12720 OS=Erwinia tasmaniensis (strain DSM 17950 / Et1/99) PE=3 SV=1	Elongation factor P-like protein {ECO:0000256|HAMAP-Rule:MF_00646} OS=Pantoea stewartii subsp. stewartii DC283 PE=3 SV=1		elongation factor Ts [Pantoea stewartii]	--	--	--	--	--
GE00187	[R]	General function prediction only	--	--	CobW/HypB/UreG, nucleotide-binding domain	Uncharacterized protein YeiR GN=yeiR OS=Escherichia coli (strain K12) PE=3 SV=2	Putative enzyme {ECO:0000313|EMBL:EHU00248.1} OS=Pantoea stewartii subsp. stewartii DC283 PE=4 SV=1		hypothetical protein [Pantoea stewartii]	--	--	--	--	--
GE00188	[I]	Lipid transport and metabolism	--	--	PAP2 superfamily	Inner membrane protein YeiU GN=yeiU OS=Escherichia coli (strain K12) PE=1 SV=2	Putative membrane protein {ECO:0000313|EMBL:EHU00249.1} OS=Pantoea stewartii subsp. stewartii DC283 PE=4 SV=1		membrane protein [Pantoea stewartii]	--	--	--	--	--
GE00189	[M]	Cell wall/membrane/envelope biogenesis	--	K13694|5.8831e-133|plf:PANA5342_1508|spr; NLP/P60 outer membrane lipoprotein; K13694 lipoprotein Spr (A)	NlpC/P60 family	Murein DD-endopeptidase MepS/Murein LD-carboxypeptidase (Precursor) GN=mepS OS=Shigella flexneri PE=3 SV=1	Spr family lipoprotein {ECO:0000313|EMBL:EHU00250.1} OS=Pantoea stewartii subsp. stewartii DC283 PE=4 SV=1		membrane protein [Pantoea stewartii]	(iap/cwhA) P60 extracellular protein, invasion associated protein Iap [p60 (VF0068)] [Listeria monocytogenes EGD-e]	--	--	--	--
GE00190	--	--	--	--	CSS motif domain associated with EAL	Protein Rtn GN=rtn OS=Escherichia coli (strain K12) PE=2 SV=1	Uncharacterized protein {ECO:0000313|EMBL:EHU00251.1} OS=Pantoea stewartii subsp. stewartii DC283 PE=4 SV=1		hypothetical protein [Pantoea stewartii]	--	--	--	--	--
GE00191	[T]	Signal transduction mechanisms	--	--	EAL domain	Protein Rtn GN=rtn OS=Escherichia coli (strain K12) PE=2 SV=1	Uncharacterized protein {ECO:0000313|EMBL:EHU00252.1} OS=Pantoea stewartii subsp. stewartii DC283 PE=4 SV=1		hypothetical protein [Pantoea stewartii]	(cdpA) cyclic di-GMP phosphodiesterase [CdpA (VF0432)] [Burkholderia pseudomallei K96243]	--	--	MorA|PHI:4684|Q9HVI8|287|Pseudomonas_aeruginosa|increased_virulence_(Hypervirulence)	--
GE00192	[E]	Amino acid transport and metabolism	--	K13893|0|paq:PAGR_g1459|ABC-type dipeptide transport system periplasmic component YejA; K13893 microcin C transport system substrate-binding protein (A)	Bacterial extracellular solute-binding proteins, family 5 Middle	Uncharacterized protein YejA (Precursor) GN=yejA OS=Escherichia coli (strain K12) PE=3 SV=3	Putative periplasmic substrate-binding component of an ABC superfamily oligopeptide transporter {ECO:0000313|EMBL:EHU00253.1} OS=Pantoea stewartii subsp. stewartii DC283 PE=4 SV=1		peptide ABC transporter substrate-binding protein [Pantoea stewartii]	--	Putative ABC transporter periplasmic binding protein - Salmonella typhimurium.	--	--	--
GE00193	--	--	--	K13894|0|plf:PANA5342_1505|yejB; inner membrane ABC transporter permease; K13894 microcin C transport system permease protein (A)	Binding-protein-dependent transport system inner membrane component	Inner membrane ABC transporter permease protein YejB GN=yejB OS=Escherichia coli (strain K12) PE=1 SV=1	Putative membrane component of an ABC superfamily oligopeptide transporter {ECO:0000313|EMBL:EHU00254.1} OS=Pantoea stewartii subsp. stewartii DC283 PE=3 SV=1		microcin C ABC transporter permease YejB [Pantoea stewartii]	--	Inner membrane ABC transporter permease protein yejB - Escherichia coli O157:H7.	--	App|PHI:4612|A0A031WAR9|1496|Clostridium_difficile|increased_virulence_(Hypervirulence)	--
GE00194	--	--	--	K13895|0|pam:PANA_2572|yejE; hypothetical protein; K13895 microcin C transport system permease protein (A)	Binding-protein-dependent transport system inner membrane component	Inner membrane ABC transporter permease protein YejE GN=yejE OS=Escherichia coli (strain K12) PE=1 SV=1	Putative membrane component of an ABC superfamily oligopeptide transporter {ECO:0000313|EMBL:EHU00255.1} OS=Pantoea stewartii subsp. stewartii DC283 PE=3 SV=1		microcin C ABC transporter permease [Pantoea stewartii]	--	Inner membrane ABC transporter permease protein yejE - Escherichia coli (strain K12).	--	--	--
GE00195	[R]	General function prediction only	--	K13896|0|paj:PAJ_1867|yejF; hypothetical protein; K13896 microcin C transport system ATP-binding protein (A)	ABC transporter	Uncharacterized ABC transporter ATP-binding protein YejF GN=yejF OS=Escherichia coli (strain K12) PE=3 SV=1	ATP-binding component of an ABC superfamily oligopeptide/dipeptide transporter {ECO:0000313|EMBL:EHU00256.1} OS=Pantoea stewartii subsp. stewartii DC283 PE=3 SV=1		microcin C ABC transporter ATP-binding protein YejF [Pantoea stewartii]	(hitC) iron(III) ABC transporter, ATP-binding protein [HitABC (VF0268)] [Haemophilus influenzae Rd KW20]	Uncharacterized ABC transporter ATP-binding protein yejF - Escherichia coli (strain K12).	--	PHI:2042|ABC3|Q3Y5V5|148305|Magnaporthe_oryzae_(related:_Magnaporthe_grisea)|Loss_of_pathogenicity	--
GE00196	--	--	--	--	YejG-like protein	Uncharacterized protein YejG GN=yejG OS=Shigella flexneri PE=4 SV=1	Uncharacterized protein {ECO:0000313|EMBL:KGD82855.1} OS=Pantoea stewartii subsp. indologenes PE=4 SV=1		hypothetical protein [Pantoea stewartii]	--	--	--	--	--
GE00197	[GEPR]	--	--	K07552|0|pam:PANA_2575|bcr; Bcr; K07552 MFS transporter, DHA1 family, bicyclomycin/chloramphenicol resistance protein (A)	Major Facilitator Superfamily	Bicyclomycin resistance protein OS=Escherichia coli (strain K12) PE=1 SV=4	Bicyclomycin/multidrug efflux system {ECO:0000313|EMBL:EHU00258.1} OS=Pantoea stewartii subsp. stewartii DC283 PE=4 SV=1		multidrug transporter [Pantoea stewartii]	(lbtC) LbtC inner membrane protein required for import of Legiobactin [Legiobactin (VF0291)] [Legionella pneumophila subsp. pneumophila str. Philadelphia 1]	Bicyclomycin resistance protein (Sulfonamide resistance protein) - Escherichia coli.	--	PHI:2329|CTB4|A0ST42|29003|Cercospora_nicotianae|Reduced_virulence	--
GE00198	[J]	Translation, ribosomal structure and biogenesis	--	K06183|5.24351e-170|plf:PANA5342_1500|rsuA; 16S rRNA pseudouridylate synthase A; K06183 16S rRNA pseudouridine516 synthase [EC:5.4.99.19] (A)	RNA pseudouridylate synthase	Ribosomal small subunit pseudouridine synthase A GN=rsuA OS=Salmonella typhimurium (strain LT2 / SGSC1412 / ATCC 700720) PE=3 SV=1	Pseudouridine synthase {ECO:0000256|RuleBase:RU003887} OS=Pantoea stewartii subsp. stewartii DC283 PE=3 SV=1		16S rRNA pseudouridylate synthase [Pantoea stewartii]	--	--	--	--	--
GE00199	[KL]	--	--	K17677|0|pam:PANA_2577|yejH; hypothetical protein; K17677 ATP-dependent helicase IRC3 [EC:3.6.4.-] (A)	Type III restriction enzyme, res subunit	Uncharacterized protein YejH GN=yejH OS=Escherichia coli (strain K12) PE=3 SV=2	Putative ATP-dependet helicase {ECO:0000313|EMBL:EHU00260.1} OS=Pantoea stewartii subsp. stewartii DC283 PE=4 SV=1		hypothetical protein [Pantoea stewartii]	--	--	--	--	--
GE00200	[J]	Translation, ribosomal structure and biogenesis	Molecular Function: 5S rRNA binding (GO:0008097);	K02897|1.17294e-61|plf:PANA5342_1498|rplY; 50S ribosomal protein L25; K02897 large subunit ribosomal protein L25 (A)	Ribosomal L25p family	50S ribosomal protein L25 {ECO:0000255|HAMAP-Rule:MF_01336} GN=ETA_12600 OS=Erwinia tasmaniensis (strain DSM 17950 / Et1/99) PE=3 SV=1	50S ribosomal protein L25 {ECO:0000256|HAMAP-Rule:MF_01336} OS=Pantoea stewartii subsp. stewartii DC283 PE=3 SV=1		50S ribosomal protein L25 [Pantoea stewartii]	--	--	--	--	--
GE00201	[R]	General function prediction only	--	K06899|0|plf:PANA5342_1497|ndpA; 37 kDa nucleoid-associated protein; K06899 nucleoid-associated protein (A)	37-kD nucleoid-associated bacterial protein	Nucleoid-associated protein PC1_1634 {ECO:0000255|HAMAP-Rule:MF_00730} GN=PC1_1634 OS=Pectobacterium carotovorum subsp. carotovorum (strain PC1) PE=3 SV=1	Nucleoid-associated protein yejK {ECO:0000256|HAMAP-Rule:MF_00730} OS=Pantoea stewartii subsp. stewartii DC283 PE=3 SV=1		nucleoid-associated protein NdpA [Pantoea stewartii]	--	--	--	--	--
GE00202	[S]	Function unknown	--	K09904|1.48669e-43|plf:PANA5342_1496|hypothetical protein; K09904 hypothetical protein (A)	Protein of unknown function (DUF1414)	UPF0352 protein ETA_12580 {ECO:0000255|HAMAP-Rule:MF_00816} GN=ETA_12580 OS=Erwinia tasmaniensis (strain DSM 17950 / Et1/99) PE=3 SV=1	UPF0352 protein yejL {ECO:0000256|HAMAP-Rule:MF_00816} OS=Pantoea stewartii subsp. stewartii DC283 PE=3 SV=1		hypothetical protein [Pantoea stewartii]	--	--	--	--	--
GE00203	[R]	General function prediction only	--	K07014|0|pam:PANA_2581|yejM; hypothetical protein; K07014 (A)	Domain of unknown function (DUF3413)	Inner membrane protein YejM GN=yejM OS=Salmonella typhimurium (strain LT2 / SGSC1412 / ATCC 700720) PE=3 SV=2	Putative hydrolase {ECO:0000313|EMBL:EHU00264.1} OS=Pantoea stewartii subsp. stewartii DC283 PE=4 SV=1		membrane protein [Pantoea stewartii]	--	--	--	--	--
GE00204	[L]	Replication, recombination and repair	--	--	Phage integrase family	Prophage CP4-57 integrase GN=intA OS=Escherichia coli (strain K12) PE=1 SV=2	Phage integrase {ECO:0000313|EMBL:EHU00265.1} OS=Pantoea stewartii subsp. stewartii DC283 PE=4 SV=1		integrase [Pantoea stewartii]	--	--	--	--	--
GE00205	--	--	--	--	--	--	Uncharacterized protein {ECO:0000313|EMBL:ACZ77241.1} OS=Dickeya dadantii (strain Ech586) PE=4 SV=1		hypothetical protein Dd586_2390 [Dickeya dadantii Ech586]	--	--	--	--	--
GE00206	--	--	--	--	--	--	Uncharacterized protein {ECO:0000313|EMBL:KDL40740.1} OS=Klebsiella pneumoniae MGH 60 PE=4 SV=1		hypothetical protein [Klebsiella pneumoniae]	--	--	--	--	--
GE00207	--	--	--	--	Prophage CP4-57 regulatory protein (AlpA)	--	Transcriptional regulator, AlpA family {ECO:0000313|EMBL:EEW43467.1} OS=Klebsiella pneumoniae subsp. rhinoscleromatis ATCC 13884 PE=4 SV=1		transcriptional regulator [Klebsiella pneumoniae]	--	--	--	--	--
GE00208	[L]	Replication, recombination and repair	--	--	Winged helix-turn helix	Insertion element IS630 uncharacterized 39 kDa protein OS=Shigella sonnei PE=4 SV=1	Uncharacterized protein {ECO:0000313|EMBL:ELG86251.1} OS=Escherichia coli KTE146 PE=4 SV=1		hypothetical protein A311_03793 [Escherichia coli KTE146]	--	--	--	--	--
GE00209	[L]	Replication, recombination and repair	--	--	Transposase IS66 family	Uncharacterized protein y4hP GN=NGR_a03340 OS=Rhizobium sp. (strain NGR234) PE=3 SV=2	Transposase {ECO:0000313|EMBL:EHT99210.1} OS=Pantoea stewartii subsp. stewartii DC283 PE=4 SV=1		transposase [Pantoea stewartii]	--	--	--	--	--
GE00210	[L]	Replication, recombination and repair	--	--	IS66 Orf2 like protein	Uncharacterized protein y4hO GN=NGR_a03350 OS=Rhizobium sp. (strain NGR234) PE=3 SV=2	IS66 ORF2 family protein {ECO:0000313|EMBL:EHU01611.1} OS=Pantoea stewartii subsp. stewartii DC283 PE=4 SV=1		isocitrate lyase [Pantoea stewartii]	--	--	--	--	--
GE00211	[L]	Replication, recombination and repair	--	--	Transposase	Transposase InsC for insertion element IS2 GN=insC21 OS=Shigella flexneri PE=3 SV=1	IS66 family transposase {ECO:0000313|EMBL:EHU00784.1} (Fragment) OS=Pantoea stewartii subsp. stewartii DC283 PE=4 SV=1		IS66 family transposase, partial [Pantoea stewartii]	--	--	--	--	--
GE00213	--	--	--	--	--	--	Uncharacterized protein {ECO:0000313|EMBL:KDM50641.1} OS=Klebsiella pneumoniae UCI 68 PE=4 SV=1		hypothetical protein [Salmonella enterica]	--	--	--	--	--
GE00214	--	--	--	--	Phage integrase family	--	Uncharacterized protein {ECO:0000313|EMBL:EHL86536.1} OS=Citrobacter freundii 4_7_47CFAA PE=4 SV=1		integrase [Citrobacter freundii]	--	--	--	--	--
GE00215	--	--	--	--	--	--	Uncharacterized protein {ECO:0000313|EMBL:CDA00933.1} OS=Klebsiella variicola CAG:634 PE=4 SV=1		hypothetical protein [Klebsiella variicola]	--	--	--	--	--
GE00216	--	--	--	--	--	--	Uncharacterized protein {ECO:0000313|EMBL:ENA72656.1} OS=Escherichia coli 180200 PE=4 SV=1		hypothetical protein [Escherichia coli]	--	--	--	--	--
GE00217	--	--	--	--	--	--	Uncharacterized protein {ECO:0000313|EMBL:EHL91480.1} OS=Klebsiella sp. 4_1_44FAA PE=4 SV=1		MULTISPECIES: hypothetical protein [Klebsiella]	--	--	--	--	--
GE00218	--	--	--	--	--	--	Phage/plasmid primase P4 family domain-containing protein {ECO:0000313|EMBL:CDA00929.1} OS=Klebsiella variicola CAG:634 PE=4 SV=1		P4 alpha zinc-binding domain-containing protein [Salmonella enterica]	--	--	--	--	--
GE00219	[L]	Replication, recombination and repair	--	--	DDE superfamily endonuclease	Insertion element IS630 uncharacterized 39 kDa protein OS=Shigella sonnei PE=4 SV=1	Transposase {ECO:0000313|EMBL:EHT98607.1} OS=Pantoea stewartii subsp. stewartii DC283 PE=4 SV=1		transposase [Pantoea stewartii]	--	--	--	--	--
GE00220	[L]	Replication, recombination and repair	--	--	Transposase IS66 family	Uncharacterized protein y4hP GN=NGR_a03340 OS=Rhizobium sp. (strain NGR234) PE=3 SV=2	Transposase {ECO:0000313|EMBL:EHU00085.1} (Fragment) OS=Pantoea stewartii subsp. stewartii DC283 PE=4 SV=1		transposase, partial [Pantoea stewartii]	--	--	--	--	--
GE00221	[L]	Replication, recombination and repair	--	--	IS66 Orf2 like protein	Uncharacterized protein y4hO GN=NGR_a03350 OS=Rhizobium sp. (strain NGR234) PE=3 SV=2	IS66 ORF2 family protein {ECO:0000313|EMBL:EHU01126.1} OS=Pantoea stewartii subsp. stewartii DC283 PE=4 SV=1		isocitrate lyase [Pantoea stewartii]	--	--	--	--	--
GE00222	[L]	Replication, recombination and repair	--	--	Transposase	Transposase InsC for insertion element IS2 GN=insC21 OS=Shigella flexneri PE=3 SV=1	IS66 family transposase {ECO:0000313|EMBL:EHU00784.1} (Fragment) OS=Pantoea stewartii subsp. stewartii DC283 PE=4 SV=1		IS66 family transposase, partial [Pantoea stewartii]	--	--	--	--	--
GE00223	[S]	Function unknown	--	K06919|0|elh:ETEC_0325|putative primase; K06919 putative DNA primase/helicase (A)	--	--	Toprim domain protein {ECO:0000313|EMBL:EYE15126.1} OS=Escherichia coli 1-110-08_S3_C3 PE=4 SV=1		helicase, partial [Escherichia coli]	--	--	--	--	--
GE00224	--	--	--	--	--	--	Uncharacterized protein {ECO:0000313|EMBL:EMX20689.1} OS=Escherichia coli MP021566.1 PE=4 SV=1		MULTISPECIES: hypothetical protein [Enterobacteriaceae]	--	--	--	--	--
GE00225	--	--	--	--	--	--	Putative uncharacterized protein {ECO:0000313|EMBL:EEP89160.1} OS=Yersinia kristensenii ATCC 33638 PE=4 SV=1		hypothetical protein [Yersinia kristensenii]	--	--	--	--	--
GE00226	--	--	--	--	--	--	Uncharacterized protein {ECO:0000313|EMBL:EHU00284.1} OS=Pantoea stewartii subsp. stewartii DC283 PE=4 SV=1		hypothetical protein [Pantoea stewartii]	--	--	--	--	--
GE00227	--	--	--	--	--	--	Uncharacterized protein {ECO:0000313|EMBL:EHU00283.1} OS=Pantoea stewartii subsp. stewartii DC283 PE=4 SV=1		hypothetical protein [Pantoea stewartii]	--	--	--	--	--
GE00228	--	--	--	--	--	--	Nudix hydrolase {ECO:0000313|EMBL:EHU00282.1} OS=Pantoea stewartii subsp. stewartii DC283 PE=4 SV=1		NUDIX hydrolase [Pantoea stewartii]	--	--	--	--	--
GE00229	--	--	--	--	--	--	Nudix hydrolase {ECO:0000313|EMBL:EHU00281.1} OS=Pantoea stewartii subsp. stewartii DC283 PE=4 SV=1		membrane protein TolA [Pantoea stewartii]	--	--	--	--	--
GE00230	--	--	--	--	--	--	Uncharacterized protein {ECO:0000313|EMBL:EHU00280.1} OS=Pantoea stewartii subsp. stewartii DC283 PE=4 SV=1		repressor [Pantoea stewartii]	--	--	--	--	--
GE00231	[G]	Carbohydrate transport and metabolism	Biological Process: L-arabinose metabolic process (GO:0046373);	K01209|0|paq:PAGR_g1435|alpha-N-arabinofuranosidase AbfA; K01209 alpha-N-arabinofuranosidase [EC:3.2.1.55] (A)	Alpha-L-arabinofuranosidase C-terminus	Intracellular exo-alpha-(1-	Alpha-N-arabinofuranosidase {ECO:0000313|EMBL:EHU00279.1} OS=Pantoea stewartii subsp. stewartii DC283 PE=4 SV=1		alpha-N-arabinofuranosidase [Pantoea stewartii]	--	--	GH51.hmm	--	--
GE00232	[G]	Carbohydrate transport and metabolism	--	--	MFS/sugar transport protein	Inner membrane symporter YicJ GN=yicJ OS=Escherichia coli (strain K12) PE=1 SV=2	Symporter {ECO:0000313|EMBL:KGD82864.1} OS=Pantoea stewartii subsp. indologenes PE=4 SV=1		symporter [Pantoea stewartii]	--	--	--	--	--
GE00233	[G]	Carbohydrate transport and metabolism	--	--	MFS/sugar transport protein	Uncharacterized symporter YnaJ GN=ynaJ OS=Bacillus subtilis (strain 168) PE=3 SV=2	Symporter {ECO:0000313|EMBL:KGD82864.1} OS=Pantoea stewartii subsp. indologenes PE=4 SV=1		symporter [Pantoea stewartii]	--	--	--	--	--
GE00234	[M]	Cell wall/membrane/envelope biogenesis	--	K16053|0|paq:PAGR_g1433|MscS family transporter YbdG; K16053 miniconductance mechanosensitive channel (A)	Mechanosensitive ion channel	Miniconductance mechanosensitive channel YbdG GN=ybdG OS=Shigella flexneri PE=3 SV=1	Putative transport {ECO:0000313|EMBL:EHU00278.1} OS=Pantoea stewartii subsp. stewartii DC283 PE=4 SV=1		membrane protein [Pantoea stewartii]	--	--	--	--	--
GE00235	--	--	--	--	--	--	Uncharacterized protein {ECO:0000313|EMBL:EHU00277.1} OS=Pantoea stewartii subsp. stewartii DC283 PE=4 SV=1		hypothetical protein [Pantoea stewartii]	--	--	--	--	--
GE00236	[QP]	--	--	K06159|0|plf:PANA5342_1460|yojI; ABC transport system, permease/ATP-binding protein YojI; K06159 putative ATP-binding cassette transporter (A)	ABC transporter	ABC transporter ATP-binding protein YojI GN=yojI OS=Escherichia coli (strain K12) PE=1 SV=2	Membrane and ATP-binding components of an ABC superfamily predicted multidrug transporter {ECO:0000313|EMBL:EHU00276.1} OS=Pantoea stewartii subsp. stewartii DC283 PE=3 SV=1		multidrug ABC transporter ATP-binding protein [Pantoea stewartii]	(pvdE) pyoverdine biosynthesis protein PvdE [Pyoverdine (VF0094)] [Pseudomonas aeruginosa PAO1]	ABC transporter ATP-binding protein yojI - Escherichia coli.	--	PHI:2042|ABC3|Q3Y5V5|148305|Magnaporthe_oryzae_(related:_Magnaporthe_grisea)|Loss_of_pathogenicity	--
GE00237	[L]	Replication, recombination and repair	--	K03919|4.62979e-140|plf:PANA5342_1459|alkB; alpha-ketoglutarate-dependent dioxygenase AlkB; K03919 alkylated DNA repair protein (DNA oxidative demethylase) [EC:1.14.11.33] (A)	2OG-Fe(II) oxygenase superfamily	Alpha-ketoglutarate-dependent dioxygenase AlkB GN=alkB OS=Salmonella typhimurium (strain LT2 / SGSC1412 / ATCC 700720) PE=3 SV=2	Alkylated DNA repair protein {ECO:0000313|EMBL:EHU00275.1} OS=Pantoea stewartii subsp. stewartii DC283 PE=4 SV=1		alpha-ketoglutarate-dependent dioxygenase [Pantoea stewartii]	--	--	--	--	--
GE00238	[H]	Coenzyme transport and metabolism	--	K03734|0|plf:PANA5342_1458|apbE; thiamine biosynthesis lipoprotein ApbE; K03734 thiamine biosynthesis lipoprotein (A)	ApbE family	FAD:protein FMN transferase {ECO:0000250|UniProtKB:A5F5Y3} (Precursor) OS=Salmonella typhimurium (strain LT2 / SGSC1412 / ATCC 700720) PE=1 SV=2	ApbE family thiamine biosynthesis lipoprotein {ECO:0000313|EMBL:EHU00274.1} OS=Pantoea stewartii subsp. stewartii DC283 PE=4 SV=1		thiamine biosynthesis lipoprotein ApbE [Pantoea stewartii]	--	--	--	PHI:588|PSPTO2105|AAO55623|223283|Pseudomonas_syringae|Reduced_virulence	--
GE00239	--	--	--	--	--	--	Uncharacterized protein {ECO:0000313|EMBL:EHU00273.1} OS=Pantoea stewartii subsp. stewartii DC283 PE=4 SV=1		hypothetical protein [Pantoea stewartii]	--	--	--	--	--
GE00240	--	--	--	--	--	--	Uncharacterized protein {ECO:0000313|EMBL:EHU00272.1} OS=Pantoea stewartii subsp. stewartii DC283 PE=4 SV=1		hypothetical protein [Pantoea stewartii]	--	--	--	--	--
GE00241	[M]	Cell wall/membrane/envelope biogenesis	--	K09475|0|plf:PANA5342_1456|ompC; outer membrane protein C; K09475 outer membrane pore protein C (A)	Gram-negative porin	Outer membrane protein C (Precursor) GN=ompC OS=Salmonella typhimurium (strain LT2 / SGSC1412 / ATCC 700720) PE=3 SV=1	Outer membrane porin protein C {ECO:0000313|EMBL:EHU00271.1} OS=Pantoea stewartii subsp. stewartii DC283 PE=3 SV=1		membrane protein [Pantoea stewartii]	(ompU) outer membrane protein OmpU [OmpU (VF0514)] [Vibrio vulnificus CMCP6]	OUTER MEMBRANE PROTEIN C PRECURSOR (PORIN OMPC) (OUTER MEMBRANE PROTEIN 1B) - Escherichia coli.	--	PHI:2872|ompK36|Q48473|573|Klebsiella_pneumoniae|Reduced_virulence	--
GE00242	[L]	Replication, recombination and repair	--	--	Transposase	Uncharacterized protein y4jB GN=NGR_a03140 OS=Rhizobium sp. (strain NGR234) PE=3 SV=1	IS66 family transposase orfA {ECO:0000313|EMBL:AIA48113.1} OS=Serratia sp. FS14 PE=4 SV=1		IS66 family transposase orfA [Serratia sp. FS14]	--	--	--	--	--
GE00243	[L]	Replication, recombination and repair	--	--	IS66 Orf2 like protein	Uncharacterized protein y4hO GN=NGR_a03350 OS=Rhizobium sp. (strain NGR234) PE=3 SV=2	Transposase-like protein {ECO:0000313|EMBL:ABB77421.1} OS=Pantoea stewartii subsp. stewartii (Erwinia stewartii) PE=4 SV=1		isocitrate lyase [Pantoea stewartii]	--	--	--	--	--
GE00244	[L]	Replication, recombination and repair	--	--	--	--	Transposase {ECO:0000313|EMBL:EHU01612.1} (Fragment) OS=Pantoea stewartii subsp. stewartii DC283 PE=4 SV=1		transposase, partial [Pantoea stewartii]	--	--	--	--	--
GE00245	[L]	Replication, recombination and repair	--	--	Transposase IS66 family	Uncharacterized protein y4hP GN=NGR_a03340 OS=Rhizobium sp. (strain NGR234) PE=3 SV=2	Transposase {ECO:0000313|EMBL:EHT97799.1} OS=Pantoea stewartii subsp. stewartii DC283 PE=4 SV=1		transposase [Pantoea stewartii]	--	--	--	--	--
GE00246	[L]	Replication, recombination and repair	--	--	Winged helix-turn helix	Insertion element IS630 uncharacterized 39 kDa protein OS=Shigella sonnei PE=4 SV=1	Uncharacterized protein {ECO:0000313|EMBL:ELG86251.1} OS=Escherichia coli KTE146 PE=4 SV=1		hypothetical protein A311_03793 [Escherichia coli KTE146]	--	--	--	--	--
GE00247	[M]	Cell wall/membrane/envelope biogenesis	--	K12542|0|paq:PAGR_g1425|Leukotoxin secretion protein D LktD; K12542 membrane fusion protein, adhesin transport system (A)	HlyD family secretion protein	Proteases secretion protein PrtE GN=prtE OS=Dickeya chrysanthemi (Pectobacterium chrysanthemi) PE=3 SV=1	Membrane component of an ABC superfamily protein transporter {ECO:0000313|EMBL:EHT99802.1} OS=Pantoea stewartii subsp. stewartii DC283 PE=4 SV=1		HlyD family secretion protein [Pantoea stewartii]	(hlyD) Hemolysin D [Hemolysin (VF0225)] [Escherichia coli CFT073]	--	--	--	--
GE00248	[V]	Defense mechanisms	--	K12541|1.3016e-70|plf:PANA5342_1454|cyaB; ATP-binding protein; K12541 ATP-binding cassette, subfamily C, bacterial LapB (A)	ABC transporter	Leukotoxin translocation ATP-binding protein LktB GN=lktB OS=Pasteurella haemolytica (Mannheimia haemolytica) PE=3 SV=1	ATP-binding protein {ECO:0000313|EMBL:KGD82874.1} OS=Pantoea stewartii subsp. indologenes PE=4 SV=1		ATP-binding protein [Pantoea stewartii]	(hlyB) Hemolysin B [Hemolysin (VF0225)] [Escherichia coli CFT073]	--	--	PHI:2042|ABC3|Q3Y5V5|148305|Magnaporthe_oryzae_(related:_Magnaporthe_grisea)|Loss_of_pathogenicity	--
GE00249	[V]	Defense mechanisms	--	K12541|0|plf:PANA5342_1454|cyaB; ATP-binding protein; K12541 ATP-binding cassette, subfamily C, bacterial LapB (A)	ABC transporter transmembrane region	Cyclolysin secretion/processing ATP-binding protein CyaB GN=cyaB OS=Bordetella pertussis (strain Tohama I / ATCC BAA-589 / NCTC 13251) PE=3 SV=1	ATP-binding protein {ECO:0000313|EMBL:KGD82874.1} OS=Pantoea stewartii subsp. indologenes PE=4 SV=1		ATP-binding protein [Pantoea stewartii]	(cyaB) cyclolysin secretion ATP-binding protein [Cya (VF0028)] [Bordetella pertussis Tohama I]	--	--	PHI:267|MLT1|AAD51594|5476|Candida_albicans|Reduced_virulence	--
GE00250	[MU]	--	--	K12543|0|paq:PAGR_g1423|type I secretion protein CyaE; K12543 outer membrane protein, adhesin transport system (A)	Outer membrane efflux protein	Outer membrane efflux protein BepC (Precursor) GN=bepC OS=Brucella suis biovar 1 (strain 1330) PE=1 SV=1	Putative type I secretion protein {ECO:0000313|EMBL:EHT99803.1} OS=Pantoea stewartii subsp. stewartii DC283 PE=4 SV=1		putative type I secretion protein [Pantoea stewartii]	--	--	--	--	--
GE00251	--	--	--	--	Putative flagellar system-associated repeat	Uncharacterized MFS-type transporter YPO1221/y2967/YP_0917 OS=Yersinia pestis PE=3 SV=1	Large repetitive protein {ECO:0000313|EMBL:EHT99804.1} OS=Pantoea stewartii subsp. stewartii DC283 PE=4 SV=1		large repetitive protein [Pantoea stewartii]	--	--	--	--	--
GE00252	--	--	--	--	Putative flagellar system-associated repeat	--	Uncharacterized protein {ECO:0000313|EMBL:EHT99805.1} OS=Pantoea stewartii subsp. stewartii DC283 PE=4 SV=1		hypothetical protein [Pantoea stewartii]	--	--	--	--	--
GE00253	--	--	--	--	Putative flagellar system-associated repeat	Uncharacterized MFS-type transporter YPO1221/y2967/YP_0917 OS=Yersinia pestis PE=3 SV=1	Large repetitive protein {ECO:0000313|EMBL:EHT99806.1} OS=Pantoea stewartii subsp. stewartii DC283 PE=4 SV=1		large repetitive protein [Pantoea stewartii]	--	--	--	--	--
GE00254	[T]	Signal transduction mechanisms	--	K07676|0|paq:PAGR_g1419|sensor-like histidine kinase YojN; K07676 two-component system, NarL family, sensor histidine kinase RcsD [EC:2.7.13.3] (A)	Hpt domain	Phosphotransferase RcsD {ECO:0000255|HAMAP-Rule:MF_00980} OS=Escherichia coli (strain K12) PE=1 SV=3	Two-component sensor protein {ECO:0000313|EMBL:EHT99807.1} OS=Pantoea stewartii subsp. stewartii DC283 PE=4 SV=1		two-component sensor protein [Pantoea stewartii]	--	--	--	PHI:2501|rcsD|D4HWX6|552|Erwinia_amylovora|Loss_of_pathogenicity	--
GE00255	[TK]	--	--	K07687|1.28621e-151|pam:PANA_2610|rcsB; RcsB; K07687 two-component system, NarL family, captular synthesis response regulator RcsB (A)	Response regulator receiver domain	Transcriptional regulatory protein RcsB {ECO:0000255|HAMAP-Rule:MF_00981} GN=STM2270 OS=Salmonella typhimurium (strain LT2 / SGSC1412 / ATCC 700720) PE=3 SV=1	DNA-binding response regulator in two-component regulatory system with RcsC and YojN {ECO:0000313|EMBL:EHT99808.1} OS=Pantoea stewartii subsp. stewartii DC283 PE=4 SV=1		transcriptional regulator [Pantoea stewartii]	(bprB) two-component response regulator [Bsa T3SS (VF0428)] [Burkholderia pseudomallei K96243]	--	--	PHI:2499|rcsB|P96320|552|Erwinia_amylovora|Loss_of_pathogenicity	--
GE00256	[T]	Signal transduction mechanisms	--	K07677|0|plf:PANA5342_1447|rcsA1; two component sensor kinase/response regulator protein RcsC; K07677 two-component system, NarL family, capsular synthesis sensor histidine kinase RcsC [EC:2.7.13.3] (A)	Histidine kinase-, DNA gyrase B-, and HSP90-like ATPase	Sensor histidine kinase RcsC {ECO:0000255|HAMAP-Rule:MF_00979} OS=Escherichia coli PE=1 SV=1	Hybrid sensory kinase in two-component regulatory system with RcsB and YojN {ECO:0000313|EMBL:EHT99809.1} OS=Pantoea stewartii subsp. stewartii DC283 PE=4 SV=1		sensory histidine kinase [Pantoea stewartii]	(cheA) chemotaxis histidine kinase [Pse5Ac7Ac, Pse5Ac7Am, Pse8OAc, Pse5Am7AcGlnAc (AI151)] [Campylobacter jejuni subsp. jejuni NCTC 11168]	--	--	PHI:2500|rcsC|D4I7B7|552|Erwinia_amylovora|Loss_of_pathogenicity	--
GE00257	[L]	Replication, recombination and repair	--	K02469|0|plf:PANA5342_1446|gyrA; DNA gyrase subunit A; K02469 DNA gyrase subunit A [EC:5.99.1.3] (A)	DNA gyrase/topoisomerase IV, subunit A	DNA gyrase subunit A {ECO:0000255|HAMAP-Rule:MF_01897} GN=STM2272 OS=Salmonella typhimurium (strain LT2 / SGSC1412 / ATCC 700720) PE=3 SV=3	DNA gyrase subunit A {ECO:0000256|HAMAP-Rule:MF_01897} OS=Pantoea stewartii subsp. indologenes PE=3 SV=1		DNA gyrase subunit A [Pantoea stewartii]	--	--	--	PHI:824|GyrA|BAC98434|337|Burkholderia_glumae|Chemistry_target	--
GE00258	[H]	Coenzyme transport and metabolism	Molecular Function: 2-polyprenyl-6-methoxy-1,4-benzoquinone methyltransferase activity (GO:0008425);	K00568|4.25207e-172|plf:PANA5342_1445|ubiG; 3-demethylubiquinone-9 3-methyltransferase; K00568 2-polyprenyl-6-hydroxyphenyl methylase / 3-demethylubiquinone-9 3-methyltransferase [EC:2.1.1.222 2.1.1.64] (A)	Methyltransferase domain	Ubiquinone biosynthesis O-methyltransferase {ECO:0000255|HAMAP-Rule:MF_00472} GN=ETA_12250 OS=Erwinia tasmaniensis (strain DSM 17950 / Et1/99) PE=3 SV=1	Ubiquinone biosynthesis O-methyltransferase {ECO:0000256|HAMAP-Rule:MF_00472} OS=Pantoea stewartii subsp. stewartii DC283 PE=3 SV=1		bifunctional 3-demethylubiquinone-9 3-methyltransferase/ 2-octaprenyl-6-hydroxy phenol methylase [Pantoea stewartii]	--	--	--	--	--
GE00259	[F]	Nucleotide transport and metabolism	--	K00525|0|plf:PANA5342_1443|nrdA; ribonucleoside-diphosphate reductase subunit alpha; K00525 ribonucleoside-diphosphate reductase alpha chain [EC:1.17.4.1] (A)	Ribonucleotide reductase, barrel domain	Ribonucleoside-diphosphate reductase 1 subunit alpha GN=nrdA OS=Escherichia coli (strain K12) PE=1 SV=2	Ribonucleoside-diphosphate reductase {ECO:0000256|RuleBase:RU003410} OS=Pantoea stewartii subsp. stewartii DC283 PE=3 SV=1		ribonucleotide-diphosphate reductase subunit alpha [Pantoea stewartii]	--	--	--	--	--
GE00260	[F]	Nucleotide transport and metabolism	--	K00526|0|paj:PAJ_1905|nrdB; ribonucleoside-diphosphate reductase 1 beta subunit NrdB; K00526 ribonucleoside-diphosphate reductase beta chain [EC:1.17.4.1] (A)	Ribonucleotide reductase, small chain	Ribonucleoside-diphosphate reductase 1 subunit beta GN=nrdB OS=Escherichia coli (strain K12) PE=1 SV=2	Ferritin-like ribonucleoside diphosphate reductase 1, beta subunit {ECO:0000313|EMBL:EHT99813.1} OS=Pantoea stewartii subsp. stewartii DC283 PE=4 SV=1		ribonucleotide-diphosphate reductase subunit beta [Pantoea stewartii]	--	--	--	--	--
GE00261	[C]	Energy production and conversion	--	K11107|2.50434e-52|plf:PANA5342_1441|yfaE; 2Fe-2S Ferredoxin-1; K11107 ferredoxin (A)	2Fe-2S iron-sulfur cluster binding domain	Uncharacterized ferredoxin-like protein YfaE GN=yfaE OS=Escherichia coli (strain K12) PE=3 SV=1	Putative 2Fe-2S cluster-containing protein {ECO:0000313|EMBL:EHT99814.1} OS=Pantoea stewartii subsp. stewartii DC283 PE=4 SV=1		2Fe-2S ferredoxin [Pantoea stewartii]	--	--	--	--	--
GE00262	[J]	Translation, ribosomal structure and biogenesis	--	--	Endoribonuclease L-PSP	RutC family protein YjgH GN=yjgH OS=Escherichia coli (strain K12) PE=1 SV=1	Putative mRNA endoribonuclease {ECO:0000313|EMBL:EHT99815.1} OS=Pantoea stewartii subsp. stewartii DC283 PE=4 SV=1		endoribonuclease L-PSP [Pantoea stewartii]	--	--	--	--	--
GE00263	[K]	Transcription	--	--	Bacterial regulatory proteins, tetR family	Transposon Tn10 TetC protein GN=tetC OS=Escherichia coli PE=1 SV=1	TetR family transcriptional regulator {ECO:0000313|EMBL:EHT99816.1} OS=Pantoea stewartii subsp. stewartii DC283 PE=4 SV=1		TetR family transcriptional regulator [Pantoea stewartii]	--	--	--	--	--
GE00264	[R]	General function prediction only	--	--	Probable molybdopterin binding domain	CinA-like protein {ECO:0000255|HAMAP-Rule:MF_00226} GN=EcHS_A2392 OS=Escherichia coli O9:H4 (strain HS) PE=3 SV=1	CinA-like protein {ECO:0000256|HAMAP-Rule:MF_00226} OS=Pantoea stewartii subsp. stewartii DC283 PE=3 SV=1		hypothetical protein [Pantoea stewartii]	--	--	--	--	--
GE00265	--	--	--	K05594|4.96515e-65|paq:PAGR_g1408|putative membrane protein ElaB; K05594 ElaB protein (A)	Bacterial protein of unknown function (DUF883)	Protein ElaB GN=elaB OS=Escherichia coli (strain K12) PE=1 SV=1	Uncharacterized DUF883 family protein {ECO:0000313|EMBL:EHT99818.1} OS=Pantoea stewartii subsp. stewartii DC283 PE=4 SV=1		membrane protein [Pantoea stewartii]	--	--	--	--	--
GE00266	[P]	Inorganic ion transport and metabolism	--	--	Periplasmic glucan biosynthesis protein, MdoG	Glucans biosynthesis protein D (Precursor) GN=mdoD OS=Salmonella typhi PE=3 SV=2	Glucan biosynthesis protein, periplasmic {ECO:0000313|EMBL:EHT99819.1} OS=Pantoea stewartii subsp. stewartii DC283 PE=4 SV=1		glucan biosynthesis protein D [Pantoea stewartii]	--	--	--	--	--
GE00267	[R]	General function prediction only	--	K02348|2.2524e-93|paq:PAGR_g1406|GCN5-like N-acetyltransferase ElaA; K02348 ElaA protein (A)	Acetyltransferase (GNAT) domain	Protein ElaA GN=elaA OS=Shigella flexneri PE=3 SV=1	GNAT family acetyltransferase {ECO:0000313|EMBL:EHT99820.1} OS=Pantoea stewartii subsp. stewartii DC283 PE=4 SV=1		acyltransferase [Pantoea stewartii]	--	--	--	--	--
GE00268	[I]	Lipid transport and metabolism	--	--	alpha/beta hydrolase fold	Endo-1,4-beta-xylanase B GN=xynB OS=Butyrivibrio fibrisolvens PE=3 SV=1	Alpha/beta hydrolase {ECO:0000313|EMBL:EHT99821.1} OS=Pantoea stewartii subsp. stewartii DC283 PE=4 SV=1		alpha/beta hydrolase [Pantoea stewartii]	--	--	CE10.hmm	--	--
GE00269	[C]	Energy production and conversion	--	K00343|0|plf:PANA5342_1435|nuoN; NADH dehydrogenase I subunit N; K00343 NADH-quinone oxidoreductase subunit N [EC:1.6.5.3] (A)	NADH-Ubiquinone/plastoquinone (complex I), various chains	NADH-quinone oxidoreductase subunit N {ECO:0000255|HAMAP-Rule:MF_00445} GN=ETA_12160 OS=Erwinia tasmaniensis (strain DSM 17950 / Et1/99) PE=3 SV=1	NADH-quinone oxidoreductase subunit N {ECO:0000256|HAMAP-Rule:MF_00445} OS=Pantoea stewartii subsp. stewartii DC283 PE=3 SV=1		NADH:ubiquinone oxidoreductase subunit N [Pantoea stewartii]	--	NADH-quinone oxidoreductase subunit N - Escherichia coli.	--	--	--
GE00270	[C]	Energy production and conversion	--	K00342|0|plf:PANA5342_1434|nuoM; NADH dehydrogenase I subunit M; K00342 NADH-quinone oxidoreductase subunit M [EC:1.6.5.3] (A)	NADH-Ubiquinone/plastoquinone (complex I), various chains	NADH-quinone oxidoreductase subunit M GN=nuoM OS=Escherichia coli (strain K12) PE=1 SV=1	NADH:ubiquinone oxidoreductase, membrane subunit M {ECO:0000313|EMBL:EHT99823.1} OS=Pantoea stewartii subsp. stewartii DC283 PE=4 SV=1		NADH:ubiquinone oxidoreductase subunit M [Pantoea stewartii]	--	NADH-quinone oxidoreductase subunit M - Escherichia coli.	--	--	--
GE00271	[CP]	--	--	K00341|0|paq:PAGR_g1402|NADH-quinone oxidoreductase chain L NuoL; K00341 NADH-quinone oxidoreductase subunit L [EC:1.6.5.3] (A)	NADH-Ubiquinone/plastoquinone (complex I), various chains	NADH-quinone oxidoreductase subunit L GN=nuoL OS=Escherichia coli (strain K12) PE=1 SV=2	NADH:ubiquinone oxidoreductase, membrane subunit L {ECO:0000313|EMBL:EHT99824.1} OS=Pantoea stewartii subsp. stewartii DC283 PE=4 SV=1		NADH:ubiquinone oxidoreductase subunit L [Pantoea stewartii]	--	NADH dehydrogenase I chain L (EC 1.6.5.3) (NADH-ubiquinone oxidoreductase chain L) (NUO12) - Escherichia coli.	--	--	--
GE00272	[C]	Energy production and conversion	--	K00340|2.19338e-57|yey:Y11_02241|NADH-ubiquinone oxidoreductase subunit K (EC:1.6.5.3); K00340 NADH-quinone oxidoreductase subunit K [EC:1.6.5.3] (A)	NADH-ubiquinone/plastoquinone oxidoreductase chain 4L	NADH-quinone oxidoreductase subunit K {ECO:0000255|HAMAP-Rule:MF_01456} OS=Yersinia enterocolitica serotype O:8 / biotype 1B (strain NCTC 13174 / PE=3 SV=1	NADH-quinone oxidoreductase subunit K {ECO:0000256|HAMAP-Rule:MF_01456} OS=Pantoea stewartii subsp. stewartii DC283 PE=3 SV=1		NADH:ubiquinone oxidoreductase subunit K [Pantoea stewartii]	--	NADH-quinone oxidoreductase subunit K - Escherichia coli.	--	--	--
GE00273	[C]	Energy production and conversion	--	K00339|6.44285e-125|pam:PANA_2628|nuoJ; NuoJ; K00339 NADH-quinone oxidoreductase subunit J [EC:1.6.5.3] (A)	NADH-ubiquinone/plastoquinone oxidoreductase chain 6	NADH-quinone oxidoreductase subunit J GN=nuoJ OS=Shigella flexneri PE=3 SV=1	NADH:ubiquinone oxidoreductase, membrane subunit J {ECO:0000313|EMBL:EHT99826.1} OS=Pantoea stewartii subsp. stewartii DC283 PE=3 SV=1		NADH:ubiquinone oxidoreductase subunit J [Pantoea stewartii]	--	NADH-quinone oxidoreductase subunit J - Escherichia coli.	--	--	--
GE00274	[C]	Energy production and conversion	--	K00338|6.563e-130|plf:PANA5342_1430|nuoI; NADH dehydrogenase I subunit I; K00338 NADH-quinone oxidoreductase subunit I [EC:1.6.5.3] (A)	4Fe-4S binding domain	NADH-quinone oxidoreductase subunit I {ECO:0000255|HAMAP-Rule:MF_01351} GN=ETA_12110 OS=Erwinia tasmaniensis (strain DSM 17950 / Et1/99) PE=3 SV=1	NADH-quinone oxidoreductase subunit I {ECO:0000256|HAMAP-Rule:MF_01351} OS=Pantoea stewartii subsp. stewartii DC283 PE=3 SV=1		MULTISPECIES: NADH dehydrogenase subunit I [Pantoea]	--	NADH-quinone oxidoreductase subunit I - Escherichia coli.	--	--	--
GE00275	[C]	Energy production and conversion	--	K00337|0|plf:PANA5342_1429|nuoH; NADH dehydrogenase I subunit H; K00337 NADH-quinone oxidoreductase subunit H [EC:1.6.5.3] (A)	NADH dehydrogenase	NADH-quinone oxidoreductase subunit H {ECO:0000255|HAMAP-Rule:MF_01350} GN=KPN78578_26280 OS=Klebsiella pneumoniae subsp. pneumoniae (strain ATCC 700721 / MGH PE=3 SV=1	NADH-quinone oxidoreductase subunit H {ECO:0000256|HAMAP-Rule:MF_01350} OS=Pantoea stewartii subsp. stewartii DC283 PE=3 SV=1		NADH:ubiquinone oxidoreductase subunit H [Pantoea stewartii]	--	NADH-quinone oxidoreductase subunit H - Escherichia coli.	--	--	--
GE00276	[C]	Energy production and conversion	--	--	NADH-ubiquinone oxidoreductase-G iron-sulfur binding region	NADH-quinone oxidoreductase subunit G GN=nuoG OS=Escherichia coli O6:H1 (strain CFT073 / ATCC 700928 / UPEC) PE=3 SV=3	NADH:ubiquinone oxidoreductase, chain G {ECO:0000313|EMBL:EHT99829.1} OS=Pantoea stewartii subsp. stewartii DC283 PE=4 SV=1		NADH dehydrogenase subunit G [Pantoea stewartii]	--	NADH dehydrogenase I chain G (EC 1.6.5.3) (NADH-ubiquinone oxidoreductase chain G) (NUO7) - Escherichia coli.	--	--	--
GE00277	[C]	Energy production and conversion	--	--	Respiratory-chain NADH dehydrogenase 51 Kd subunit	NADH-quinone oxidoreductase subunit F GN=nuoF OS=Salmonella typhimurium (strain LT2 / SGSC1412 / ATCC 700720) PE=3 SV=2	NADH:ubiquinone oxidoreductase, chain F {ECO:0000313|EMBL:EHT99830.1} OS=Pantoea stewartii subsp. stewartii DC283 PE=4 SV=1		NADH dehydrogenase subunit F [Pantoea stewartii]	--	NADH dehydrogenase I chain F (EC 1.6.5.3) (NADH-ubiquinone oxidoreductase chain 6) (NUO6) - Escherichia coli.	--	--	--
GE00278	[C]	Energy production and conversion	--	K00334|2.82941e-123|plf:PANA5342_1426|nuoE; NADH dehydrogenase I subunit E; K00334 NADH-quinone oxidoreductase subunit E [EC:1.6.5.3] (A)	Thioredoxin-like [2Fe-2S] ferredoxin	NADH-quinone oxidoreductase subunit E GN=nuoE OS=Salmonella typhimurium (strain LT2 / SGSC1412 / ATCC 700720) PE=3 SV=1	NADH:ubiquinone oxidoreductase, chain E {ECO:0000313|EMBL:EHT99831.1} OS=Pantoea stewartii subsp. stewartii DC283 PE=4 SV=1		MULTISPECIES: NADH dehydrogenase subunit E [Pantoea]	--	NADH-quinone oxidoreductase subunit E - Escherichia coli.	--	--	--
GE00279	[C]	Energy production and conversion	Cellular Component: NADH dehydrogenase complex (GO:0030964);	K13378|0|plf:PANA5342_1425|nuoC; NADH dehydrogenase I subunit C/D; K13378 NADH-quinone oxidoreductase subunit C/D [EC:1.6.5.3] (A)	Respiratory-chain NADH dehydrogenase, 49 Kd subunit	NADH-quinone oxidoreductase subunit C/D {ECO:0000255|HAMAP-Rule:MF_01359} OS=Erwinia tasmaniensis (strain DSM 17950 / Et1/99) PE=3 SV=1	NADH-quinone oxidoreductase subunit C/D {ECO:0000256|HAMAP-Rule:MF_01359, ECO:0000256|SAAS:SAAS00063813} OS=Pantoea stewartii subsp. stewartii DC283 PE=3 SV=1		bifunctional NADH:ubiquinone oxidoreductase subunit C/D [Pantoea stewartii]	--	NADH dehydrogenase I chain C/D (EC 1.6.5.3) (NADH-ubiquinone oxidoreductase chain 3/4) (NUO3/NUO4) - Escherichia coli.	--	PHI:445|NOS1||5518|Fusarium_graminearum|Reduced_virulence	--
GE00280	[C]	Energy production and conversion	--	K00331|2.39614e-168|plf:PANA5342_1424|nuoB; NADH dehydrogenase I subunit B; K00331 NADH-quinone oxidoreductase subunit B [EC:1.6.5.3] (A)	NADH ubiquinone oxidoreductase, 20 Kd subunit	NADH-quinone oxidoreductase subunit B {ECO:0000255|HAMAP-Rule:MF_01356} GN=ESA_00933 OS=Cronobacter sakazakii (strain ATCC BAA-894) PE=3 SV=1	NADH-quinone oxidoreductase subunit B {ECO:0000256|HAMAP-Rule:MF_01356} OS=Pantoea stewartii subsp. stewartii DC283 PE=3 SV=1		MULTISPECIES: NADH dehydrogenase subunit B [Pantoea]	--	NADH-quinone oxidoreductase subunit B - Escherichia coli.	--	--	--
GE00281	[C]	Energy production and conversion	--	K00330|3.51481e-100|plf:PANA5342_1423|nuoA; NADH dehydrogenase I subunit A; K00330 NADH-quinone oxidoreductase subunit A [EC:1.6.5.3] (A)	NADH-ubiquinone/plastoquinone oxidoreductase, chain 3	NADH-quinone oxidoreductase subunit A {ECO:0000255|HAMAP-Rule:MF_01394} GN=KPN78578_26340 OS=Klebsiella pneumoniae subsp. pneumoniae (strain ATCC 700721 / MGH PE=3 SV=2	NADH-quinone oxidoreductase subunit A {ECO:0000256|HAMAP-Rule:MF_01394} OS=Pantoea stewartii subsp. stewartii DC283 PE=3 SV=1		NADH:ubiquinone oxidoreductase subunit A [Pantoea stewartii]	--	NADH-quinone oxidoreductase subunit A - Escherichia coli.	--	--	--
GE00282	[K]	Transcription	--	--	LysR substrate binding domain	Probable HTH-type transcriptional regulator LrhA GN=lrhA OS=Escherichia coli O157:H7 PE=3 SV=1	LysR family transcriptional regulator {ECO:0000313|EMBL:EHT99835.1} OS=Pantoea stewartii subsp. stewartii DC283 PE=4 SV=1		transcriptional regulator [Pantoea stewartii]	--	--	--	SoxR|PHI:3092|H3RI38|66269|Pantoea_stewartii|reduced_virulence_	--
GE00284	[E]	Amino acid transport and metabolism	Molecular Function: L-alanine:2-oxoglutarate aminotransferase activity (GO:0004021);	K14260|0|pva:Pvag_2108|yfbQ; aminotransferase (EC:2.6.1.1); K14260 alanine-synthesizing transaminase [EC:2.6.1.66 2.6.1.2] (A)	Aminotransferase class I and II	Glutamate-pyruvate aminotransferase AlaA GN=alaA OS=Shigella flexneri PE=3 SV=1	Aspartate/tyrosine/aromatic aminotransferase {ECO:0000313|EMBL:EHT99836.1} OS=Pantoea stewartii subsp. stewartii DC283 PE=4 SV=1		aminotransferase AlaT [Pantoea stewartii]	--	--	--	Vatr2|PHI:3028|A5CVB7|28447|Clavibacter_michiganensis|reduced_virulence_	--
GE00285	[R]	General function prediction only	--	K08722|2.38026e-143|plf:PANA5342_1417|yfbR; 5'-nucleotidase; K08722 5'-deoxynucleotidase [EC:3.1.3.89] (A)	HD domain	5&apos;-deoxynucleotidase ETA_12010 {ECO:0000255|HAMAP-Rule:MF_01100} GN=ETA_12010 OS=Erwinia tasmaniensis (strain DSM 17950 / Et1/99) PE=3 SV=1	5&apos;-deoxynucleotidase yfbR {ECO:0000256|HAMAP-Rule:MF_01100} OS=Pantoea stewartii subsp. stewartii DC283 PE=3 SV=1		5&apos;-nucleotidase [Pantoea stewartii]	--	--	--	--	--
GE00286	[R]	General function prediction only	Molecular Function: sugar-phosphatase activity (GO:0050308);	--	Haloacid dehalogenase-like hydrolase	Sugar phosphatase YfbT GN=yfbT OS=Escherichia coli (strain K12) PE=1 SV=2	Sugar phosphatase {ECO:0000313|EMBL:EHT99838.1} OS=Pantoea stewartii subsp. stewartii DC283 PE=4 SV=1		phosphatase [Pantoea stewartii]	--	--	--	--	--
GE00287	[S]	Function unknown	--	K09161|4.38681e-112|pam:PANA_2641|yfbU; hypothetical protein; K09161 hypothetical protein (A)	YfbU domain	UPF0304 protein YE1336 {ECO:0000255|HAMAP-Rule:MF_00762} GN=YE1336 OS=Yersinia enterocolitica serotype O:8 / biotype 1B (strain NCTC 13174 / PE=3 SV=1	UPF0304 protein yfbU {ECO:0000256|HAMAP-Rule:MF_00762} OS=Pantoea stewartii subsp. stewartii DC283 PE=3 SV=1		hypothetical protein [Pantoea stewartii]	--	--	--	--	--
GE00288	[S]	Function unknown	--	K09899|2.58999e-102|plf:PANA5342_1414|yfbV; hypothetical protein; K09899 hypothetical protein (A)	Protein of unknown function, DUF412	UPF0208 membrane protein Spro_3315 {ECO:0000255|HAMAP-Rule:MF_01101} GN=Spro_3315 OS=Serratia proteamaculans (strain 568) PE=3 SV=1	UPF0208 membrane protein yfbV {ECO:0000256|HAMAP-Rule:MF_01101} OS=Pantoea stewartii subsp. stewartii DC283 PE=3 SV=1		hypothetical protein [Pantoea stewartii]	--	--	--	--	--
GE00289	[C]	Energy production and conversion	Biological Process: organic acid metabolic process (GO:0006082);	K00925|0|plf:PANA5342_1412|ackA; acetate kinase; K00925 acetate kinase [EC:2.7.2.1] (A)	Acetokinase family	Acetate kinase {ECO:0000255|HAMAP-Rule:MF_00020} GN=STM2337 OS=Salmonella typhimurium (strain LT2 / SGSC1412 / ATCC 700720) PE=1 SV=1	Acetate kinase {ECO:0000256|HAMAP-Rule:MF_00020} OS=Pantoea stewartii subsp. stewartii DC283 PE=3 SV=1		acetate kinase [Pantoea stewartii]	--	--	--	--	--
GE00290	[R]	General function prediction only	Molecular Function: phosphate acetyltransferase activity (GO:0008959);	K13788|0|plf:PANA5342_1411|pta; phosphate acetyltransferase; K13788 phosphate acetyltransferase [EC:2.3.1.8] (A)	Phosphate acetyl/butaryl transferase	Phosphate acetyltransferase GN=pta OS=Yersinia pestis PE=3 SV=1	Phosphate acetyltransferase {ECO:0000256|PIRNR:PIRNR006107} OS=Pantoea stewartii subsp. stewartii DC283 PE=3 SV=1		phosphate acetyltransferase [Pantoea stewartii]	--	--	--	--	--
GE00291	[E]	Amino acid transport and metabolism	--	K02052|0|pam:PANA_2646|fbpC1; FbpC1; K02052 putative spermidine/putrescine transport system ATP-binding protein (A)	ABC transporter	Spermidine/putrescine import ATP-binding protein PotA {ECO:0000255|HAMAP-Rule:MF_01726} GN=Mvan_3387 OS=Mycobacterium vanbaalenii (strain DSM 7251 / PYR-1) PE=3 SV=1	ATP-binding component of an ABC superfamily spermidine/putrescine transporter {ECO:0000313|EMBL:EHT99843.1} OS=Pantoea stewartii subsp. stewartii DC283 PE=3 SV=1		spermidine/putrescine ABC transporter ATP-binding protein [Pantoea stewartii]	(hitC) iron(III) ABC transporter, ATP-binding protein [HitABC (VF0268)] [Haemophilus influenzae Rd KW20]	PROBABLE SUGAR-TRANSPORT ATP-BINDING PROTEIN ABC TRANSPORTER SUGC OS=Mycobacterium tuberculosis GN=sugC PE=4 SV=1	--	PHI:2067|ABC4|MGG_00937|148305|Magnaporthe_oryzae_(related:_Magnaporthe_grisea)|Loss_of_pathogenicity	--
GE00292	[KE]	--	Molecular Function: 2-aminoadipate transaminase activity (GO:0047536);	K00375|0|paq:PAGR_g1382|GntR family transcriptional regulator MocR; K00375 GntR family transcriptional regulator / MocR family aminotransferase (A)	Aminotransferase class I and II	Probable rhizopine catabolism regulatory protein MocR GN=mocR OS=Rhizobium meliloti (Ensifer meliloti) PE=3 SV=1	Putative GntR family transcriptional regulator/aminotransferase {ECO:0000313|EMBL:EHT99844.1} OS=Pantoea stewartii subsp. stewartii DC283 PE=4 SV=1		decarboxylase [Pantoea stewartii]	--	--	--	Vatr2|PHI:3028|A5CVB7|28447|Clavibacter_michiganensis|reduced_virulence_	--
GE00293	[E]	Amino acid transport and metabolism	--	K00823|0|paj:PAJ_1935|puuE; 4-aminobutyrate aminotransferase; K00823 4-aminobutyrate aminotransferase [EC:2.6.1.19] (A)	Aminotransferase class-III	4-aminobutyrate aminotransferase PuuE GN=puuE OS=Escherichia coli (strain K12) PE=1 SV=1	GABA aminotransferase, PLP-dependent {ECO:0000313|EMBL:EHT99845.1} OS=Pantoea stewartii subsp. stewartii DC283 PE=3 SV=1		4-aminobutyrate aminotransferase [Pantoea stewartii]	(pvdH) diaminobutyrate-2-oxoglutarate aminotransferase PvdH [pyoverdine (IA001)] [Pseudomonas aeruginosa PAO1]	--	--	argD|PHI:3126|D4I307|552|Erwinia_amylovora|mixed_outcome_	--
GE00294	[E]	Amino acid transport and metabolism	--	K02055|6.86769e-129|paj:PAJ_1936|potD-A; spermidine/putrescine-binding periplasmic protein 2 precursor PotD-A; K02055 putative spermidine/putrescine transport system substrate-binding protein (A)	Bacterial extracellular solute-binding protein	--	Spermidine/putrescine ABC transporter substrate-binding protein {ECO:0000313|EMBL:KGD82915.1} OS=Pantoea stewartii subsp. indologenes PE=4 SV=1		spermidine/putrescine ABC transporter substrate-binding protein [Pantoea stewartii]	--	--	--	--	--
GE00295	[E]	Amino acid transport and metabolism	--	K02055|3.59023e-81|plf:PANA5342_1407|extracellular solute-binding protein; K02055 putative spermidine/putrescine transport system substrate-binding protein (A)	Bacterial extracellular solute-binding protein	--	Spermidine/putrescine ABC transporter substrate-binding protein {ECO:0000313|EMBL:KGD82915.1} OS=Pantoea stewartii subsp. indologenes PE=4 SV=1		spermidine/putrescine ABC transporter substrate-binding protein [Pantoea stewartii]	--	--	--	--	--
GE00296	[E]	Amino acid transport and metabolism	--	K02054|0|plf:PANA5342_1406|binding-protein-dependent transport system inner membrane protein; K02054 putative spermidine/putrescine transport system permease protein (A)	Binding-protein-dependent transport system inner membrane component	Putrescine transport system permease protein PotH GN=potH OS=Escherichia coli (strain K12) PE=1 SV=1	Permease component of an ABC superfamily spermidine/putrescine transporter {ECO:0000313|EMBL:EHT99846.1} OS=Pantoea stewartii subsp. stewartii DC283 PE=3 SV=1		polyamine ABC transporter substrate-binding protein [Pantoea stewartii]	--	--	--	--	--
GE00297	[E]	Amino acid transport and metabolism	--	K02053|6.34758e-169|paq:PAGR_g1378|spermidine/putrescine transport system permease protein PotC; K02053 putative spermidine/putrescine transport system permease protein (A)	Binding-protein-dependent transport system inner membrane component	Spermidine/putrescine transport system permease protein PotC GN=potC OS=Haemophilus influenzae (strain ATCC 51907 / DSM 11121 / KW20 / Rd) PE=3 SV=1	Permease component of an ABC superfamily spermidine/putrescine transporter {ECO:0000313|EMBL:EHT99847.1} OS=Pantoea stewartii subsp. stewartii DC283 PE=3 SV=1		polyamine ABC transporter permease [Pantoea stewartii]	--	--	--	--	--
GE00298	[LR]	--	Molecular Function: hydrolase activity, acting on acid anhydrides (GO:0016817);	--	NUDIX domain	Uncharacterized Nudix hydrolase YPO2781/y1614/YP_2383 OS=Yersinia pestis PE=3 SV=1	NUDIX hydrolase {ECO:0000313|EMBL:KGD82918.1} OS=Pantoea stewartii subsp. indologenes PE=4 SV=1		NUDIX hydrolase [Pantoea stewartii]	--	--	--	--	--
GE00299	[O]	Posttranslational modification, protein turnover, chaperones	--	--	Glutathione S-transferase, C-terminal domain	Glutathione S-transferase YfcF GN=yfcF OS=Escherichia coli (strain K12) PE=1 SV=1	Putative glutathione S-transferase {ECO:0000313|EMBL:EHT99849.1} OS=Pantoea stewartii subsp. stewartii DC283 PE=4 SV=1		glutathione S-transferase [Pantoea stewartii]	--	--	--	--	--
GE00300	[R]	General function prediction only	--	K07071|0|plf:PANA5342_1401|yfcH; NAD dependent epimerase/dehydratase family protein; K07071 (A)	NAD dependent epimerase/dehydratase family	Epimerase family protein YfcH GN=yfcH OS=Escherichia coli (strain K12) PE=3 SV=1	NAD-dependent epimerase/dehydratase {ECO:0000313|EMBL:EHT99850.1} OS=Pantoea stewartii subsp. stewartii DC283 PE=4 SV=1		epimerase [Pantoea stewartii]	--	--	--	--	--
GE00301	[GEPR]	--	--	--	Major Facilitator Superfamily	Ribitol transporter GN=rbtT OS=Klebsiella pneumoniae PE=3 SV=1	MFS family ribitol/xylitol/arabitol transporter {ECO:0000313|EMBL:EHT99851.1} OS=Pantoea stewartii subsp. stewartii DC283 PE=4 SV=1		cytochrome C biogenesis protein CcdA [Pantoea stewartii]	--	Ribitol transporter - Klebsiella pneumoniae.	--	--	--
GE00302	[G]	Carbohydrate transport and metabolism	--	K00854|0|paj:PAJ_1945|xylB; xylulose kinase XylB; K00854 xylulokinase [EC:2.7.1.17] (A)	FGGY family of carbohydrate kinases, N-terminal domain	Xylulose kinase GN=xylB OS=Escherichia coli (strain K12) PE=1 SV=1	Xylulose kinase {ECO:0000313|EMBL:EHT99852.1} OS=Pantoea stewartii subsp. stewartii DC283 PE=3 SV=1		xylulokinase [Pantoea stewartii]	--	--	--	--	--
GE00303	[G]	Carbohydrate transport and metabolism	Molecular Function: D-arabinitol 4-dehydrogenase activity (GO:0047813);	K00007|0|paj:PAJ_1946|dalD; D-arabinitol 4-dehydrogenase DalD; K00007 D-arabinitol 4-dehydrogenase [EC:1.1.1.11] (A)	Mannitol dehydrogenase C-terminal domain	D-arabinitol 4-dehydrogenase GN=dalD OS=Yersinia pestis PE=3 SV=1	D-arabinitol 4-dehydrogenase {ECO:0000313|EMBL:KGL56701.1} OS=Pantoea ananas (Erwinia uredovora) PE=4 SV=1		D-arabinitol 4-dehydrogenase [Pantoea stewartii]	--	--	--	PHI:2270|Mpd1|Q0U6E8|13684|Phaeosphaeria_nodorum_(related:_Stagonospora_nodorum)|Unaffected_pathogenicity	--
GE00304	[K]	Transcription	--	--	Putative sugar-binding domain	Transcriptional regulator LsrR GN=lsrR OS=Escherichia coli O139:H28 (strain E24377A / ETEC) PE=3 SV=1	Putative transcriptional regulatory protein {ECO:0000313|EMBL:EHT99853.1} OS=Pantoea stewartii subsp. stewartii DC283 PE=4 SV=1		DeoR family transcriptional regulator [Pantoea stewartii]	--	--	--	--	--
GE00305	[E]	Amino acid transport and metabolism	--	K10017|4.76434e-172|plf:PANA5342_1396|hisP; histidine transport; K10017 histidine transport system ATP-binding protein [EC:3.6.3.21] (A)	ABC transporter	Histidine transport ATP-binding protein HisP GN=hisP OS=Escherichia coli (strain K12) PE=1 SV=2	ATP-binding component of an ABC superfamily histidine/lysine/arginine/ornithine transporter {ECO:0000313|EMBL:EHT99854.1} OS=Pantoea stewartii subsp. stewartii DC283 PE=3 SV=1		histidine ABC transporter ATP-binding protein [Pantoea stewartii]	(fbpC) iron(III) ABC transporter, ATP-binding protein [FbpABC (VF0272)] [Neisseria meningitidis MC58]	Histidine transport ATP-binding protein hisP - Salmonella typhimurium.	--	PHI:2067|ABC4|MGG_00937|148305|Magnaporthe_oryzae_(related:_Magnaporthe_grisea)|Loss_of_pathogenicity	--
GE00306	--	--	--	K10015|3.71754e-169|plf:PANA5342_1395|hisM; histidine transport system, permease component; K10015 histidine transport system permease protein (A)	Binding-protein-dependent transport system inner membrane component	Histidine transport system permease protein HisM GN=hisM OS=Shigella flexneri PE=3 SV=1	Membrane component of an ABC superfamily histidine/lysine/arginine/ornithine transporter {ECO:0000313|EMBL:EHT99855.1} OS=Pantoea stewartii subsp. stewartii DC283 PE=3 SV=1		histidine/lysine/arginine/ornithine ABC transporter permease HisM [Pantoea stewartii]	--	Histidine transport system permease protein hisM - Salmonella typhimurium.	--	--	--
GE00307	--	--	--	K10016|9.4149e-156|paj:PAJ_1950|hisQ; histidine transport system permease HisQ; K10016 histidine transport system permease protein (A)	Binding-protein-dependent transport system inner membrane component	Histidine transport system permease protein HisQ GN=hisQ OS=Escherichia coli (strain K12) PE=1 SV=2	Membrane component of an ABC superfamily histidine/lysine/arginine/ornithine transporter {ECO:0000313|EMBL:EHT99856.1} OS=Pantoea stewartii subsp. stewartii DC283 PE=3 SV=1		histidine/lysine/arginine/ornithine ABC transporter permease HisQ [Pantoea stewartii]	--	Histidine transport system permease protein hisQ - Salmonella typhimurium.	--	--	--
GE00308	[ET]	--	--	K10014|0|plf:PANA5342_1393|argT; cationic amino acid ABC transporter periplasmic-binding protein; K10014 histidine transport system substrate-binding protein (A)	Bacterial extracellular solute-binding proteins, family 3	Lysine/arginine/ornithine-binding periplasmic protein (Precursor) GN=argT OS=Salmonella typhimurium (strain LT2 / SGSC1412 / ATCC 700720) PE=1 SV=2	Periplasmic substrate-binding component of a lysine-arginine-ornithine transporter {ECO:0000313|EMBL:EHT99857.1} OS=Pantoea stewartii subsp. stewartii DC283 PE=4 SV=1		amino acid ABC transporter substrate-binding protein [Pantoea stewartii]	--	Lysine-arginine-ornithine-binding periplasmic protein precursor (LAO-binding protein) - Escherichia coli.	--	--	--
GE00309	[H]	Coenzyme transport and metabolism	--	K03186|6.78848e-132|plf:PANA5342_1392|ubiX; 3-octaprenyl-4-hydroxybenzoate carboxy-lyase; K03186 4-hydroxy-3-polyprenylbenzoate decarboxylase [EC:4.1.1.98] (A)	Flavoprotein	3-octaprenyl-4-hydroxybenzoate carboxy-lyase partner protein GN=ubiX OS=Escherichia coli (strain K12) PE=2 SV=1	3-octaprenyl-4-hydroxybenzoate carboxy-lyase {ECO:0000313|EMBL:EHT99858.1} OS=Pantoea stewartii subsp. stewartii DC283 PE=4 SV=1		3-octaprenyl-4-hydroxybenzoate carboxy-lyase [Pantoea stewartii]	--	--	--	--	--
GE00310	[F]	Nucleotide transport and metabolism	--	K00764|0|paq:PAGR_g1363|amidophosphoribosyltransferase PurF; K00764 amidophosphoribosyltransferase [EC:2.4.2.14] (A)	Glutamine amidotransferases class-II	Amidophosphoribosyltransferase {ECO:0000255|HAMAP-Rule:MF_01931} OS=Shigella flexneri PE=3 SV=2	Amidophosphoribosyltransferase {ECO:0000256|PIRNR:PIRNR000485} OS=Pantoea stewartii subsp. stewartii DC283 PE=3 SV=1		amidophosphoribosyltransferase [Pantoea stewartii]	--	--	--	PHI:502|ADE4|CAA89133|4932|Saccharomyces_cerevisiae|Reduced_virulence	--
GE00311	[R]	General function prediction only	Biological Process: toxin biosynthetic process (GO:0009403);	K03558|9.35798e-114|plf:PANA5342_1390|cvpA; colicin V production protein; K03558 membrane protein required for colicin V production (A)	Colicin V production protein	Colicin V production protein GN=cvpA OS=Escherichia coli (strain K12) PE=1 SV=1	Colicin V production protein {ECO:0000313|EMBL:ERM12211.1} OS=Pantoea ananatis BRT175 PE=4 SV=1		colicin V production protein [Pantoea ananatis]	--	--	--	--	--
GE00312	[S]	Function unknown	--	K03749|4.64803e-154|plf:PANA5342_1388|dedD; sporulation domain-containing protein; K03749 DedD protein (A)	Sporulation related domain	Protein DedD GN=dedD OS=Escherichia coli (strain K12) PE=4 SV=2	DedD family protein {ECO:0000313|EMBL:EHT99861.1} OS=Pantoea stewartii subsp. stewartii DC283 PE=4 SV=1		cell division protein DedD [Pantoea stewartii]	--	--	--	--	--
GE00313	[H]	Coenzyme transport and metabolism	Biological Process: dihydrofolate biosynthetic process (GO:0006761);	K11754|0|pam:PANA_2667|folC; FolC; K11754 dihydrofolate synthase / folylpolyglutamate synthase [EC:6.3.2.12 6.3.2.17] (A)	Mur ligase middle domain	Dihydrofolate synthase GN=folC OS=Escherichia coli (strain K12) PE=1 SV=2	Bifunctional protein FolC {ECO:0000256|PIRNR:PIRNR001563} OS=Pantoea stewartii subsp. stewartii DC283 PE=3 SV=1		bifunctional folylpolyglutamate synthase/ dihydrofolate synthase [Pantoea stewartii]	--	--	--	--	--
GE00314	[I]	Lipid transport and metabolism	--	K01963|0|plf:PANA5342_1386|accD; acetyl-CoA carboxylase subunit beta; K01963 acetyl-CoA carboxylase carboxyl transferase subunit beta [EC:6.4.1.2] (A)	Carboxyl transferase domain	Acetyl-coenzyme A carboxylase carboxyl transferase subunit beta {ECO:0000255|HAMAP-Rule:MF_01395} GN=ESA_00900 OS=Cronobacter sakazakii (strain ATCC BAA-894) PE=3 SV=2	Acetyl-coenzyme A carboxylase carboxyl transferase subunit beta {ECO:0000256|HAMAP-Rule:MF_01395} OS=Pantoea stewartii subsp. stewartii DC283 PE=3 SV=1		acetyl-CoA carboxylase subunit beta [Pantoea stewartii]	--	--	--	--	--
GE00315	[S]	Function unknown	--	K03975|9.77537e-149|plf:PANA5342_1385|dedA; protein DedA (protein DSG-1); K03975 membrane-associated protein (A)	SNARE associated Golgi protein	Protein DedA GN=dedA OS=Escherichia coli (strain K12) PE=1 SV=1	Conserved inner membrane protein {ECO:0000313|EMBL:EHT99864.1} OS=Pantoea stewartii subsp. stewartii DC283 PE=4 SV=1		membrane protein [Pantoea stewartii]	--	Protein dedA OS=Escherichia coli (strain K12) GN=dedA PE=1 SV=1	--	--	--
GE00316	[J]	Translation, ribosomal structure and biogenesis	--	K06173|0|plf:PANA5342_1384|truA; tRNA pseudouridine synthase A; K06173 tRNA pseudouridine38-40 synthase [EC:5.4.99.12] (A)	tRNA pseudouridine synthase	tRNA pseudouridine synthase A {ECO:0000255|HAMAP-Rule:MF_00171} GN=EFER_0845 OS=Escherichia fergusonii (strain ATCC 35469 / DSM 13698 / CDC 0568-73) PE=3 SV=1	tRNA pseudouridine synthase A {ECO:0000256|HAMAP-Rule:MF_00171} OS=Pantoea stewartii subsp. stewartii DC283 PE=3 SV=1		tRNA pseudouridine synthase A [Pantoea stewartii]	--	--	--	--	--
GE00317	[E]	Amino acid transport and metabolism	--	--	Semialdehyde dehydrogenase, dimerisation domain	USG-1 protein GN=usg OS=Escherichia coli (strain K12) PE=1 SV=1	Putative semialdehyde dehydrogenase {ECO:0000313|EMBL:EHT99866.1} OS=Pantoea stewartii subsp. stewartii DC283 PE=3 SV=1		semialdehyde dehydrogenase [Pantoea stewartii]	--	--	--	--	--
GE00318	[HE]	--	Molecular Function: 4-phosphoerythronate dehydrogenase activity (GO:0033711);	K03473|0|paq:PAGR_g1355|erythronate-4-phosphate dehydrogenase PdxB; K03473 erythronate-4-phosphate dehydrogenase [EC:1.1.1.290] (A)	D-isomer specific 2-hydroxyacid dehydrogenase, NAD binding domain	Erythronate-4-phosphate dehydrogenase {ECO:0000255|HAMAP-Rule:MF_01825} GN=KPK_1434 OS=Klebsiella pneumoniae (strain 342) PE=3 SV=1	Erythronate-4-phosphate dehydrogenase {ECO:0000256|HAMAP-Rule:MF_01825, ECO:0000256|SAAS:SAAS00147753} OS=Pantoea stewartii subsp. stewartii DC283 PE=3 SV=1		erythronate-4-phosphate dehydrogenase [Pantoea stewartii]	--	--	--	--	--
GE00319	[GER]	--	--	--	EamA-like transporter family	Uncharacterized transporter YyaM GN=yyaM OS=Bacillus subtilis (strain 168) PE=3 SV=1	Putative membrane protein {ECO:0000313|EMBL:EHT99868.1} OS=Pantoea stewartii subsp. stewartii DC283 PE=4 SV=1		multidrug DMT transporter [Pantoea stewartii]	--	--	--	--	--
GE00320	[T]	Signal transduction mechanisms	--	K07649|2.90302e-103|plf:PANA5342_1380|integral membrane sensor signal transduction histidine kinase; K07649 two-component system, OmpR family, sensor histidine kinase TctE [EC:2.7.13.3] (A)	Histidine kinase-, DNA gyrase B-, and HSP90-like ATPase	Sensor protein QseC GN=qseC OS=Haemophilus influenzae (strain ATCC 51907 / DSM 11121 / KW20 / Rd) PE=1 SV=1	Histidine kinase {ECO:0000313|EMBL:KGD82937.1} OS=Pantoea stewartii subsp. indologenes PE=4 SV=1		histidine kinase [Pantoea stewartii]	--	--	--	PHI:2439|PidS|C5A845|337|Burkholderia_glumae|Reduced_virulence	--
GE00321	[T]	Signal transduction mechanisms	--	K07649|6.34087e-139|pam:PANA_2674|qseC; QseC; K07649 two-component system, OmpR family, sensor histidine kinase TctE [EC:2.7.13.3] (A)	Two-component sensor kinase N-terminal	Sensor protein QseC GN=qseC OS=Haemophilus influenzae (strain ATCC 51907 / DSM 11121 / KW20 / Rd) PE=1 SV=1	Histidine kinase {ECO:0000313|EMBL:KGD82937.1} OS=Pantoea stewartii subsp. indologenes PE=4 SV=1		histidine kinase [Pantoea stewartii]	--	--	--	PHI:2439|PidS|C5A845|337|Burkholderia_glumae|Reduced_virulence	--
GE00322	[TK]	--	--	K07774|4.23233e-148|paq:PAGR_g1352|transcriptional regulatory protein TctD; K07774 two-component system, OmpR family, response regulator TctD (A)	Response regulator receiver domain	Transcriptional regulatory protein tctD GN=tctD OS=Salmonella typhimurium (strain LT2 / SGSC1412 / ATCC 700720) PE=2 SV=1	TctD family transcriptional regulatory protein {ECO:0000313|EMBL:EHT99869.1} OS=Pantoea stewartii subsp. stewartii DC283 PE=4 SV=1		transcriptional regulator [Pantoea stewartii]	--	--	--	PHI:2440|PidR|C5A846|337|Burkholderia_glumae|Reduced_virulence	--
GE00323	[S]	Function unknown	--	K07795|0|pam:PANA_2676|hypothetical Protein; K07795 putative tricarboxylic transport membrane protein (A)	Tripartite tricarboxylate transporter family receptor	UPF0065 protein YflP (Precursor) GN=yflP OS=Bacillus subtilis (strain 168) PE=3 SV=2	Tricarboxylic transport membrane protein {ECO:0000313|EMBL:KGD82939.1} OS=Pantoea stewartii subsp. indologenes PE=4 SV=1		tricarboxylic transport membrane protein [Pantoea stewartii subsp. indologenes]	--	TctC - Salmonella enterica.	--	--	--
GE00324	[S]	Function unknown	--	K07795|4.84756e-23|paq:PAGR_g1351|tricarboxylate transport protein TctC; K07795 putative tricarboxylic transport membrane protein (A)	--	--	Tricarboxylic transport membrane protein {ECO:0000313|EMBL:KGD82939.1} OS=Pantoea stewartii subsp. indologenes PE=4 SV=1		tricarboxylic transport membrane protein [Pantoea stewartii]	--	--	--	--	--
GE00325	--	--	--	K07794|7.35687e-84|paq:PAGR_g1350|tricarboxylate transport protein TctB; K07794 putative tricarboxylic transport membrane protein (A)	Tripartite tricarboxylate transporter TctB family	--	Putative tricarboxylate transport protein {ECO:0000313|EMBL:EHT99870.1} OS=Pantoea stewartii subsp. stewartii DC283 PE=4 SV=1		membrane protein [Pantoea stewartii]	--	TctB - Salmonella enterica.	--	--	--
GE00326	[S]	Function unknown	--	K07793|0|pam:PANA_2678|hypothetical Protein; K07793 putative tricarboxylic transport membrane protein (A)	Tripartite tricarboxylate transporter TctA family	Uncharacterized 52.8 kDa protein in TAR-I ttuC&apos; 3&apos;region OS=Agrobacterium vitis (Rhizobium vitis) PE=4 SV=2	Tricarboxylate transport membrane protein {ECO:0000313|EMBL:EHT99871.1} OS=Pantoea stewartii subsp. stewartii DC283 PE=4 SV=1		tripartite tricarboxylate transporter TctA [Pantoea stewartii]	--	TctA - Salmonella enterica.	--	--	--
GE00327	--	--	--	--	--	Flagellar regulator flk GN=flk OS=Salmonella typhimurium (strain LT2 / SGSC1412 / ATCC 700720) PE=1 SV=1	Putative flagellar assembly regulatory protein {ECO:0000313|EMBL:EHT99872.1} OS=Pantoea stewartii subsp. stewartii DC283 PE=4 SV=1		flagella biosynthesis regulator [Pantoea stewartii]	--	--	--	--	--
GE00328	[P]	Inorganic ion transport and metabolism	--	--	Rhodanese-like domain	Thiosulfate sulfurtransferase GlpE {ECO:0000255|HAMAP-Rule:MF_01009} GN=plu0197 OS=Photorhabdus luminescens subsp. laumondii (strain TT01) PE=3 SV=1	Rhodanese family sulfurtransferase {ECO:0000313|EMBL:EHT99873.1} OS=Pantoea stewartii subsp. stewartii DC283 PE=4 SV=1		rhodanese [Pantoea stewartii]	--	--	--	--	--
GE00329	[KE]	--	--	K00375|0|plf:PANA5342_1373|mocR; GntR family transcriptional regulator; K00375 GntR family transcriptional regulator / MocR family aminotransferase (A)	Aminotransferase class I and II	Probable rhizopine catabolism regulatory protein MocR GN=mocR OS=Rhizobium meliloti (Ensifer meliloti) PE=3 SV=1	GntR family transcriptional regulator/aminotransferase class I {ECO:0000313|EMBL:EHT99874.1} OS=Pantoea stewartii subsp. stewartii DC283 PE=4 SV=1		GntR family transcriptional regulator [Pantoea stewartii]	--	--	--	Vatr2|PHI:3028|A5CVB7|28447|Clavibacter_michiganensis|reduced_virulence_	--
GE00330	[IQ]	--	--	K00647|0|plf:PANA5342_1372|fabB; 3-oxoacyl-ACP synthase; K00647 3-oxoacyl-[acyl-carrier-protein] synthase I [EC:2.3.1.41] (A)	Beta-ketoacyl synthase, N-terminal domain	3-oxoacyl-[acyl-carrier-protein] synthase 1 GN=fabB OS=Escherichia coli (strain K12) PE=1 SV=1	3-oxoacyl-[acyl-carrier-protein] synthase I {ECO:0000313|EMBL:EHT99875.1} OS=Pantoea stewartii subsp. stewartii DC283 PE=3 SV=1		3-oxoacyl-ACP synthase [Pantoea stewartii]	(cylI) putative 3-ketoacyl-ACP synthase CylI [Beta-hemolysin/cytolysin (CVF171)] [Streptococcus agalactiae 2603V/R]	--	--	patK|PHI:3299|A0A075TRC0|27334|Penicillium_expansum|unaffected_pathogenicity_	--
GE00331	[E]	Amino acid transport and metabolism	Biological Process: tRNA wobble base modification (GO:0002097);	K15461|0|pam:PANA_2683|yfcK; hypothetical protein; K15461 tRNA 5-methylaminomethyl-2-thiouridine biosynthesis bifunctional protein [EC:2.1.1.61 1.5.-.-] (A)	S-adenosyl-L-methionine-dependent methyltransferase	FAD-dependent cmnm(5)s(2)U34 oxidoreductase {ECO:0000255|HAMAP-Rule:MF_01102} OS=Escherichia coli O157:H7 PE=1 SV=2	tRNA 5-methylaminomethyl-2-thiouridine biosynthesis bifunctional protein MnmC {ECO:0000256|HAMAP-Rule:MF_01102, ECO:0000256|SAAS:SAAS00035571} OS=Pantoea stewartii subsp. stewartii DC283 PE=3 SV=1		tRNA methyltransferase [Pantoea stewartii]	--	--	--	--	--
GE00332	--	--	--	--	YfcL protein	Uncharacterized protein YfcL GN=yfcL OS=Escherichia coli (strain K12) PE=4 SV=1	YfcL family protein {ECO:0000313|EMBL:EHT99877.1} OS=Pantoea stewartii subsp. stewartii DC283 PE=4 SV=1		hypothetical protein [Pantoea stewartii]	--	--	--	--	--
GE00333	--	--	--	K09906|2.69412e-121|plf:PANA5342_1369|yfcM; hypothetical protein; K09906 hypothetical protein (A)	Protein of unknown function, DUF462	Elongation factor P hydroxylase GN=epmC OS=Escherichia coli (strain K12) PE=1 SV=2	Uncharacterized DUF462 family protein {ECO:0000313|EMBL:EHT99878.1} OS=Pantoea stewartii subsp. stewartii DC283 PE=4 SV=1		hypothetical protein [Pantoea stewartii]	--	--	--	--	--
GE00334	[R]	General function prediction only	--	K07090|1.46849e-172|paj:PAJ_1974|yfcA; inner membrane protein YfcA; K07090 (A)	Sulfite exporter TauE/SafE	UPF0721 transmembrane protein YfcA GN=yfcA OS=Escherichia coli (strain K12) PE=1 SV=1	Conserved inner membrane protein {ECO:0000313|EMBL:EHT99879.1} OS=Pantoea stewartii subsp. stewartii DC283 PE=4 SV=1		membrane protein [Pantoea stewartii]	--	Inner membrane protein yfcA - Escherichia coli.	--	--	--
GE00335	[M]	Cell wall/membrane/envelope biogenesis	--	K07261|2.20552e-176|plf:PANA5342_1367|mepA; penicillin-insensitive murein endopeptidase; K07261 penicillin-insensitive murein endopeptidase [EC:3.4.24.-] (A)	Penicillin-insensitive murein endopeptidase	Penicillin-insensitive murein endopeptidase {ECO:0000255|HAMAP-Rule:MF_01623} (Precursor) GN=YPTB2631 OS=Yersinia pseudotuberculosis serotype I (strain IP32953) PE=3 SV=2	Penicillin-insensitive murein endopeptidase {ECO:0000256|SAAS:SAAS00067071} OS=Pantoea stewartii subsp. stewartii DC283 PE=4 SV=1		penicillin-insensitive murein endopeptidase [Pantoea stewartii]	--	--	--	--	--
GE00336	[E]	Amino acid transport and metabolism	Molecular Function: chorismate synthase activity (GO:0004107);	K01736|0|plf:PANA5342_1366|aroC; Chorismate synthase; K01736 chorismate synthase [EC:4.2.3.5] (A)	Chorismate synthase	Chorismate synthase {ECO:0000255|HAMAP-Rule:MF_00300} GN=ECA3069 OS=Pectobacterium atrosepticum (strain SCRI 1043 / ATCC BAA-672) PE=3 SV=1	Chorismate synthase {ECO:0000256|HAMAP-Rule:MF_00300} OS=Pantoea stewartii subsp. stewartii DC283 PE=3 SV=1		chorismate synthase [Pantoea stewartii]	--	--	--	--	--
GE00337	[J]	Translation, ribosomal structure and biogenesis	--	K07320|0|plf:PANA5342_1365|yfcB; N5-glutamine S-adenosyl-L-methionine-dependent methyltransferase; K07320 ribosomal protein L3 glutamine methyltransferase [EC:2.1.1.298] (A)	Methyltransferase small domain	50S ribosomal protein L3 glutamine methyltransferase GN=prmB OS=Escherichia coli (strain K12) PE=1 SV=3	50S ribosomal protein L3 glutamine methyltransferase {ECO:0000256|HAMAP-Rule:MF_02125} OS=Pantoea stewartii subsp. stewartii DC283 PE=3 SV=1		N5-glutamine S-adenosyl-L-methionine-dependent methyltransferase [Pantoea stewartii]	--	--	--	--	--
GE00338	[S]	Function unknown	--	--	Smr domain	UPF0115 protein Ent638_2879 {ECO:0000255|HAMAP-Rule:MF_01042} GN=Ent638_2879 OS=Enterobacter sp. (strain 638) PE=3 SV=1	UPF0115 protein smrB {ECO:0000256|HAMAP-Rule:MF_01042} OS=Pantoea stewartii subsp. stewartii DC283 PE=3 SV=1		peptidase S10 [Pantoea stewartii]	--	--	--	--	--
GE00339	[NT]	--	--	--	Methyl-accepting chemotaxis protein (MCP) signalling domain	Methyl-accepting chemotaxis serine transducer GN=tse OS=Enterobacter aerogenes (strain ATCC 13048 / DSM 30053 / JCM 1235 / PE=3 SV=2	Methyl-accepting chemotaxis protein II {ECO:0000313|EMBL:EHT99884.1} OS=Pantoea stewartii subsp. stewartii DC283 PE=4 SV=1		methyl-accepting chemotaxis protein II [Pantoea stewartii]	(cheD) methyl-accepting chemotaxis protein CheD [peritrichous flagella (AI145)] [Yersinia enterocolitica subsp. enterocolitica 8081]	--	--	--	--
GE00340	[T]	Signal transduction mechanisms	Molecular Function: phosphohistidine phosphatase activity (GO:0008969);	K08296|1.589e-107|plf:PANA5342_1362|sixA; phosphohistidine phosphatase; K08296 phosphohistidine phosphatase [EC:3.1.3.-] (A)	Histidine phosphatase superfamily (branch 1)	Phosphohistidine phosphatase SixA GN=sixA OS=Escherichia coli (strain K12) PE=1 SV=1	Phosphohistidine phosphatase {ECO:0000313|EMBL:EHT99885.1} OS=Pantoea stewartii subsp. stewartii DC283 PE=4 SV=1		phosphohistidine phosphatase [Pantoea stewartii]	--	--	--	--	--
GE00341	[I]	Lipid transport and metabolism	--	K01782|0|paq:PAGR_g1334|fatty acid oxidation complex alpha subunit FadJ; K01782 3-hydroxyacyl-CoA dehydrogenase / enoyl-CoA hydratase / 3-hydroxybutyryl-CoA epimerase [EC:1.1.1.35 4.2.1.17 5.1.2.3] (A)	3-hydroxyacyl-CoA dehydrogenase, NAD binding domain	3-hydroxyacyl-CoA dehydrogenase {ECO:0000255|HAMAP-Rule:MF_01617} GN=EcHS_A2492 OS=Escherichia coli O9:H4 (strain HS) PE=3 SV=1	Fatty acid oxidation complex subunit alpha {ECO:0000256|SAAS:SAAS00051619} OS=Pantoea stewartii subsp. stewartii DC283 PE=4 SV=1		fatty-acid oxidation protein subunit alpha [Pantoea stewartii]	--	--	--	PHI:2322|SidH|Q4WF54|746128|Aspergillus_fumigatus|Reduced_virulence	--
GE00342	[I]	Lipid transport and metabolism	--	K00632|1.06098e-178|paj:PAJ_1984|fadI; 3-ketoacyl-CoA thiolase FadI; K00632 acetyl-CoA acyltransferase [EC:2.3.1.16] (A)	Thiolase, C-terminal domain	3-ketoacyl-CoA thiolase {ECO:0000255|HAMAP-Rule:MF_01618} GN=EFER_0822 OS=Escherichia fergusonii (strain ATCC 35469 / DSM 13698 / CDC 0568-73) PE=3 SV=1	Acetyl-CoA acetyltransferase {ECO:0000313|EMBL:EHT99887.1} OS=Pantoea stewartii subsp. stewartii DC283 PE=3 SV=1		acetyl-CoA acetyltransferase [Pantoea stewartii]	--	--	--	PHI:2529|ERG10|Q4WCL5|746128|Aspergillus_fumigatus|Lethal	--
GE00343	[I]	Lipid transport and metabolism	--	K00632|5.08365e-72|plf:PANA5342_1360|fadI; fatty acid oxidation complex, subunit beta; K00632 acetyl-CoA acyltransferase [EC:2.3.1.16] (A)	Thiolase, N-terminal domain	3-ketoacyl-CoA thiolase {ECO:0000255|HAMAP-Rule:MF_01618} GN=CKO_00448 OS=Citrobacter koseri (strain ATCC BAA-895 / CDC 4225-83 / SGSC4696) PE=3 SV=1	3-ketoacyl-CoA thiolase {ECO:0000313|EMBL:EHT99888.1} OS=Pantoea stewartii subsp. stewartii DC283 PE=3 SV=1		3-ketoacyl-CoA thiolase [Pantoea stewartii]	--	--	--	--	--
GE00344	[S]	Function unknown	--	--	Protein of unknown function (DUF406)	UPF0381 protein YfcZ GN=yfcZ OS=Escherichia coli (strain K12) PE=3 SV=1	Uncharacterized DUF406 family protein {ECO:0000313|EMBL:EHT99889.1} OS=Pantoea stewartii subsp. stewartii DC283 PE=4 SV=1		hypothetical protein [Pantoea stewartii]	--	--	--	--	--
GE00345	[I]	Lipid transport and metabolism	--	K06076|0|paq:PAGR_g1331|long-chain fatty acid transport protein FadL; K06076 long-chain fatty acid transport protein (A)	Outer membrane protein transport protein (OMPP1/FadL/TodX)	Long-chain fatty acid transport protein (Precursor) GN=fadL OS=Escherichia coli O6:H1 (strain CFT073 / ATCC 700928 / UPEC) PE=3 SV=2	Long-chain fatty acid outer membrane transporter {ECO:0000313|EMBL:EHT99890.1} OS=Pantoea stewartii subsp. stewartii DC283 PE=4 SV=1		long-chain fatty acid outer membrane transporter [Pantoea stewartii]	--	LONG-CHAIN FATTY ACID TRANSPORT PROTEIN PRECURSOR (OUTER MEMBRANE FADL PROTEIN) (OUTER MEMBRANE FLP PROTEIN) - Escherichia coli.	--	--	--
GE00346	[M]	Cell wall/membrane/envelope biogenesis	--	K04754|3.05743e-177|paj:PAJ_1987|vacJ; lipoprotein VacJ precursor; K04754 phospholipid-binding lipoprotein MlaA (A)	VacJ like lipoprotein	Probable phospholipid-binding lipoprotein MlaA (Precursor) GN=mlaA OS=Shigella flexneri PE=1 SV=1	Putative lipoprotein {ECO:0000313|EMBL:EHT99891.1} OS=Pantoea stewartii subsp. stewartii DC283 PE=4 SV=1		membrane protein [Pantoea stewartii]	--	Probable phospholipid-binding lipoprotein mlaA OS=Escherichia coli (strain K12) GN=mlaA PE=1 SV=1	--	--	--
GE00347	[O]	Posttranslational modification, protein turnover, chaperones	--	--	Tetratricopeptide repeat	Cytochrome c-type biogenesis protein CcmH (Precursor) GN=ccmH OS=Shigella flexneri PE=3 SV=1	Cytochrome c heme lyase subunit {ECO:0000313|EMBL:EHT99892.1} OS=Pantoea stewartii subsp. stewartii DC283 PE=4 SV=1		cytochrome C [Pantoea stewartii]	--	--	--	--	--
GE00348	[O]	Posttranslational modification, protein turnover, chaperones	--	K02200|5.99848e-93|paq:PAGR_g1328|cytochrome c-type biogenesis protein CcmH; K02200 cytochrome c-type biogenesis protein CcmH (A)	Cytochrome C biogenesis protein	Cytochrome c-type biogenesis protein CcmH (Precursor) GN=ccmH OS=Pseudomonas aeruginosa (strain ATCC 15692 / PAO1 / 1C / PRS 101 / LMG PE=1 SV=1	Cytochrome c heme lyase subunit {ECO:0000313|EMBL:EHT99893.1} OS=Pantoea stewartii subsp. stewartii DC283 PE=4 SV=1		cytochrome C [Pantoea stewartii]	--	--	--	--	--
GE00349	[OC]	--	Molecular Function: disulfide oxidoreductase activity (GO:0015036);	K02199|2.48532e-110|pam:PANA_2699|dsbE; DsbE; K02199 cytochrome c biogenesis protein CcmG, thiol:disulfide interchange protein DsbE (A)	Redoxin	Thiol:disulfide interchange protein DsbE GN=dsbE OS=Shigella flexneri PE=3 SV=1	Periplasmic thioredoxin of cytochrome c-type biogenesis {ECO:0000313|EMBL:EHT99894.1} OS=Pantoea stewartii subsp. stewartii DC283 PE=4 SV=1		thiol:disulfide interchange protein [Pantoea stewartii]	--	--	--	--	--
GE00350	[O]	Posttranslational modification, protein turnover, chaperones	--	K02198|0|paq:PAGR_g1326|cytochrome c-type biogenesis protein CcmF; K02198 cytochrome c-type biogenesis protein CcmF (A)	Cytochrome C assembly protein	Cytochrome c-type biogenesis protein CcmF GN=ccmF OS=Escherichia coli (strain K12) PE=1 SV=1	Heme lyase, CcmF subunit {ECO:0000313|EMBL:EHT99895.1} OS=Pantoea stewartii subsp. stewartii DC283 PE=4 SV=1		heme lyase subunit CcmF [Pantoea stewartii]	(ccmF) cytochrome c heme lyase subunit CcmF [Cytochrome c muturation (ccm) locus (CVF358)] [Legionella pneumophila subsp. pneumophila str. Philadelphia 1]	Cytochrome c-type biogenesis protein ccmF - Escherichia coli	--	--	--
GE00351	[O]	Posttranslational modification, protein turnover, chaperones	Biological Process: protein-heme linkage (GO:0017003);	K02197|3.43756e-103|plf:PANA5342_1352|ccmE; cytochrome c-type biogenesis protein (Heme chaperone CcmE); K02197 cytochrome c-type biogenesis protein CcmE (A)	CcmE	Cytochrome c-type biogenesis protein CcmE {ECO:0000255|HAMAP-Rule:MF_01959} GN=YE1267 OS=Yersinia enterocolitica serotype O:8 / biotype 1B (strain NCTC 13174 / PE=3 SV=1	Cytochrome c-type biogenesis protein CcmE {ECO:0000256|HAMAP-Rule:MF_01959} OS=Pantoea stewartii subsp. stewartii DC283 PE=3 SV=1		cytochrome C biogenesis protein CcdA [Pantoea stewartii]	(ccmE) cytochrome c-type biogenesis protein CcmE, heme chaperone [Cytochrome c muturation (ccm) locus (CVF358)] [Legionella pneumophila subsp. pneumophila str. Philadelphia 1]	--	--	--	--
GE00352	[U]	Intracellular trafficking, secretion, and vesicular transport	--	K02196|3.47655e-39|paq:PAGR_g1324|heme exporter protein CcmD; K02196 heme exporter protein D (A)	Heme exporter protein D (CcmD)	Heme exporter protein D GN=ccmD OS=Shigella flexneri PE=3 SV=1	Cytochrome c biogenesis protein {ECO:0000313|EMBL:EHT99897.1} OS=Pantoea stewartii subsp. stewartii DC283 PE=4 SV=1		cytochrome c biogenesis protein [Pantoea stewartii]	--	--	--	--	--
GE00353	[O]	Posttranslational modification, protein turnover, chaperones	--	K02195|7.4195e-168|paj:PAJ_1994|ccmC; heme exporter protein C CcmC; K02195 heme exporter protein C (A)	Cytochrome C assembly protein	Heme exporter protein C GN=ccmC OS=Shigella flexneri PE=3 SV=1	Membrane component of an ABC superfamily heme exporter {ECO:0000313|EMBL:EHT99898.1} OS=Pantoea stewartii subsp. stewartii DC283 PE=4 SV=1		heme ABC transporter permease [Pantoea stewartii]	(ccmC) cytochrome c-type biogenesis protein CcmC, putative heme lyase for CcmE [CcmC (VF0292)] [Legionella pneumophila subsp. pneumophila str. Philadelphia 1]	Heme exporter protein C - Escherichia coli.	--	--	--
GE00354	[O]	Posttranslational modification, protein turnover, chaperones	--	K02194|4.94891e-104|pam:PANA_2704|ccmB; CcmB; K02194 heme exporter protein B (A)	CcmB protein	Heme exporter protein B GN=ccmB OS=Haemophilus influenzae (strain ATCC 51907 / DSM 11121 / KW20 / Rd) PE=3 SV=1	Heme exporter protein B {ECO:0000256|PIRNR:PIRNR002764} OS=Pantoea stewartii subsp. stewartii DC283 PE=3 SV=1		heme ABC transporter permease [Pantoea stewartii]	--	--	--	--	--
GE00355	[O]	Posttranslational modification, protein turnover, chaperones	Molecular Function: heme-transporting ATPase activity (GO:0015439);	K02193|2.47885e-132|plf:PANA5342_1348|ccmA; heme exporter protein CcmA; K02193 heme exporter protein A [EC:3.6.3.41] (A)	ABC transporter	Cytochrome c biogenesis ATP-binding export protein CcmA {ECO:0000255|HAMAP-Rule:MF_01707} OS=Pantoea citrea PE=3 SV=1	Cytochrome c biogenesis ATP-binding export protein CcmA {ECO:0000256|HAMAP-Rule:MF_01707} OS=Pantoea stewartii subsp. stewartii DC283 PE=3 SV=1		cytochrome C biogenesis protein CcmA [Pantoea stewartii]	(ccmA) ABC transporter involved in cytochrome c biogenesis, ATPase component CcmA [Cytochrome c muturation (ccm) locus (CVF358)] [Legionella pneumophila subsp. pneumophila str. Philadelphia 1]	Cytochrome c biogenesis ATP-binding export protein ccmA - Escherichia coli O157:H7.	--	PHI:2067|ABC4|MGG_00937|148305|Magnaporthe_oryzae_(related:_Magnaporthe_grisea)|Loss_of_pathogenicity	--
GE00356	--	--	--	--	--	--	Putative transport {ECO:0000313|EMBL:EHU00278.1} OS=Pantoea stewartii subsp. stewartii DC283 PE=4 SV=1		hypothetical protein [Pantoea stewartii]	--	--	--	--	--
GE00357	[P]	Inorganic ion transport and metabolism	--	--	Formate/nitrite transporter	Inner membrane protein YfdC GN=yfdC OS=Escherichia coli (strain K12) PE=1 SV=1	Putative inner membrane protein {ECO:0000313|EMBL:EHT99901.1} OS=Pantoea stewartii subsp. stewartii DC283 PE=4 SV=1		membrane protein [Pantoea stewartii]	--	--	--	--	--
GE00358	[L]	Replication, recombination and repair	--	--	Integrase core domain	Insertion element IS407 uncharacterized 31.7 kDa protein OS=Burkholderia multivorans (strain ATCC 17616 / 249) PE=3 SV=2	Transposase {ECO:0000313|EMBL:EHT99902.1} OS=Pantoea stewartii subsp. stewartii DC283 PE=4 SV=1		transposase [Pantoea stewartii]	--	--	--	--	--
GE00359	[L]	Replication, recombination and repair	--	--	Transposase IS66 family	Uncharacterized protein y4hP GN=NGR_a03340 OS=Rhizobium sp. (strain NGR234) PE=3 SV=2	Transposase {ECO:0000313|EMBL:EHT99903.1} OS=Pantoea stewartii subsp. stewartii DC283 PE=4 SV=1		transposase [Pantoea stewartii]	--	--	--	--	--
GE00360	[L]	Replication, recombination and repair	--	--	IS66 Orf2 like protein	Uncharacterized protein y4hO GN=NGR_a03350 OS=Rhizobium sp. (strain NGR234) PE=3 SV=2	IS66 ORF2 family protein {ECO:0000313|EMBL:EHU01126.1} OS=Pantoea stewartii subsp. stewartii DC283 PE=4 SV=1		isocitrate lyase [Pantoea stewartii]	--	--	--	--	--
GE00361	[L]	Replication, recombination and repair	--	--	Transposase	Transposase InsC for insertion element IS2 GN=insC21 OS=Shigella flexneri PE=3 SV=1	IS66 family transposase {ECO:0000313|EMBL:EHU00784.1} (Fragment) OS=Pantoea stewartii subsp. stewartii DC283 PE=4 SV=1		IS66 family transposase, partial [Pantoea stewartii]	--	--	--	--	--
GE00362	--	--	--	--	--	--	Uncharacterized protein {ECO:0000313|EMBL:EHT99906.1} OS=Pantoea stewartii subsp. stewartii DC283 PE=4 SV=1		phage baseplate assembly protein [Dickeya zeae]	--	--	--	--	--
GE00363	[L]	Replication, recombination and repair	--	--	Winged helix-turn helix	Insertion element IS630 uncharacterized 39 kDa protein OS=Shigella sonnei PE=4 SV=1	Uncharacterized protein {ECO:0000313|EMBL:EHT98017.1} OS=Pantoea stewartii subsp. stewartii DC283 PE=4 SV=1		DDE endonuclease [Pantoea stewartii]	--	--	--	--	--
GE00364	--	--	--	--	--	--	Uncharacterized protein {ECO:0000313|EMBL:AIR86193.1} OS=Pantoea rwandensis PE=4 SV=1		hypothetical protein [Pantoea sp. PSNIH1]	--	--	--	--	--
GE00365	[R]	General function prediction only	--	K09712|1.52571e-17|spl:Spea_0124|hypothetical protein; K09712 hypothetical protein (A)	Domain of unknown function (DUF333)	Uncharacterized protein YoaF GN=yoaF OS=Shigella flexneri PE=4 SV=1	Uncharacterized protein {ECO:0000313|EMBL:EHT99908.1} OS=Pantoea stewartii subsp. stewartii DC283 PE=4 SV=1		hypothetical protein [Pantoea stewartii]	--	--	--	--	--
GE00366	--	--	--	--	Caudovirales tail fibre assembly protein	Tail fiber assembly protein homolog from lambdoid prophage Fels-1 GN=ycdD OS=Salmonella typhimurium (strain LT2 / SGSC1412 / ATCC 700720) PE=3 SV=2	Phage tail assembly-like protein {ECO:0000313|EMBL:EHT99909.1} OS=Pantoea stewartii subsp. stewartii DC283 PE=4 SV=1		tail fiber assembly protein [Pantoea stewartii]	--	--	--	--	--
GE00367	--	--	--	--	Phage Tail Collar Domain	Side tail fiber protein homolog from lambdoid prophage Rac GN=stfR OS=Escherichia coli (strain K12) PE=3 SV=2	Putative tail fiber protein {ECO:0000313|EMBL:EHT99910.1} OS=Pantoea stewartii subsp. stewartii DC283 PE=4 SV=1		putative tail fiber protein [Pantoea stewartii]	--	--	--	--	--
GE00368	--	--	--	--	Protein of unknown function (DUF2612)	--	Phage-related protein {ECO:0000313|EMBL:EHT99911.1} OS=Pantoea stewartii subsp. stewartii DC283 PE=4 SV=1		phage-related protein [Pantoea stewartii]	--	--	--	--	--
GE00369	[S]	Function unknown	--	--	Baseplate J-like protein	--	Phage-related protein {ECO:0000313|EMBL:EHT99912.1} OS=Pantoea stewartii subsp. stewartii DC283 PE=4 SV=1		phage-related protein [Pantoea stewartii]	--	--	--	--	--
GE00370	--	--	--	--	--	--	Complete genome; segment 10/17 {ECO:0000313|EMBL:CAE15251.1} OS=Photorhabdus luminescens subsp. laumondii (strain TT01) PE=4 SV=1		hypothetical protein [Providencia alcalifaciens]	--	--	--	--	--
GE00371	--	--	--	--	--	--	Uncharacterized protein {ECO:0000313|EMBL:EHT99914.1} OS=Pantoea stewartii subsp. stewartii DC283 PE=4 SV=1		hypothetical protein [Pantoea stewartii]	--	--	--	--	--
GE00372	--	--	--	--	--	--	Phage-related protein {ECO:0000313|EMBL:EHT99915.1} OS=Pantoea stewartii subsp. stewartii DC283 PE=4 SV=1		phage-related protein [Pantoea stewartii]	--	--	--	--	--
GE00373	--	--	--	--	--	--	Uncharacterized protein {ECO:0000313|EMBL:EHT99916.1} OS=Pantoea stewartii subsp. stewartii DC283 PE=4 SV=1		hypothetical protein [Pantoea stewartii]	--	--	--	--	--
GE00374	--	--	--	--	--	--	Phage-related protein {ECO:0000313|EMBL:EHT99917.1} OS=Pantoea stewartii subsp. stewartii DC283 PE=4 SV=1		phage-related protein [Pantoea stewartii]	--	--	--	--	--
GE00375	[R]	General function prediction only	--	--	--	--	Uncharacterized protein {ECO:0000313|EMBL:EHT99918.1} OS=Pantoea stewartii subsp. stewartii DC283 PE=4 SV=1		hypothetical protein [Pantoea stewartii]	--	--	--	--	--
GE00376	[K]	Transcription	--	--	Helix-turn-helix	Uncharacterized protein HI_1420 GN=HI_1420 OS=Haemophilus influenzae (strain ATCC 51907 / DSM 11121 / KW20 / Rd) PE=4 SV=1	Cro repressor family helix-turn-helix motif protein {ECO:0000313|EMBL:EHT99920.1} OS=Pantoea stewartii subsp. stewartii DC283 PE=4 SV=1		hypothetical protein [Pantoea stewartii]	--	--	--	--	--
GE00377	[R]	General function prediction only	--	--	Helix-turn-helix	Virulence-associated protein A&apos; GN=vapA&apos; OS=Dichelobacter nodosus (Bacteroides nodosus) PE=3 SV=1	HigA family protein {ECO:0000313|EMBL:EHT99921.1} OS=Pantoea stewartii subsp. stewartii DC283 PE=4 SV=1		XRE family transcriptional regulator [Pantoea stewartii]	--	--	--	--	--
GE00378	--	--	--	--	--	--	Uncharacterized protein {ECO:0000313|EMBL:KGD80768.1} OS=Enterobacter agglomerans (Erwinia herbicola) PE=4 SV=1		hypothetical protein [Pantoea agglomerans]	--	--	--	--	--
GE00379	--	--	--	--	--	--	Uncharacterized protein {ECO:0000313|EMBL:EHT99922.1} OS=Pantoea stewartii subsp. stewartii DC283 PE=4 SV=1		hypothetical protein [Pantoea stewartii]	--	--	--	--	--
GE00380	--	--	--	--	Protein of unknown function (DUF2669)	Uncharacterized protein PD_0970 GN=PD_0970 OS=Xylella fastidiosa (strain Temecula1 / ATCC 700964) PE=4 SV=1	Uncharacterized protein {ECO:0000313|EMBL:EHT99923.1} OS=Pantoea stewartii subsp. stewartii DC283 PE=4 SV=1		hypothetical protein [Pantoea stewartii]	--	--	--	--	--
GE00381	--	--	--	--	--	--	Uncharacterized protein {ECO:0000313|EMBL:EHT99924.1} OS=Pantoea stewartii subsp. stewartii DC283 PE=4 SV=1		hypothetical protein [Pantoea stewartii]	--	--	--	--	--
GE00382	--	--	--	--	Protein of unknown function (DUF3383)	--	Uncharacterized protein {ECO:0000313|EMBL:EHT99925.1} OS=Pantoea stewartii subsp. stewartii DC283 PE=4 SV=1		hypothetical protein [Pantoea stewartii]	--	--	--	--	--
GE00383	--	--	--	--	--	--	Uncharacterized protein {ECO:0000313|EMBL:EHT99926.1} OS=Pantoea stewartii subsp. stewartii DC283 PE=4 SV=1		hypothetical protein [Pantoea stewartii]	--	--	--	--	--
GE00384	--	--	--	--	--	Uncharacterized protein XF_1581/XF_1686 GN=XF_1686 OS=Xylella fastidiosa (strain 9a5c) PE=4 SV=1	Uncharacterized protein {ECO:0000313|EMBL:EHT99927.1} OS=Pantoea stewartii subsp. stewartii DC283 PE=4 SV=1		hypothetical protein [Pantoea stewartii]	--	--	--	--	--
GE00385	--	--	--	--	--	--	Uncharacterized protein {ECO:0000313|EMBL:EHT99928.1} OS=Pantoea stewartii subsp. stewartii DC283 PE=4 SV=1		hypothetical protein [Pantoea stewartii]	--	--	--	--	--
GE00386	--	--	--	--	--	--	Uncharacterized protein {ECO:0000313|EMBL:EHT99929.1} OS=Pantoea stewartii subsp. stewartii DC283 PE=4 SV=1		hypothetical protein [Pantoea stewartii]	--	--	--	--	--
GE00387	--	--	--	--	--	--	Putative transposase {ECO:0000313|EMBL:EHU00369.1} OS=Pantoea stewartii subsp. stewartii DC283 PE=4 SV=1		transposase [Pantoea stewartii]	--	--	--	--	--
GE00388	--	--	--	--	Transposase DDE domain	--	Putative transposase {ECO:0000313|EMBL:EHT98420.1} OS=Pantoea stewartii subsp. stewartii DC283 PE=4 SV=1		transposase [Pantoea stewartii]	--	--	--	--	--
GE00389	[N]	Cell motility	--	--	--	--	Phage protein {ECO:0000313|EMBL:EHT99931.1} OS=Pantoea stewartii subsp. stewartii DC283 PE=4 SV=1		hypothetical protein [Pantoea stewartii]	--	--	--	--	--
GE00390	--	--	--	--	--	--	Uncharacterized protein {ECO:0000313|EMBL:EHT99932.1} OS=Pantoea stewartii subsp. stewartii DC283 PE=4 SV=1		hypothetical protein [Pantoea stewartii]	--	--	--	--	--
GE00391	--	--	--	--	--	--	Uncharacterized protein {ECO:0000313|EMBL:EHT99933.1} OS=Pantoea stewartii subsp. stewartii DC283 PE=4 SV=1		hypothetical protein [Pantoea stewartii]	--	--	--	--	--
GE00392	--	--	--	--	Domain of unknown function (DUF4055)	--	Uncharacterized protein {ECO:0000313|EMBL:EHT99934.1} OS=Pantoea stewartii subsp. stewartii DC283 PE=4 SV=1		hypothetical protein [Pantoea stewartii]	--	--	--	--	--
GE00393	--	--	--	--	Terminase-like family	--	Uncharacterized protein {ECO:0000313|EMBL:EHT99935.1} OS=Pantoea stewartii subsp. stewartii DC283 PE=4 SV=1		terminase [Pantoea stewartii]	--	--	--	--	--
GE00394	[L]	Replication, recombination and repair	--	--	DDE superfamily endonuclease	Insertion element IS630 uncharacterized 39 kDa protein OS=Shigella sonnei PE=4 SV=1	Transposase {ECO:0000313|EMBL:EHT99936.1} OS=Pantoea stewartii subsp. stewartii DC283 PE=4 SV=1		DDE endonuclease [Pantoea stewartii]	--	--	--	--	--
GE00395	[L]	Replication, recombination and repair	--	--	Winged helix-turn helix	Insertion element IS630 uncharacterized 39 kDa protein OS=Shigella sonnei PE=4 SV=1	Uncharacterized protein {ECO:0000313|EMBL:EHT98017.1} OS=Pantoea stewartii subsp. stewartii DC283 PE=4 SV=1		DDE endonuclease [Pantoea stewartii]	--	--	--	--	--
GE00396	[L]	Replication, recombination and repair	--	--	Terminase small subunit	PBSX phage terminase small subunit GN=xtmA OS=Bacillus subtilis (strain 168) PE=4 SV=2	Uncharacterized protein {ECO:0000313|EMBL:EHT99937.1} OS=Pantoea stewartii subsp. stewartii DC283 PE=4 SV=1		hypothetical protein [Pantoea stewartii]	--	--	--	--	--
GE00398	--	--	--	--	Methyltransferase domain	--	Uncharacterized protein {ECO:0000313|EMBL:EHT99938.1} OS=Pantoea stewartii subsp. stewartii DC283 PE=4 SV=1		hypothetical protein [Pantoea stewartii]	--	--	--	--	--
GE00399	--	--	--	--	--	--	Uncharacterized protein {ECO:0000313|EMBL:EHT99939.1} OS=Pantoea stewartii subsp. stewartii DC283 PE=4 SV=1		hypothetical protein [Pantoea stewartii]	--	--	GT9.hmm	--	--
GE00400	--	--	--	--	Protein of unknown function DUF115	--	Uncharacterized protein {ECO:0000313|EMBL:EHT99940.1} OS=Pantoea stewartii subsp. stewartii DC283 PE=4 SV=1		hypothetical protein [Pantoea stewartii]	--	--	--	--	--
GE00401	--	--	--	--	Protein of unknown function (DUF826)	--	Uncharacterized protein {ECO:0000313|EMBL:EHT99941.1} OS=Pantoea stewartii subsp. stewartii DC283 PE=4 SV=1		hypothetical protein [Pantoea stewartii]	--	--	--	--	--
GE00402	--	--	--	--	--	--	Uncharacterized protein {ECO:0000313|EMBL:CCJ81788.1} OS=Cronobacter dublinensis 1210 PE=4 SV=1		hypothetical protein [Cronobacter dublinensis]	--	--	--	--	--
GE00403	--	--	--	--	L,D-transpeptidase catalytic domain	--	Uncharacterized protein {ECO:0000313|EMBL:CCJ81789.1} OS=Cronobacter dublinensis 1210 PE=4 SV=1		hypothetical protein [Cronobacter dublinensis]	--	--	--	--	--
GE00404	--	--	--	K14744|2.12732e-44|pay:PAU_03329|Putative endopeptidase protein Rz of prophage; K14744 prophage endopeptidase [EC:3.4.-.-] (A)	Bacteriophage Rz lysis protein	Putative Rz endopeptidase from lambdoid prophage DLP12 GN=rzpD OS=Escherichia coli (strain K12) PE=3 SV=1	Uncharacterized protein {ECO:0000313|EMBL:EHT99943.1} OS=Pantoea stewartii subsp. stewartii DC283 PE=4 SV=1		hypothetical protein [Pantoea stewartii]	--	--	--	--	--
GE00405	[R]	General function prediction only	--	K03791|1.81278e-88|sew:SeSA_A2272|lytic enzyme; K03791 putative chitinase (A)	Chitinase class I	Uncharacterized protein HI_1415 GN=HI_1415 OS=Haemophilus influenzae (strain ATCC 51907 / DSM 11121 / KW20 / Rd) PE=4 SV=1	Putative endolysin {ECO:0000313|EMBL:EHT99944.1} OS=Pantoea stewartii subsp. stewartii DC283 PE=4 SV=1		chitinase [Pantoea stewartii]	--	--	GH19.hmm	--	--
GE00406	--	--	--	--	Phage holin family (Lysis protein S)	--	Phage holin {ECO:0000313|EMBL:EOS92905.1} OS=Erwinia tracheiphila PSU-1 PE=4 SV=1		phage holin [Erwinia tracheiphila]	--	--	--	--	--
GE00407	[L]	Replication, recombination and repair	--	--	Phage integrase family	Putative prophage CPZ-55 integrase GN=intZ OS=Escherichia coli (strain K12) PE=3 SV=2	Uncharacterized protein {ECO:0000313|EMBL:EHT99946.1} OS=Pantoea stewartii subsp. stewartii DC283 PE=4 SV=1		integrase [Pantoea stewartii]	--	--	--	--	--
GE00408	[L]	Replication, recombination and repair	--	--	Phage integrase family	Putative prophage CPS-53 integrase GN=intS OS=Escherichia coli (strain K12) PE=1 SV=1	Putative prophage integrase {ECO:0000313|EMBL:EHT99947.1} OS=Pantoea stewartii subsp. stewartii DC283 PE=4 SV=1		integrase [Pantoea stewartii]	--	--	--	--	--
GE00409	--	--	--	--	Caudovirales tail fibre assembly protein	Tail fiber assembly protein homolog from lambdoid prophage e14 GN=tfaE OS=Escherichia coli (strain K12) PE=1 SV=2	Uncharacterized protein {ECO:0000313|EMBL:KDF48151.1} OS=Enterobacter cloacae BWH 43 PE=4 SV=1		hypothetical protein AE07_02350 [Enterobacter cloacae BWH 43]	--	--	--	--	--
GE00410	--	--	--	--	--	Putative protein StfE (Fragment) GN=stfE OS=Escherichia coli (strain K12) PE=5 SV=2	Putative tail fiber protein {ECO:0000313|EMBL:EHT99949.1} OS=Pantoea stewartii subsp. stewartii DC283 PE=4 SV=1		tail fiber protein [Pantoea stewartii]	--	--	--	--	--
GE00411	--	--	--	--	Protein of unknown function (DUF2612)	--	Putative bacteriophage protein {ECO:0000313|EMBL:EHT99950.1} OS=Pantoea stewartii subsp. stewartii DC283 PE=4 SV=1		hypothetical protein [Pantoea stewartii]	--	--	--	--	--
GE00412	[S]	Function unknown	--	--	--	--	Putative bacteriophage protein {ECO:0000313|EMBL:EHT99951.1} OS=Pantoea stewartii subsp. stewartii DC283 PE=4 SV=1		hypothetical protein [Pantoea stewartii]	--	--	--	--	--
GE00413	--	--	--	--	--	--	Uncharacterized protein {ECO:0000313|EMBL:EHT99952.1} OS=Pantoea stewartii subsp. stewartii DC283 PE=4 SV=1		hypothetical protein [Pantoea stewartii]	--	--	--	--	--
GE00414	--	--	--	--	--	--	Phage-related protein {ECO:0000313|EMBL:EHT99953.1} OS=Pantoea stewartii subsp. stewartii DC283 PE=4 SV=1		hypothetical protein [Pantoea stewartii]	--	--	--	--	--
GE00415	[S]	Function unknown	--	--	--	--	Putative bacteriophage protein {ECO:0000313|EMBL:ACR28716.1} OS=Burkholderia glumae (strain BGR1) PE=4 SV=1		bacteriophage protein [Burkholderia glumae]	--	--	--	--	--
GE00416	--	--	--	--	--	--	Uncharacterized protein {ECO:0000313|EMBL:ELC10712.1} OS=Escherichia coli KTE10 PE=4 SV=1		hypothetical protein [Escherichia coli]	--	--	--	--	--
GE00417	--	--	--	--	--	--	Putative bacteriophage protein {ECO:0000313|EMBL:EHT99954.1} OS=Pantoea stewartii subsp. stewartii DC283 PE=4 SV=1		hypothetical protein [Pantoea stewartii]	--	--	--	--	--
GE00418	--	--	--	--	--	--	Uncharacterized protein {ECO:0000313|EMBL:EHT99955.1} OS=Pantoea stewartii subsp. stewartii DC283 PE=4 SV=1		hypothetical protein [Pantoea stewartii]	--	--	--	--	--
GE00419	--	--	--	--	--	--	Putative bacteriophage protein {ECO:0000313|EMBL:EHT99956.1} OS=Pantoea stewartii subsp. stewartii DC283 PE=4 SV=1		hypothetical protein [Pantoea stewartii]	--	--	--	--	--
GE00420	[M]	Cell wall/membrane/envelope biogenesis	--	--	Transglycosylase SLT domain	Putative murein lytic transglycosylase YjbJ GN=yjbJ OS=Bacillus subtilis (strain 168) PE=3 SV=1	Putative bacteriophage protein {ECO:0000313|EMBL:EHT99957.1} OS=Pantoea stewartii subsp. stewartii DC283 PE=4 SV=1		lytic transglycosylase [Pantoea stewartii]	--	--	GH23.hmm	PHI:2975|ipx10|Q9JP38|323|Pseudomonas_syringae_pv._tomato|Effector_(plant_avirulence_determinant)	--
GE00421	--	--	--	--	--	--	Putative bacteriophage protein {ECO:0000313|EMBL:EHT99958.1} OS=Pantoea stewartii subsp. stewartii DC283 PE=4 SV=1		hypothetical protein [Pantoea stewartii]	--	--	--	--	--
GE00422	--	--	--	--	Protein of unknown function (DUF3277)	--	Putative uncharacterized protein {ECO:0000313|EMBL:EGJ89408.1} OS=Shigella flexneri 4343-70 PE=4 SV=1		MULTISPECIES: hypothetical protein [Enterobacteriaceae]	--	--	--	--	--
GE00423	--	--	--	--	Protein of unknown function (DUF3383)	--	Putative bacteriophage protein {ECO:0000313|EMBL:EHT99960.1} OS=Pantoea stewartii subsp. stewartii DC283 PE=4 SV=1		hypothetical protein [Pantoea stewartii]	--	--	--	--	--
GE00424	--	--	--	--	--	--	Putative bacteriophage protein {ECO:0000313|EMBL:EHT99961.1} OS=Pantoea stewartii subsp. stewartii DC283 PE=4 SV=1		hypothetical protein [Pantoea stewartii]	--	--	--	--	--
GE00425	--	--	--	--	--	--	Putative bacteriophage protein {ECO:0000313|EMBL:KDW07938.1} OS=Escherichia coli 2-156-04_S1_C3 PE=4 SV=1		MULTISPECIES: hypothetical protein [Enterobacteriaceae]	--	--	--	--	--
GE00426	--	--	--	--	--	--	Bacteriophage protein {ECO:0000313|EMBL:ESB54341.1} OS=Salmonella enterica subsp. enterica serovar Agona str. 620239 PE=4 SV=1		bacteriophage protein [Enterobacter cloacae]	--	--	--	--	--
GE00427	--	--	--	--	Protein of unknown function (DUF4054)	--	Putative bacteriophage protein {ECO:0000313|EMBL:EJA03266.1} OS=Salmonella enterica subsp. enterica serovar Newport str. CVM 21559 PE=4 SV=1		MULTISPECIES: hypothetical protein [Enterobacteriaceae]	--	--	--	--	--
GE00428	--	--	--	--	--	--	Putative bacteriophage protein {ECO:0000313|EMBL:EHT99965.1} OS=Pantoea stewartii subsp. stewartii DC283 PE=4 SV=1		MULTISPECIES: hypothetical protein [Enterobacteriaceae]	--	--	--	--	--
GE00429	[S]	Function unknown	--	--	Uncharacterized protein conserved in bacteria (DUF2184)	--	Putative bacteriophage protein {ECO:0000313|EMBL:EHT99966.1} OS=Pantoea stewartii subsp. stewartii DC283 PE=4 SV=1		hypothetical protein [Pantoea stewartii]	--	--	--	--	--
GE00430	--	--	--	--	--	--	Putative bacteriophage protein {ECO:0000313|EMBL:EHT99967.1} OS=Pantoea stewartii subsp. stewartii DC283 PE=4 SV=1		MULTISPECIES: hypothetical protein [Enterobacteriaceae]	--	--	--	--	--
GE00431	[S]	Function unknown	--	K09960|0|elp:P12B_c1859|hypothetical protein; K09960 hypothetical protein (A)	Uncharacterized protein conserved in bacteria (DUF2213)	Uncharacterized protein HI_1405 GN=HI_1405 OS=Haemophilus influenzae (strain ATCC 51907 / DSM 11121 / KW20 / Rd) PE=4 SV=1	Putative bacteriophage protein {ECO:0000313|EMBL:EHT99968.1} OS=Pantoea stewartii subsp. stewartii DC283 PE=4 SV=1		hypothetical protein [Pantoea stewartii]	--	--	--	--	--
GE00432	[S]	Function unknown	--	--	Phage Mu protein F like protein	Uncharacterized protein HI_1407 GN=HI_1407 OS=Haemophilus influenzae (strain ATCC 51907 / DSM 11121 / KW20 / Rd) PE=4 SV=1	Putative bacteriophage protein {ECO:0000313|EMBL:EHT99969.1} OS=Pantoea stewartii subsp. stewartii DC283 PE=4 SV=1		hypothetical protein [Pantoea stewartii]	--	--	--	--	--
GE00433	[S]	Function unknown	--	K09961|0|elp:P12B_c1861|hypothetical protein; K09961 hypothetical protein (A)	Protein of unknown function (DUF1073)	Uncharacterized protein HI_1409 GN=HI_1409 OS=Haemophilus influenzae (strain ATCC 51907 / DSM 11121 / KW20 / Rd) PE=4 SV=1	Uncharacterized protein {ECO:0000313|EMBL:EHT99970.1} OS=Pantoea stewartii subsp. stewartii DC283 PE=4 SV=1		hypothetical protein [Pantoea stewartii]	--	--	--	--	--
GE00434	[R]	General function prediction only	--	--	--	Uncharacterized protein HI_1410 GN=HI_1410 OS=Haemophilus influenzae (strain ATCC 51907 / DSM 11121 / KW20 / Rd) PE=1 SV=1	Uncharacterized protein {ECO:0000313|EMBL:EHT99971.1} OS=Pantoea stewartii subsp. stewartii DC283 PE=4 SV=1		hypothetical protein [Pantoea stewartii]	--	--	--	--	--
GE00435	--	--	--	--	Uncharacterized conserved protein (DUF2280)	--	Uncharacterized protein {ECO:0000313|EMBL:EHT99972.1} OS=Pantoea stewartii subsp. stewartii DC283 PE=4 SV=1		hypothetical protein [Pantoea stewartii]	--	--	--	--	--
GE00436	--	--	--	--	--	--	Uncharacterized protein {ECO:0000313|EMBL:EPY96333.1} OS=Enterobacter cloacae EC_38VIM1 PE=4 SV=1		hypothetical protein [Enterobacter cloacae]	--	--	--	--	--
GE00437	--	--	--	--	--	--	Uncharacterized protein {ECO:0000313|EMBL:EHT99974.1} OS=Pantoea stewartii subsp. stewartii DC283 PE=4 SV=1		hypothetical protein [Pantoea stewartii]	--	--	--	--	--
GE00438	--	--	--	--	--	--	Uncharacterized protein {ECO:0000313|EMBL:EHT99976.1} OS=Pantoea stewartii subsp. stewartii DC283 PE=4 SV=1		peptidase [Pantoea stewartii]	--	--	--	--	--
GE00439	[R]	General function prediction only	--	K03791|2.67054e-133|sew:SeSA_A2272|lytic enzyme; K03791 putative chitinase (A)	Chitinase class I	Uncharacterized protein HI_1415 GN=HI_1415 OS=Haemophilus influenzae (strain ATCC 51907 / DSM 11121 / KW20 / Rd) PE=4 SV=1	Putative chitinase {ECO:0000313|EMBL:EHT99977.1} OS=Pantoea stewartii subsp. stewartii DC283 PE=4 SV=1		endolysin [Enterobacter cloacae]	--	--	GH19.hmm	--	--
GE00440	--	--	--	--	Phage holin family (Lysis protein S)	--	Holin {ECO:0000313|EMBL:EPY96398.1} OS=Enterobacter cloacae EC_38VIM1 PE=4 SV=1		holin [Enterobacter cloacae]	--	--	--	--	--
GE00441	--	--	--	--	Methyltransferase domain	--	Uncharacterized protein {ECO:0000313|EMBL:EPY96336.1} OS=Enterobacter cloacae EC_38VIM1 PE=4 SV=1		hypothetical protein MC67_08235 [Enterobacter cloacae]	--	--	--	--	--
GE00443	--	--	--	--	Protein of unknown function DUF115	--	Uncharacterized protein {ECO:0000313|EMBL:ABP59477.1} OS=Enterobacter sp. (strain 638) PE=4 SV=1		hypothetical protein MC67_08245 [Enterobacter cloacae]	--	--	GT73.hmm	--	--
GE00444	--	--	--	--	--	--	Uncharacterized protein {ECO:0000313|EMBL:EHT99980.1} OS=Pantoea stewartii subsp. stewartii DC283 PE=4 SV=1		hypothetical protein [Pantoea stewartii]	--	--	--	--	--
GE00445	--	--	--	--	Endodeoxyribonuclease RusA	--	Endodeoxyribonuclease RusA {ECO:0000313|EMBL:EUL38021.1} OS=Enterobacter cloacae UCI 50 PE=4 SV=1		endodeoxyribonuclease RusA [Enterobacter cloacae]	--	--	--	--	--
GE00446	--	--	--	--	Protein of unknown function (DUF1364)	--	Uncharacterized protein {ECO:0000313|EMBL:KFC08285.1} OS=Trabulsiella guamensis ATCC 49490 PE=4 SV=1		MULTISPECIES: hypothetical protein [Enterobacteriaceae]	--	--	--	--	--
GE00447	--	--	--	--	HNH endonuclease	--	Phage-related HNH endonuclease {ECO:0000313|EMBL:EPC45539.1} OS=Lactobacillus paracasei subsp. paracasei Lpp219 PE=4 SV=1		hypothetical protein [Aeromonas salmonicida]	--	--	--	--	--
GE00448	--	--	--	--	--	Uncharacterized protein YbcN GN=ybcN OS=Escherichia coli (strain K12) PE=4 SV=1	Uncharacterized protein {ECO:0000313|EMBL:ABP59705.1} OS=Enterobacter sp. (strain 638) PE=4 SV=1		hypothetical protein [Enterobacter sp. 638]	--	--	--	--	--
GE00449	--	--	--	--	--	--	Uncharacterized protein {ECO:0000313|EMBL:EPY96401.1} OS=Enterobacter cloacae EC_38VIM1 PE=4 SV=1		hypothetical protein L799_12520 [Enterobacter cloacae EC_38VIM1]	--	--	--	--	--
GE00450	--	--	--	--	--	--	Uncharacterized protein {ECO:0000313|EMBL:EHT99985.1} OS=Pantoea stewartii subsp. stewartii DC283 PE=4 SV=1		hypothetical protein [Pantoea stewartii]	--	--	--	--	--
GE00451	--	--	--	--	--	--	Uncharacterized protein {ECO:0000313|EMBL:EGF61772.1} OS=Klebsiella sp. MS 92-3 PE=4 SV=1		hypothetical protein HMPREF9538_03787 [Klebsiella sp. MS 92-3]	--	--	--	--	--
GE00452	--	--	--	--	--	--	Uncharacterized protein {ECO:0000313|EMBL:EHT99987.1} OS=Pantoea stewartii subsp. stewartii DC283 PE=4 SV=1		hypothetical protein [Pantoea stewartii]	--	--	--	--	--
GE00453	--	--	--	--	--	--	Uncharacterized protein {ECO:0000313|EMBL:EHT99988.1} OS=Pantoea stewartii subsp. stewartii DC283 PE=4 SV=1		hypothetical protein [Pantoea stewartii]	--	--	--	--	--
GE00454	--	--	--	--	Domain of unknown function (DUF4406)	--	Uncharacterized protein {ECO:0000313|EMBL:EHT99989.1} OS=Pantoea stewartii subsp. stewartii DC283 PE=4 SV=1		hypothetical protein [Pantoea stewartii]	--	--	--	--	--
GE00455	[L]	Replication, recombination and repair	--	K02314|0|elp:P12B_c1877|DnaB domain protein helicase, C-terminal domain protein; K02314 replicative DNA helicase [EC:3.6.4.12] (A)	DnaB-like helicase C terminal domain	Replicative DNA helicase GN=dnaB OS=Escherichia coli O157:H7 PE=3 SV=1	Replication protein P {ECO:0000313|EMBL:EHT99990.1} OS=Pantoea stewartii subsp. stewartii DC283 PE=4 SV=1		replication protein P [Pantoea stewartii]	--	--	--	--	--
GE00456	--	--	--	--	Bacteriophage replication protein O	--	Phage replication protein O {ECO:0000313|EMBL:EHT99991.1} OS=Pantoea stewartii subsp. stewartii DC283 PE=4 SV=1		DNA replication protein [Pantoea stewartii]	--	--	--	--	--
GE00457	--	--	--	--	--	--	Uncharacterized protein {ECO:0000313|EMBL:EHT99992.1} OS=Pantoea stewartii subsp. stewartii DC283 PE=4 SV=1		hypothetical protein [Pantoea stewartii]	--	--	--	--	--
GE00458	--	--	--	--	Bacteriophage CII protein	--	Uncharacterized protein {ECO:0000313|EMBL:EOW08385.1} OS=Escherichia coli KTE100 PE=4 SV=1		MULTISPECIES: repressor [Enterobacteriaceae]	--	--	--	--	--
GE00459	--	--	--	--	--	--	Regulatory protein 30 (Cro) {ECO:0000313|EMBL:AGH74498.1} OS=Edwardsiella piscicida C07-087 PE=4 SV=1		regulatory protein 30 (Cro) [Edwardsiella piscicida]	--	--	--	--	--
GE00460	[K]	Transcription	--	--	Peptidase S24-like	HTH-type transcriptional regulator RdgA GN=rdgA OS=Pectobacterium carotovorum subsp. carotovorum (Erwinia carotovora PE=3 SV=1	Repressor {ECO:0000313|EMBL:KGA83839.1} OS=Escherichia coli PE=4 SV=1		repressor [Escherichia coli]	--	--	--	--	--
GE00461	--	--	--	--	--	--	Uncharacterized protein {ECO:0000313|EMBL:KDP98952.1} OS=Cronobacter sakazakii (Enterobacter sakazakii) PE=4 SV=1		hypothetical protein MC67_08340 [Enterobacter cloacae]	--	--	--	--	--
GE00462	--	--	--	--	--	--	Uncharacterized protein {ECO:0000313|EMBL:EPY96408.1} OS=Enterobacter cloacae EC_38VIM1 PE=4 SV=1		hypothetical protein [Enterobacter cloacae]	--	--	--	--	--
GE00463	--	--	--	--	Protein of unknown function (DUF1482)	Uncharacterized protein YdfD GN=ydfD OS=Escherichia coli (strain K12) PE=4 SV=1	Uncharacterized protein {ECO:0000313|EMBL:EHT99997.1} OS=Pantoea stewartii subsp. stewartii DC283 PE=4 SV=1		hypothetical protein [Pantoea stewartii]	--	--	--	--	--
GE00464	--	--	--	--	--	--	Uncharacterized protein {ECO:0000313|EMBL:EHT99998.1} OS=Pantoea stewartii subsp. stewartii DC283 PE=4 SV=1		hypothetical protein [Pantoea stewartii]	--	--	--	--	--
GE00465	--	--	--	--	--	--	Uncharacterized protein {ECO:0000313|EMBL:EOW08378.1} OS=Escherichia coli KTE100 PE=4 SV=1		hypothetical protein A1WK_02043 [Escherichia coli KTE100]	--	--	--	--	--
GE00466	[L]	Replication, recombination and repair	--	K10857|4.13881e-157|elp:P12B_c1882|exoX; DNA polymerase III subunit epsilon; K10857 exodeoxyribonuclease X [EC:3.1.11.-] (A)	Exonuclease	Exodeoxyribonuclease 10 GN=exoX OS=Escherichia coli (strain K12) PE=1 SV=1	Exodeoxyribonuclease X {ECO:0000313|EMBL:EHT99999.1} OS=Pantoea stewartii subsp. stewartii DC283 PE=4 SV=1		exodeoxyribonuclease X [Pantoea stewartii]	--	--	--	--	--
GE00467	--	--	--	--	--	--	Uncharacterized protein {ECO:0000313|EMBL:EOW08376.1} OS=Escherichia coli KTE100 PE=4 SV=1		MULTISPECIES: hypothetical protein [Enterobacteriaceae]	--	--	--	--	--
GE00468	--	--	--	--	--	--	Uncharacterized protein {ECO:0000313|EMBL:EHU00002.1} OS=Pantoea stewartii subsp. stewartii DC283 PE=4 SV=1		hypothetical protein [Pantoea stewartii]	--	--	--	--	--
GE00469	[L]	Replication, recombination and repair	--	K06223|0|sty:STY1014|DNA methylase; K06223 DNA adenine methylase [EC:2.1.1.72] (A)	D12 class N6 adenine-specific DNA methyltransferase	DNA adenine methylase GN=dam OS=Vibrio cholerae serotype O1 (strain ATCC 39315 / El Tor Inaba N16961) PE=3 SV=1	Site-specific DNA-methyltransferase (adenine-specific) {ECO:0000256|RuleBase:RU361257} OS=Pantoea stewartii subsp. stewartii DC283 PE=3 SV=1		DNA methylase [Pantoea stewartii]	--	--	--	--	--
GE00470	--	--	--	--	Protein of unknown function (DUF4060)	--	Putative bacteriophage protein {ECO:0000313|EMBL:EHU00004.1} OS=Pantoea stewartii subsp. stewartii DC283 PE=4 SV=1		hypothetical protein [Pantoea stewartii]	--	--	--	--	--
GE00471	--	--	Biological Process: DNA excision (GO:0044349);	--	--	Response regulator inhibitor for tor operon GN=torI OS=Escherichia coli (strain UTI89 / UPEC) PE=3 SV=1	Uncharacterized protein {ECO:0000313|EMBL:GAJ65570.1} OS=Edwardsiella piscicida PE=4 SV=1		excisionase [Edwardsiella tarda]	--	--	--	--	--
GE00472	[L]	Replication, recombination and repair	--	--	Phage integrase family	Putative prophage P4 integrase GN=intB OS=Escherichia coli (strain K12) PE=5 SV=1	Integrase {ECO:0000313|EMBL:EHU00005.1} OS=Pantoea stewartii subsp. stewartii DC283 PE=4 SV=1		integrase [Pantoea stewartii]	--	--	--	--	--
GE00473	--	--	--	--	--	--	Uncharacterized protein {ECO:0000313|EMBL:AEN65834.1} OS=Enterobacter asburiae (strain LF7a) PE=4 SV=1		hypothetical protein [Enterobacter asburiae]	--	--	--	--	--
GE00474	[L]	Replication, recombination and repair	--	--	--	Insertion element IS630 uncharacterized 39 kDa protein OS=Shigella sonnei PE=4 SV=1	Putative uncharacterized protein {ECO:0000313|EMBL:EFZ50179.1} OS=Shigella sonnei 53G PE=4 SV=1		transposase [Shigella sonnei]	--	--	--	--	--
GE00475	[L]	Replication, recombination and repair	--	--	Winged helix-turn helix	Insertion element IS630 uncharacterized 39 kDa protein OS=Shigella sonnei PE=4 SV=1	Uncharacterized protein {ECO:0000313|EMBL:EHT98017.1} OS=Pantoea stewartii subsp. stewartii DC283 PE=4 SV=1		DDE endonuclease [Pantoea stewartii]	--	--	--	--	--
GE00476	[L]	Replication, recombination and repair	--	--	Domain of unknown function (DUF4102)	Putative prophage P4 integrase GN=intB OS=Escherichia coli (strain K12) PE=5 SV=1	Putative P4-type integrase {ECO:0000313|EMBL:EHU00007.1} OS=Pantoea stewartii subsp. stewartii DC283 PE=4 SV=1		integrase [Pantoea stewartii]	--	--	--	--	--
GE00477	[L]	Replication, recombination and repair	--	--	Transposase	Transposase InsC for insertion element IS2 GN=insC21 OS=Shigella flexneri PE=3 SV=1	IS66 family transposase orfA {ECO:0000313|EMBL:AIA48113.1} OS=Serratia sp. FS14 PE=4 SV=1		IS66 family transposase orfA [Serratia sp. FS14]	--	--	--	--	--
GE00478	[L]	Replication, recombination and repair	--	--	IS66 Orf2 like protein	Uncharacterized protein y4hO GN=NGR_a03350 OS=Rhizobium sp. (strain NGR234) PE=3 SV=2	IS66 ORF2 family protein {ECO:0000313|EMBL:EHU01126.1} OS=Pantoea stewartii subsp. stewartii DC283 PE=4 SV=1		isocitrate lyase [Pantoea stewartii]	--	--	--	--	--
GE00479	[L]	Replication, recombination and repair	--	--	Transposase IS66 family	Uncharacterized protein y4hP GN=NGR_a03340 OS=Rhizobium sp. (strain NGR234) PE=3 SV=2	Transposase {ECO:0000313|EMBL:EHT99588.1} OS=Pantoea stewartii subsp. stewartii DC283 PE=4 SV=1		transposase [Pantoea stewartii]	--	--	--	--	--
GE00480	[L]	Replication, recombination and repair	--	--	Transposase IS66 family	Uncharacterized protein y4hP GN=NGR_a03340 OS=Rhizobium sp. (strain NGR234) PE=3 SV=2	Transposase {ECO:0000313|EMBL:EHU00705.1} OS=Pantoea stewartii subsp. stewartii DC283 PE=4 SV=1		transposase, partial [Pantoea stewartii]	--	--	--	--	--
GE00481	--	--	--	--	--	--	Uncharacterized protein {ECO:0000313|EMBL:EQX88546.1} OS=Escherichia coli UMEA 3200-1 PE=4 SV=1		hypothetical protein [Escherichia coli]	--	--	--	--	--
GE00482	--	--	--	--	--	--	Phage-related protein {ECO:0000313|EMBL:EHT99718.1} OS=Pantoea stewartii subsp. stewartii DC283 PE=4 SV=1		hypothetical protein [Pantoea stewartii]	--	--	--	--	--
GE00483	--	--	--	--	--	--	Putative secreted protein {ECO:0000313|EMBL:KGM72725.1} OS=Escherichia coli PE=4 SV=1		putative secreted protein [Escherichia coli]	--	--	--	--	--
GE00484	--	--	--	--	--	--	Uncharacterized protein {ECO:0000313|EMBL:EXF39594.1} OS=Klebsiella pneumoniae EGD-HP19-C PE=4 SV=1		hypothetical protein [Klebsiella pneumoniae]	--	--	--	--	--
GE00485	[L]	Replication, recombination and repair	--	--	Domain of unknown function (DUF4102)	Putative prophage CPS-53 integrase GN=intS OS=Escherichia coli (strain K12) PE=1 SV=1	Site-specific recombinase, phage integrase family {ECO:0000313|EMBL:EHT99719.1} OS=Pantoea stewartii subsp. stewartii DC283 PE=4 SV=1		integrase [Pantoea stewartii]	--	--	--	--	--
GE00486	[R]	General function prediction only	--	--	Phage portal protein	Putative uncharacterized protein ORF5 in retron EC67 OS=Escherichia coli PE=3 SV=1	Phage-related capsid packaging protein {ECO:0000313|EMBL:EHT99720.1} OS=Pantoea stewartii subsp. stewartii DC283 PE=4 SV=1		phage-related capsid packaging protein [Pantoea stewartii]	--	--	--	--	--
GE00487	--	--	--	--	Ogr/Delta-like zinc finger	Prophage P2 OGR protein GN=ogrK OS=Escherichia coli (strain K12) PE=4 SV=1	Putative Ogr family transcription activator {ECO:0000313|EMBL:EHT99724.1} OS=Pantoea stewartii subsp. stewartii DC283 PE=4 SV=1		putative Ogr family transcription activator [Pantoea stewartii]	--	--	--	--	--
GE00488	--	--	--	--	Phage polarity suppression protein (Psu)	--	Putative head size determination protein {ECO:0000313|EMBL:EHT99725.1} OS=Pantoea stewartii subsp. stewartii DC283 PE=4 SV=1		putative head size determination protein [Pantoea stewartii]	--	--	--	--	--
GE00489	[L]	Replication, recombination and repair	--	K06919|0|eas:Entas_3118|hypothetical protein; K06919 putative DNA primase/helicase (A)	Domain of unknown function (DUF927)	DNA primase TraC GN=traC OS=Escherichia coli PE=1 SV=1	Uncharacterized protein {ECO:0000313|EMBL:EHT99727.1} OS=Pantoea stewartii subsp. stewartii DC283 PE=4 SV=1		alkaline-shock protein [Pantoea stewartii]	--	--	--	--	--
GE00490	--	--	--	--	--	P4 prophage-derived uncharacterized protein t2655 GN=t2655 OS=Salmonella typhi PE=4 SV=1	Uncharacterized protein {ECO:0000313|EMBL:EHT99728.1} OS=Pantoea stewartii subsp. stewartii DC283 PE=4 SV=1		hypothetical protein [Pantoea stewartii]	--	--	--	--	--
GE00491	--	--	--	--	--	--	Uncharacterized protein {ECO:0000313|EMBL:EHT99729.1} OS=Pantoea stewartii subsp. stewartii DC283 PE=4 SV=1		hypothetical protein [Pantoea stewartii]	--	--	--	--	--
GE00492	--	--	--	--	--	--	Uncharacterized protein {ECO:0000313|EMBL:EHT99730.1} OS=Pantoea stewartii subsp. stewartii DC283 PE=4 SV=1		hypothetical protein [Pantoea stewartii]	--	--	--	--	--
GE00493	--	--	--	--	--	--	Phage immunity repressor protein {ECO:0000313|EMBL:EHT99731.1} OS=Pantoea stewartii subsp. stewartii DC283 PE=4 SV=1		HAD family hydrolase [Pantoea stewartii]	--	--	--	--	--
GE00494	[L]	Replication, recombination and repair	--	--	Winged helix-turn helix	Insertion element IS630 uncharacterized 39 kDa protein OS=Shigella sonnei PE=4 SV=1	Uncharacterized protein {ECO:0000313|EMBL:EHT98017.1} OS=Pantoea stewartii subsp. stewartii DC283 PE=4 SV=1		DDE endonuclease [Pantoea stewartii]	--	--	--	--	--
GE00495	[L]	Replication, recombination and repair	--	--	DDE superfamily endonuclease	Insertion element IS630 uncharacterized 39 kDa protein OS=Shigella sonnei PE=4 SV=1	Transposase {ECO:0000313|EMBL:EHT98896.1} OS=Pantoea stewartii subsp. stewartii DC283 PE=4 SV=1		DNA-binding protein [Pantoea stewartii]	--	--	--	--	--
GE00496	[C]	Energy production and conversion	--	K01126|1.83456e-149|plf:PANA5342_1344|glycerophosphoryl diester phosphodiesterase; K01126 glycerophosphoryl diester phosphodiesterase [EC:3.1.4.46] (A)	Glycerophosphoryl diester phosphodiesterase family	Putative glycerophosphoryl diester phosphodiesterase YhdW GN=yhdW OS=Bacillus subtilis (strain 168) PE=3 SV=1	Glycerophosphoryl diester phosphodiesterase {ECO:0000313|EMBL:EHT99734.1} OS=Pantoea stewartii subsp. stewartii DC283 PE=4 SV=1		glycerophosphoryl diester phosphodiesterase [Pantoea stewartii]	--	--	--	--	--
GE00497	[G]	Carbohydrate transport and metabolism	--	K17240|0|plf:PANA5342_1343|ABC transporter nucleotide binding/ATPase protein (sugar); K17240 inositol-phosphate transport system ATP-binding protein (A)	ABC transporter	sn-glycerol-3-phosphate import ATP-binding protein UgpC {ECO:0000255|HAMAP-Rule:MF_01727} GN=SPO0237 OS=Ruegeria pomeroyi (strain ATCC 700808 / DSM 15171 / DSS-3) PE=3 SV=1	Putative ATP-binding component of an ABC superfamily maltose/maltodextrin transporter {ECO:0000313|EMBL:EHT99735.1} OS=Pantoea stewartii subsp. stewartii DC283 PE=4 SV=1		ABC transporter ATP-binding protein [Pantoea stewartii]	(hitC) iron(III) ABC transporter, ATP-binding protein [HitABC (VF0268)] [Haemophilus influenzae Rd KW20]	Sugar ABC transporter, ATP-binding protein - Thermotoga maritima.	--	PHI:2042|ABC3|Q3Y5V5|148305|Magnaporthe_oryzae_(related:_Magnaporthe_grisea)|Loss_of_pathogenicity	--
GE00498	[G]	Carbohydrate transport and metabolism	--	K17239|0|paq:PAGR_g1315|inner membrane ABC transporter permease protein YcjP; K17239 inositol-phosphate transport system permease protein (A)	Binding-protein-dependent transport system inner membrane component	Trehalose transport system permease protein SugB GN=sugB OS=Mycobacterium tuberculosis (strain ATCC 25618 / H37Rv) PE=1 SV=1	Putative permease component of an ABC superfamily sugar transporter {ECO:0000313|EMBL:EHT99736.1} OS=Pantoea stewartii subsp. stewartii DC283 PE=3 SV=1		ABC transporter permease [Pantoea stewartii]	--	--	--	--	--
GE00499	[G]	Carbohydrate transport and metabolism	--	K17238|0|paq:PAGR_g1314|sugar ABC transporter permease protein UgpA; K17238 inositol-phosphate transport system permease protein (A)	Binding-protein-dependent transport system inner membrane component	sn-glycerol-3-phosphate transport system permease protein UgpA GN=ugpA OS=Yersinia pseudotuberculosis serotype I (strain IP32953) PE=3 SV=1	ABC transporter permease {ECO:0000313|EMBL:KGD82976.1} OS=Pantoea stewartii subsp. indologenes PE=4 SV=1		ABC transporter permease [Pantoea stewartii]	--	--	--	--	--
GE00500	[G]	Carbohydrate transport and metabolism	Molecular Function: maltose transmembrane transporter activity (GO:0005363);	K17237|0|paq:PAGR_g1313|family 1 extracellular solute-binding protein MalE; K17237 inositol-phosphate transport system substrate-binding protein (A)	Bacterial extracellular solute-binding protein	Putative binding protein BRA0748/BS1330_II0741 (Precursor) OS=Brucella suis biovar 1 (strain 1330) PE=3 SV=1	Periplasmic substrate-binding component of an ABC superfamily sugar transporter {ECO:0000313|EMBL:EHT99738.1} OS=Pantoea stewartii subsp. stewartii DC283 PE=4 SV=1		periplasmic substrate-binding component of an ABC superfamily sugar transporter [Pantoea stewartii]	--	--	--	--	--
GE00501	[KG]	--	--	--	ROK family	Xylose repressor GN=xylR OS=Bacillus subtilis (strain 168) PE=3 SV=3	Putative transcriptional regulatory protein {ECO:0000313|EMBL:EHT99739.1} OS=Pantoea stewartii subsp. stewartii DC283 PE=4 SV=1		NagC family transcriptional regulator [Pantoea stewartii]	--	--	--	--	--
GE00502	[S]	Function unknown	--	--	RES domain	--	Uncharacterized protein {ECO:0000313|EMBL:KGD82979.1} OS=Pantoea stewartii subsp. indologenes PE=4 SV=1		hypothetical protein [Pantoea stewartii]	--	--	--	--	--
GE00503	--	--	--	--	--	--	Uncharacterized protein {ECO:0000313|EMBL:AEX51837.1} (Precursor) OS=Rahnella aquatilis (strain ATCC 33071 / DSM 4594 / JCM 1683 / NBRC PE=4 SV=1		hypothetical protein Rahaq2_1974 [Rahnella aquatilis CIP 78.65 = ATCC 33071]	--	--	--	--	--
GE00504	--	--	--	--	--	--	Uncharacterized protein {ECO:0000313|EMBL:EHT99741.1} OS=Pantoea stewartii subsp. stewartii DC283 PE=4 SV=1		hypothetical protein [Pantoea stewartii]	--	--	--	--	--
GE00505	--	--	--	--	--	--	Uncharacterized protein {ECO:0000313|EMBL:EHT99742.1} OS=Pantoea stewartii subsp. stewartii DC283 PE=4 SV=1		hypothetical protein [Pantoea stewartii]	--	--	--	--	--
GE00506	[GEPR]	--	--	K08177|0|plf:PANA5342_1320|yhjX; major facilitator superfamily protein YhjX; K08177 MFS transporter, OFA family, oxalate/formate antiporter (A)	Major Facilitator Superfamily	Uncharacterized MFS-type transporter YhjX GN=yhjX OS=Escherichia coli (strain K12) PE=1 SV=1	Putative transporter {ECO:0000313|EMBL:EHT99743.1} OS=Pantoea stewartii subsp. stewartii DC283 PE=4 SV=1		membrane protein [Pantoea stewartii]	--	--	--	--	--
GE00507	[G]	Carbohydrate transport and metabolism	--	--	SMP-30/Gluconolaconase/LRE-like region	Putative sugar lactone lactonase YvrE GN=yvrE OS=Bacillus subtilis (strain 168) PE=3 SV=1	Uncharacterized protein {ECO:0000313|EMBL:EHT99744.1} OS=Pantoea stewartii subsp. stewartii DC283 PE=4 SV=1		gluconolactonase [Pantoea stewartii]	--	--	--	--	--
GE00508	--	--	--	--	--	--	Uncharacterized protein {ECO:0000313|EMBL:EHT99745.1} OS=Pantoea stewartii subsp. stewartii DC283 PE=4 SV=1		hypothetical protein [Pantoea stewartii]	--	--	--	--	--
GE00509	--	--	--	--	--	--	Uncharacterized protein {ECO:0000313|EMBL:EHT99746.1} OS=Pantoea stewartii subsp. stewartii DC283 PE=4 SV=1		hypothetical protein [Pantoea stewartii]	--	--	--	--	--
GE00510	--	--	--	--	--	--	Uncharacterized protein {ECO:0000313|EMBL:EHT99747.1} OS=Pantoea stewartii subsp. stewartii DC283 PE=4 SV=1		hypothetical protein [Pantoea stewartii]	--	--	--	--	--
GE00511	--	--	--	--	--	--	Uncharacterized protein {ECO:0000313|EMBL:EHT99748.1} OS=Pantoea stewartii subsp. stewartii DC283 PE=4 SV=1		hypothetical protein [Pantoea stewartii]	--	--	--	--	--
GE00512	[T]	Signal transduction mechanisms	--	--	Universal stress protein family	Universal stress protein Sll1388 GN=sll1388 OS=Synechocystis sp. (strain PCC 6803 / Kazusa) PE=3 SV=1	Universal stress protein family {ECO:0000313|EMBL:EHT99749.1} OS=Pantoea stewartii subsp. stewartii DC283 PE=4 SV=1		hypothetical protein [Pantoea stewartii]	--	--	--	--	--
GE00513	[K]	Transcription	--	--	Bacterial transcriptional regulator	HTH-type transcriptional regulator SrpS GN=srpS OS=Pseudomonas putida (Arthrobacter siderocapsulatus) PE=1 SV=1	IclR family transcriptional regulator {ECO:0000313|EMBL:EHT99750.1} OS=Pantoea stewartii subsp. stewartii DC283 PE=4 SV=1		IclR family transcriptional regulator [Pantoea stewartii]	--	--	--	Rv1773c|PHI:3631|O06806|1773|Mycobacterium_tuberculosis|increased_virulence_	--
GE00514	[GEPR]	--	--	--	Major Facilitator Superfamily	Probable multidrug resistance protein EmrY GN=emrY OS=Escherichia coli (strain K12) PE=2 SV=1	Putative multidrug efflux MFS transporter {ECO:0000313|EMBL:EHT99751.1} OS=Pantoea stewartii subsp. stewartii DC283 PE=4 SV=1		DSBA oxidoreductase [Pantoea stewartii]	(farB) fatty acid efflux system protein FarB [FarAB (VF0450)] [Neisseria meningitidis MC58]	--	--	PHI:1161|MgMfs1|A4ZGP3|54734|Mycosphaerella_graminicola_(related:_Zymoseptoria_triticii)|Chemistry_target	--
GE00515	[V]	Defense mechanisms	--	K03543|0|paq:PAGR_g1287|multidrug resistance protein A EmrA; K03543 membrane fusion protein, multidrug efflux system (A)	HlyD family secretion protein	Multidrug export protein EmrA GN=emrA OS=Haemophilus influenzae (strain ATCC 51907 / DSM 11121 / KW20 / Rd) PE=3 SV=1	HlyD family secretion protein {ECO:0000313|EMBL:EHT99752.1} OS=Pantoea stewartii subsp. stewartii DC283 PE=4 SV=1		DSBA oxidoreductase [Pantoea stewartii]	(farA) fatty acid efflux system protein FarA [FarAB (VF0450)] [Neisseria meningitidis MC58]	--	--	--	--
GE00516	[E]	Amino acid transport and metabolism	--	K14261|0|plf:PANA5342_1310|yfdZ; aminotransferase; K14261 alanine-synthesizing transaminase [EC:2.6.1.-] (A)	Aminotransferase class I and II	Glutamate-pyruvate aminotransferase AlaC GN=alaC OS=Escherichia coli (strain K12) PE=1 SV=1	Putative aminotransferase, PLP-dependent {ECO:0000313|EMBL:EHT99754.1} OS=Pantoea stewartii subsp. stewartii DC283 PE=4 SV=1		MULTISPECIES: aspartate aminotransferase [Pantoea]	--	--	--	--	--
GE00517	[J]	Translation, ribosomal structure and biogenesis	--	--	Acetyltransferase (GNAT) domain	Uncharacterized protein YkkB GN=ykkB OS=Bacillus subtilis (strain 168) PE=3 SV=1	GCN5 family N-acetyltransferase {ECO:0000313|EMBL:EHT99755.1} OS=Pantoea stewartii subsp. stewartii DC283 PE=4 SV=1		N-acetyltransferase GCN5 [Pantoea stewartii]	--	--	--	--	--
GE00518	[T]	Signal transduction mechanisms	--	K02478|0|plf:PANA5342_1308|ypdA; signal transduction histidine kinase LytS; K02478 two-component system, LytT family, sensor kinase [EC:2.7.13.3] (A)	5TMR of 5TMR-LYT	Sensor histidine kinase YpdA GN=ypdA OS=Escherichia coli (strain K12) PE=1 SV=1	Putative two-component sensor kinase {ECO:0000313|EMBL:EHT99756.1} OS=Pantoea stewartii subsp. stewartii DC283 PE=4 SV=1		membrane protein [Pantoea stewartii]	(algZ) sigma factor AlgU [Alginate (VF0091)] [Pseudomonas aeruginosa PAO1]	--	--	--	--
GE00519	[KT]	--	--	K02477|7.84098e-162|paq:PAGR_g1282|two component transcriptional regulator YpdB; K02477 two-component system, LytT family, response regulator (A)	LytTr DNA-binding domain	Transcriptional regulatory protein YpdB GN=ypdB OS=Escherichia coli O6:H1 (strain CFT073 / ATCC 700928 / UPEC) PE=3 SV=2	Putative response regulatory protein {ECO:0000313|EMBL:EHT99757.1} OS=Pantoea stewartii subsp. stewartii DC283 PE=4 SV=1		LytTR family transcriptional regulator [Pantoea stewartii]	(algR) alginate biosynthesis regulatory protein AlgR [Alginate (VF0091)] [Pseudomonas aeruginosa PAO1]	--	--	PHI:3008|zmpR|Q9S1J0|1313|Streptococcus_Pneumoniae|Unaffected_pathogenicity	--
GE00520	[G]	Carbohydrate transport and metabolism	--	K00845|0|pam:PANA_2744|glk; Glk; K00845 glucokinase [EC:2.7.1.2] (A)	Glucokinase	Glucokinase {ECO:0000255|HAMAP-Rule:MF_00524} GN=ETA_11140 OS=Erwinia tasmaniensis (strain DSM 17950 / Et1/99) PE=3 SV=1	Glucokinase {ECO:0000256|HAMAP-Rule:MF_00524} OS=Pantoea stewartii subsp. stewartii DC283 PE=3 SV=1		glucokinase [Pantoea stewartii]	--	--	--	--	--
GE00521	[GHR]	--	Molecular Function: indolepyruvate decarboxylase activity (GO:0047434);	K04103|0|paj:PAJ_2029|ipdC; Indole-3-pyruvate decarboxylase IpdC; K04103 indolepyruvate decarboxylase [EC:4.1.1.74] (A)	Thiamine pyrophosphate enzyme, N-terminal TPP binding domain	Indole-3-pyruvate decarboxylase GN=ipdC OS=Enterobacter cloacae PE=1 SV=1	Pyruvate/alpha-keto-acid decarboxylase {ECO:0000313|EMBL:EHT99760.1} OS=Pantoea stewartii subsp. stewartii DC283 PE=3 SV=1		indolepyruvate decarboxylase [Pantoea stewartii]	--	--	--	PHI:358|ILV2|AAR29084|5207|Cryptococcus_neoformans|Loss_of_pathogenicity	--
GE00522	[C]	Energy production and conversion	--	--	Aldo/keto reductase family	L-glyceraldehyde 3-phosphate reductase GN=gpr OS=Escherichia coli (strain K12) PE=1 SV=1	Aldo-keto reductase {ECO:0000313|EMBL:EHT99761.1} OS=Pantoea stewartii subsp. stewartii DC283 PE=4 SV=1		L-glyceraldehyde 3-phosphate reductase [Pantoea stewartii]	--	--	--	PHI:419|CSH1|AAP93915|5476|Candida_albicans|Reduced_virulence	--
GE00523	--	--	--	--	Protein of unknown function (DUF2502)	Uncharacterized protein YpeC (Precursor) GN=ypeC OS=Shigella flexneri PE=3 SV=1	Uncharacterized protein {ECO:0000313|EMBL:KGD82995.1} OS=Pantoea stewartii subsp. indologenes PE=4 SV=1		zinc ABC transporter substrate-binding protein [Pantoea stewartii]	--	--	--	--	--
GE00524	[R]	General function prediction only	--	--	--	--	Uncharacterized protein {ECO:0000313|EMBL:EHT99763.1} OS=Pantoea stewartii subsp. stewartii DC283 PE=4 SV=1		O-methyltransferase [Pantoea stewartii]	--	--	--	--	--
GE00525	[R]	General function prediction only	--	--	O-methyltransferase	Putative O-methyltransferase Mkms_4069 GN=Mkms_4069 OS=Mycobacterium sp. (strain KMS) PE=3 SV=2	O-methyltransferase {ECO:0000313|EMBL:EHT99764.1} OS=Pantoea stewartii subsp. stewartii DC283 PE=4 SV=1		O-methyltransferase [Pantoea stewartii]	--	--	--	--	--
GE00526	[P]	Inorganic ion transport and metabolism	--	K03322|0|plf:PANA5342_1301|mntH; manganese transport protein mntH; K03322 manganese transport protein (A)	Natural resistance-associated macrophage protein	Divalent metal cation transporter MntH {ECO:0000255|HAMAP-Rule:MF_00221} GN=ETA_11110 OS=Erwinia tasmaniensis (strain DSM 17950 / Et1/99) PE=3 SV=1	Divalent metal cation transporter MntH {ECO:0000256|HAMAP-Rule:MF_00221} OS=Pantoea stewartii subsp. stewartii DC283 PE=3 SV=1		manganese transporter [Pantoea stewartii]	--	Manganese transport protein mntH - Escherichia coli.	--	--	--
GE00527	[F]	Nucleotide transport and metabolism	--	K11535|0|plf:PANA5342_1300|nupC3; nucleoside transporter NupC; K11535 nucleoside transport protein (A)	Na+ dependent nucleoside transporter C-terminus	Nucleoside permease NupC GN=nupC OS=Escherichia coli (strain K12) PE=1 SV=1	Nucleoside (Except guanosine) transporter {ECO:0000313|EMBL:EHT99766.1} OS=Pantoea stewartii subsp. stewartii DC283 PE=4 SV=1		nucleoside permease [Pantoea stewartii]	--	Nucleoside permease nupC - Escherichia coli.	--	PHI:2747|Cnt|A8YZD7|1280|Staphylococcus_aureus|Reduced_virulence	--
GE00528	[R]	General function prediction only	--	--	--	--	Nucleotidyltransferase {ECO:0000313|EMBL:EHT99767.1} OS=Pantoea stewartii subsp. stewartii DC283 PE=4 SV=1		hypothetical protein [Pantoea stewartii]	--	--	--	--	--
GE00529	[L]	Replication, recombination and repair	--	--	DDE superfamily endonuclease	Insertion element IS630 uncharacterized 39 kDa protein OS=Shigella sonnei PE=4 SV=1	Transposase {ECO:0000313|EMBL:EHU02346.1} OS=Pantoea stewartii subsp. stewartii DC283 PE=4 SV=1		DDE endonuclease [Pantoea stewartii]	--	--	--	--	--
GE00530	--	--	--	--	--	--	Putative transport {ECO:0000313|EMBL:EHU00278.1} OS=Pantoea stewartii subsp. stewartii DC283 PE=4 SV=1		membrane protein [Pantoea stewartii]	--	--	--	--	--
GE00531	[L]	Replication, recombination and repair	--	--	Transposase	Transposase InsC for insertion element IS2 GN=insC21 OS=Shigella flexneri PE=3 SV=1	IS66 family transposase orfA {ECO:0000313|EMBL:AIA48113.1} OS=Serratia sp. FS14 PE=4 SV=1		IS66 family transposase orfA [Serratia sp. FS14]	--	--	--	--	--
GE00532	[L]	Replication, recombination and repair	--	--	IS66 Orf2 like protein	Uncharacterized protein y4hO GN=NGR_a03350 OS=Rhizobium sp. (strain NGR234) PE=3 SV=2	IS66 ORF2 family protein {ECO:0000313|EMBL:EHU01126.1} OS=Pantoea stewartii subsp. stewartii DC283 PE=4 SV=1		isocitrate lyase [Pantoea stewartii]	--	--	--	--	--
GE00533	[L]	Replication, recombination and repair	--	--	Transposase IS66 family	Uncharacterized protein y4hP GN=NGR_a03340 OS=Rhizobium sp. (strain NGR234) PE=3 SV=2	Transposase {ECO:0000313|EMBL:EHT99717.1} OS=Pantoea stewartii subsp. stewartii DC283 PE=4 SV=1		transposase [Pantoea stewartii]	--	--	--	--	--
GE00534	--	--	--	--	--	--	Uncharacterized protein {ECO:0000313|EMBL:EHT97697.1} OS=Pantoea stewartii subsp. stewartii DC283 PE=4 SV=1		hypothetical protein [Pantoea stewartii]	--	--	--	--	--
GE00535	--	--	--	--	Protein of unknown function (DUF1493)	--	Uncharacterized DUF1493 family protein {ECO:0000313|EMBL:EHT97696.1} OS=Pantoea stewartii subsp. stewartii DC283 PE=4 SV=1		hypothetical protein [Pantoea stewartii]	--	--	--	--	--
GE00536	--	--	--	--	--	--	Uncharacterized protein {ECO:0000313|EMBL:EOS95285.1} OS=Erwinia tracheiphila PSU-1 PE=4 SV=1		hypothetical protein [Pantoea ananatis]	--	--	--	--	--
GE00537	--	--	--	--	Transposase DDE domain	Probable transposase for transposon Tn903 OS=Escherichia coli PE=4 SV=1	Transposase {ECO:0000313|EMBL:EHT98311.1} OS=Pantoea stewartii subsp. stewartii DC283 PE=4 SV=1		transposase [Pantoea stewartii]	--	--	--	--	--
GE00538	--	--	--	--	--	--	Uncharacterized protein {ECO:0000313|EMBL:EBA51288.1} OS=Burkholderia pseudomallei 305 PE=4 SV=1		mobilization protein [Burkholderia pseudomallei]	--	--	--	--	--
GE00539	[P]	Inorganic ion transport and metabolism	--	--	Formate/nitrite transporter	Uncharacterized transporter YrhG GN=yrhG OS=Bacillus subtilis (strain 168) PE=3 SV=1	Formate efflux transporter {ECO:0000313|EMBL:EHT99711.1} OS=Pantoea stewartii subsp. stewartii DC283 PE=4 SV=1		formate/nitrite transporter [Pantoea stewartii]	--	--	--	--	--
GE00540	--	--	--	--	Putative transcription regulator (DUF1323)	Uncharacterized protein YfeC GN=yfeC OS=Shigella flexneri PE=4 SV=1	Putative negative regulator {ECO:0000313|EMBL:EHT99712.1} OS=Pantoea stewartii subsp. stewartii DC283 PE=4 SV=1		hypothetical protein [Pantoea stewartii]	--	--	--	--	--
GE00541	[J]	Translation, ribosomal structure and biogenesis	Molecular Function: glutamate-tRNA ligase activity (GO:0004818);	K01885|0|plf:PANA5342_1296|gltX; glutamyl-tRNA synthetase; K01885 glutamyl-tRNA synthetase [EC:6.1.1.17] (A)	tRNA synthetases class I (E and Q), catalytic domain	Glutamate--tRNA ligase {ECO:0000255|HAMAP-Rule:MF_00022} GN=ETA_11070 OS=Erwinia tasmaniensis (strain DSM 17950 / Et1/99) PE=3 SV=1	Glutamate--tRNA ligase {ECO:0000256|HAMAP-Rule:MF_00022} OS=Pantoea stewartii subsp. indologenes PE=3 SV=1		glutamyl-tRNA ligase [Pantoea stewartii]	--	--	--	PHI:2521|GUS1|Q4WEM7|746128|Aspergillus_fumigatus|Lethal	--
GE00542	--	--	--	--	FlxA-like protein	--	Uncharacterized protein {ECO:0000313|EMBL:EHU01613.1} OS=Pantoea stewartii subsp. stewartii DC283 PE=4 SV=1		hypothetical protein [Pantoea stewartii]	--	--	--	--	--
GE00543	[K]	Transcription	--	--	LysR substrate binding domain	Uncharacterized HTH-type transcriptional regulator YfeR GN=yfeR OS=Shigella flexneri PE=3 SV=1	Putative DNA-binding transcriptional regulator {ECO:0000313|EMBL:EHU01614.1} OS=Pantoea stewartii subsp. stewartii DC283 PE=4 SV=1		LysR family transcripitonal regulator [Pantoea stewartii]	(ptxR) transcriptional regulator PtxR [pyoverdine (IA001)] [Pseudomonas aeruginosa PAO1]	--	--	SoxR|PHI:3092|H3RI38|66269|Pantoea_stewartii|reduced_virulence_	--
GE00544	[R]	General function prediction only	--	K14347|0|plf:PANA5342_1291|yfeH; bile acid:sodium symporter; K14347 solute carrier family 10 (sodium/bile acid cotransporter), member 7 (A)	SBF-like CPA transporter family (DUF4137)	Uncharacterized protein YfeH GN=yfeH OS=Escherichia coli (strain K12) PE=4 SV=2	Putative inner membrane protein {ECO:0000313|EMBL:EHU01615.1} OS=Pantoea stewartii subsp. stewartii DC283 PE=4 SV=1		hypothetical protein [Pantoea stewartii]	--	Uncharacterized protein yfeH - Escherichia coli (strain K12).	--	--	--
GE00545	[S]	Function unknown	--	K09954|9.17009e-40|plf:PANA5342_1290|ypeB; hypothetical protein; K09954 hypothetical protein (A)	Protein of unknown function (DUF3820)	Uncharacterized protein YpeB GN=ypeB OS=Escherichia coli (strain K12) PE=4 SV=1	Putative cytoplasmic protein {ECO:0000313|EMBL:EHU01616.1} OS=Pantoea stewartii subsp. stewartii DC283 PE=4 SV=1		hypothetical protein [Pantoea stewartii]	--	--	--	--	--
GE00546	[L]	Replication, recombination and repair	--	K01972|0|pam:PANA_2759|ligA; LigA; K01972 DNA ligase (NAD+) [EC:6.5.1.2] (A)	NAD-dependent DNA ligase adenylation domain	DNA ligase {ECO:0000255|HAMAP-Rule:MF_01588} GN=ESA_00834 OS=Cronobacter sakazakii (strain ATCC BAA-894) PE=3 SV=1	DNA ligase {ECO:0000256|HAMAP-Rule:MF_01588, ECO:0000256|RuleBase:RU000618} OS=Pantoea stewartii subsp. stewartii DC283 PE=3 SV=1		NAD-dependent DNA ligase LigA [Pantoea stewartii]	--	--	--	--	--
GE00547	[D]	Cell cycle control, cell division, chromosome partitioning	--	K03528|0|paq:PAGR_g1265|cell division protein ZipA; K03528 cell division protein ZipA (A)	ZipA, C-terminal FtsZ-binding domain	Cell division protein ZipA homolog {ECO:0000255|HAMAP-Rule:MF_00509} GN=ETA_11020 OS=Erwinia tasmaniensis (strain DSM 17950 / Et1/99) PE=3 SV=1	Cell division protein ZipA homolog {ECO:0000256|HAMAP-Rule:MF_00509, ECO:0000256|SAAS:SAAS00054614} OS=Pantoea stewartii subsp. stewartii DC283 PE=3 SV=1		cell division protein ZipA [Pantoea stewartii]	--	--	--	--	--
GE00548	[E]	Amino acid transport and metabolism	--	K06203|3.1539e-166|plf:PANA5342_1287|cysZ; sulfate transport protein CysZ; K06203 CysZ protein (A)	Etoposide-induced protein 2.4 (EI24)	Protein CysZ homolog {ECO:0000255|HAMAP-Rule:MF_00468} GN=ECA0895 OS=Pectobacterium atrosepticum (strain SCRI 1043 / ATCC BAA-672) PE=3 SV=1	Putative inner membrane protein {ECO:0000313|EMBL:EHU01619.1} OS=Pantoea stewartii subsp. stewartii DC283 PE=4 SV=1		cysteine biosynthesis protein CysZ [Pantoea stewartii]	--	Protein cysZ - Escherichia coli.	--	--	--
GE00549	[E]	Amino acid transport and metabolism	--	K01738|0|plf:PANA5342_1286|cysK; cysteine synthase A; K01738 cysteine synthase A [EC:2.5.1.47] (A)	Pyridoxal-phosphate dependent enzyme	Cysteine synthase A GN=cysK OS=Salmonella typhimurium (strain LT2 / SGSC1412 / ATCC 700720) PE=1 SV=2	Cysteine synthase {ECO:0000256|RuleBase:RU003985} OS=Pantoea stewartii subsp. stewartii DC283 PE=3 SV=1		cysteine synthase A [Pantoea stewartii]	--	--	--	--	--
GE00550	[G]	Carbohydrate transport and metabolism	Biological Process: cGMP biosynthetic process (GO:0006182);	K02784|5.1631e-53|pva:Pvag_2203|ptsH; phosphocarrier protein HPr; K02784 phosphocarrier protein HPr (A)	PTS HPr component phosphorylation site	Phosphocarrier protein HPr GN=ptsH OS=Klebsiella pneumoniae PE=3 SV=1	Phosphohistidinoprotein-hexose phosphotransferase component of PTS system (Hpr) {ECO:0000313|EMBL:EHU01621.1} OS=Pantoea stewartii subsp. stewartii DC283 PE=4 SV=1		MULTISPECIES: PTS sugar transporter [Pantoea]	--	Phosphocarrier protein HPr - Escherichia coli.	--	--	--
GE00551	[G]	Carbohydrate transport and metabolism	--	K08483|0|plf:PANA5342_1284|ptsI; phosphoenolpyruvate-protein phosphotransferase; K08483 phosphotransferase system, enzyme I, PtsI [EC:2.7.3.9] (A)	PEP-utilising enzyme, TIM barrel domain	Phosphoenolpyruvate-protein phosphotransferase GN=ptsI OS=Salmonella typhimurium (strain LT2 / SGSC1412 / ATCC 700720) PE=3 SV=1	Phosphoenolpyruvate-protein phosphotransferase {ECO:0000256|PIRNR:PIRNR000732} OS=Pantoea stewartii subsp. stewartii DC283 PE=3 SV=1		phosphoenolpyruvate-protein phosphotransferase [Pantoea stewartii]	--	PHOSPHOENOLPYRUVATE-PROTEIN PHOSPHOTRANSFERASE (EC 2.7.3.9) (PHOSPHOTRANSFERASE SYSTEM, ENZYME I) - Escherichia coli.	--	--	--
GE00552	[G]	Carbohydrate transport and metabolism	--	K02777|1.4161e-108|plf:PANA5342_1283|crr; PTS system glucose-specific transporter; K02777 PTS system, glucose-specific IIA component [EC:2.7.1.69] (A)	phosphoenolpyruvate-dependent sugar phosphotransferase system, EIIA 1	Glucose-specific phosphotransferase enzyme IIA component GN=crr OS=Shigella flexneri PE=3 SV=2	Glucose-specific enzyme IIA component of PTS {ECO:0000313|EMBL:EHU01623.1} OS=Pantoea stewartii subsp. stewartii DC283 PE=4 SV=1		PTS glucose transporter subunit IIA [Pantoea stewartii]	--	PTS system glucose-specific component IIA OS=Serratia marcescens GN=crr PE=4 SV=1	--	--	--
GE00553	[T]	Signal transduction mechanisms	--	K02484|0|plf:PANA5342_1282|cpxA3; two-component system sensor kinase; K02484 two-component system, OmpR family, sensor kinase [EC:2.7.13.3] (A)	Histidine kinase-, DNA gyrase B-, and HSP90-like ATPase	Sensor protein CpxA GN=cpxA OS=Escherichia coli (strain K12) PE=1 SV=1	Putative two-component system sensor kinase {ECO:0000313|EMBL:EHU01624.1} OS=Pantoea stewartii subsp. stewartii DC283 PE=4 SV=1		histidine kinase [Pantoea stewartii]	(phoR) Possible two component system response sensor kinase membrane associated PhoR [PhoP/R (CVF331)] [Mycobacterium tuberculosis H37Rv]	--	--	PHI:2686|envZ|P08982|90371|Salmonella_enterica_serovar_Typhimurium|Reduced_virulence	--
GE00554	[TK]	--	--	--	Response regulator receiver domain	Transcriptional regulatory protein CpxR homolog GN=cpxR OS=Haemophilus influenzae (strain ATCC 51907 / DSM 11121 / KW20 / Rd) PE=3 SV=1	CpxR family transcriptional regulator {ECO:0000313|EMBL:EHU01625.1} OS=Pantoea stewartii subsp. stewartii DC283 PE=4 SV=1		CpxR family transcriptional regulator [Pantoea stewartii]	(phoP) Possible two component system response transcriptional positive regulator PhoP [PhoP (VF0286)] [Mycobacterium tuberculosis H37Rv]	--	--	PHI:2685|ompR|P0AA19|90371|Salmonella_enterica_serovar_Typhimurium|Reduced_virulence	--
GE00555	[E]	Amino acid transport and metabolism	--	K12339|0|plf:PANA5342_1280|cysM; cysteine synthase B; K12339 cysteine synthase B [EC:2.5.1.47] (A)	Pyridoxal-phosphate dependent enzyme	Cysteine synthase B GN=cysM OS=Salmonella typhimurium (strain LT2 / SGSC1412 / ATCC 700720) PE=1 SV=1	Cysteine synthase {ECO:0000256|RuleBase:RU003985} OS=Pantoea stewartii subsp. stewartii DC283 PE=3 SV=1		cysteine synthase [Pantoea stewartii]	--	--	--	--	--
GE00556	[P]	Inorganic ion transport and metabolism	--	K02045|0|plf:PANA5342_1279|cysA; sulfate/thiosulfate transporter subunit; K02045 sulfate transport system ATP-binding protein [EC:3.6.3.25] (A)	ABC transporter	Sulfate/thiosulfate import ATP-binding protein CysA {ECO:0000255|HAMAP-Rule:MF_01701} OS=Escherichia coli (strain K12) PE=3 SV=2	Sulfate/thiosulfate import ATP-binding protein CysA {ECO:0000256|HAMAP-Rule:MF_01701} OS=Pantoea stewartii subsp. stewartii DC283 PE=3 SV=1		sulfate ABC transporter ATP-binding protein [Pantoea stewartii]	(fbpC) iron(III) ABC transporter, ATP-binding protein [FbpABC (VF0272)] [Neisseria meningitidis MC58]	Sulfate transport ATP-binding protein cysA - Escherichia coli.	--	PHI:2067|ABC4|MGG_00937|148305|Magnaporthe_oryzae_(related:_Magnaporthe_grisea)|Loss_of_pathogenicity	--
GE00557	[P]	Inorganic ion transport and metabolism	--	K02047|0|plf:PANA5342_1278|cysW; sulfate/thiosulfate transporter permease subunit; K02047 sulfate transport system permease protein (A)	Binding-protein-dependent transport system inner membrane component	Sulfate transport system permease protein CysW GN=cysW OS=Escherichia coli (strain K12) PE=1 SV=1	Membrane component of an ABC superfamily sulfate/thiosulfate transporter {ECO:0000313|EMBL:EHU01628.1} OS=Pantoea stewartii subsp. stewartii DC283 PE=4 SV=1		sulfate/thiosulfate transporter permease subunit [Pantoea stewartii]	--	Sulfate transport system permease protein cysW - Escherichia coli.	--	--	--
GE00558	[O]	Posttranslational modification, protein turnover, chaperones	--	K02046|0|pam:PANA_2771|cysU; CysU; K02046 sulfate transport system permease protein (A)	Binding-protein-dependent transport system inner membrane component	Sulfate transport system permease protein CysT GN=cysU OS=Escherichia coli (strain K12) PE=3 SV=1	Membrane component of an ABC superfamily sulfate/thiosulfate transporter {ECO:0000313|EMBL:EHU01629.1} OS=Pantoea stewartii subsp. stewartii DC283 PE=4 SV=1		sulfate/thiosulfate transporter subunit [Pantoea stewartii]	(fbpB) iron(III) ABC transporter, permease protein [FbpABC (VF0272)] [Neisseria meningitidis MC58]	Sulfate transport system permease protein cysT - Escherichia coli.	--	--	--
GE00559	[P]	Inorganic ion transport and metabolism	--	K02048|0|plf:PANA5342_1276|cysP; thiosulfate-binding protein precursor; K02048 sulfate transport system substrate-binding protein (A)	Bacterial extracellular solute-binding protein	Thiosulfate-binding protein (Precursor) GN=cysP OS=Escherichia coli (strain K12) PE=1 SV=1	Periplasmic-binding component of an ABC superfamily thiosulfate transporter {ECO:0000313|EMBL:EHU01630.1} OS=Pantoea stewartii subsp. stewartii DC283 PE=4 SV=1		thiosulfate transporter subunit [Pantoea stewartii]	--	Thiosulfate-binding protein precursor - Escherichia coli.	--	--	--
GE00560	--	--	--	--	Protein of unknown function (DUF1131)	Uncharacterized protein YfeY (Precursor) GN=yfeY OS=Escherichia coli (strain K12) PE=1 SV=1	Uncharacterized protein {ECO:0000313|EMBL:EHU01631.1} OS=Pantoea stewartii subsp. stewartii DC283 PE=4 SV=1		hypothetical protein [Pantoea stewartii]	--	--	--	--	--
GE00561	--	--	--	--	Protein of unknown function (DUF2919)	Inner membrane protein YfeZ GN=yfeZ OS=Escherichia coli (strain K12) PE=1 SV=2	Uncharacterized protein {ECO:0000313|EMBL:EHU01632.1} OS=Pantoea stewartii subsp. stewartii DC283 PE=4 SV=1		membrane protein [Pantoea stewartii]	--	--	--	--	--
GE00562	[R]	General function prediction only	--	--	Acetyltransferase (GNAT) family	Acetyltransferase ECA0875 {ECO:0000255|HAMAP-Rule:MF_01127} GN=ECA0875 OS=Pectobacterium atrosepticum (strain SCRI 1043 / ATCC BAA-672) PE=3 SV=1	Acetyltransferase ypeA {ECO:0000256|HAMAP-Rule:MF_01127} OS=Pantoea stewartii subsp. stewartii DC283 PE=3 SV=1		MULTISPECIES: acetyltransferase [Pantoea]	--	--	--	--	--
GE00563	[M]	Cell wall/membrane/envelope biogenesis	--	K01448|0|paq:PAGR_g1248|N-acetylmuramoyl-L-alanine amidase AmiA; K01448 N-acetylmuramoyl-L-alanine amidase [EC:3.5.1.28] (A)	N-acetylmuramoyl-L-alanine amidase	N-acetylmuramoyl-L-alanine amidase AmiA (Precursor) GN=amiA OS=Salmonella typhimurium (strain LT2 / SGSC1412 / ATCC 700720) PE=3 SV=1	N-acetylmuramoyl-l-alanine amidase I {ECO:0000313|EMBL:EHU01635.1} OS=Pantoea stewartii subsp. stewartii DC283 PE=4 SV=1		N-acetylmuramoyl-L-alanine amidase [Pantoea stewartii]	--	--	--	--	--
GE00564	[H]	Coenzyme transport and metabolism	--	K00228|0|paq:PAGR_g1247|coproporphyrinogen III oxidase HemF; K00228 coproporphyrinogen III oxidase [EC:1.3.3.3] (A)	Coproporphyrinogen III oxidase	Oxygen-dependent coproporphyrinogen-III oxidase {ECO:0000255|HAMAP-Rule:MF_00333} GN=ETA_10850 OS=Erwinia tasmaniensis (strain DSM 17950 / Et1/99) PE=3 SV=1	Oxygen-dependent coproporphyrinogen-III oxidase {ECO:0000256|HAMAP-Rule:MF_00333} OS=Pantoea stewartii subsp. stewartii DC283 PE=3 SV=1		coproporphyrinogen III oxidase [Pantoea stewartii]	--	--	--	--	--
GE00565	[C]	Energy production and conversion	--	K00029|0|plf:PANA5342_1269|maeB; NADP-dependent malic enzyme; K00029 malate dehydrogenase (oxaloacetate-decarboxylating)(NADP+) [EC:1.1.1.40] (A)	Phosphate acetyl/butaryl transferase	NADP-dependent malic enzyme GN=maeB OS=Escherichia coli (strain K12) PE=1 SV=1	Malic enzyme {ECO:0000313|EMBL:KGD83027.1} OS=Pantoea stewartii subsp. indologenes PE=4 SV=1		malic enzyme [Pantoea stewartii]	--	--	--	--	--
GE00566	[C]	Energy production and conversion	--	K00029|2.79673e-92|plf:PANA5342_1269|maeB; NADP-dependent malic enzyme; K00029 malate dehydrogenase (oxaloacetate-decarboxylating)(NADP+) [EC:1.1.1.40] (A)	Malic enzyme, N-terminal domain	NADP-dependent malic enzyme GN=maeB OS=Escherichia coli (strain K12) PE=1 SV=1	Malic enzyme {ECO:0000313|EMBL:KGD83027.1} OS=Pantoea stewartii subsp. indologenes PE=4 SV=1		malic enzyme [Pantoea stewartii]	--	--	--	--	--
GE00567	[G]	Carbohydrate transport and metabolism	--	K00616|0|pam:PANA_2779|talA; TalA; K00616 transaldolase [EC:2.2.1.2] (A)	Transaldolase	Transaldolase {ECO:0000255|HAMAP-Rule:MF_00492} OS=Sodalis glossinidius (strain morsitans) PE=3 SV=1	Transaldolase {ECO:0000256|HAMAP-Rule:MF_00492, ECO:0000256|RuleBase:RU004155} OS=Pantoea stewartii subsp. stewartii DC283 PE=3 SV=1		transaldolase [Pantoea stewartii]	--	--	--	--	--
GE00568	[G]	Carbohydrate transport and metabolism	--	K00615|0|plf:PANA5342_1267|tktA3; transketolase; K00615 transketolase [EC:2.2.1.1] (A)	Transketolase, thiamine diphosphate binding domain	Transketolase 2 GN=tktB OS=Escherichia coli (strain K12) PE=1 SV=1	Transketolase {ECO:0000256|RuleBase:RU004996} OS=Pantoea stewartii subsp. stewartii DC283 PE=3 SV=1		transketolase [Pantoea stewartii]	--	--	--	--	--
GE00569	[E]	Amino acid transport and metabolism	--	--	Glyoxalase/Bleomycin resistance protein/Dioxygenase superfamily	Uncharacterized protein Sfri_3691 GN=Sfri_3691 OS=Shewanella frigidimarina (strain NCIMB 400) PE=4 SV=2	Uncharacterized protein {ECO:0000313|EMBL:KGD83030.1} OS=Pantoea stewartii subsp. indologenes PE=4 SV=1		glyoxalase family protein [Pantoea stewartii]	--	--	--	--	--
GE00570	[E]	Amino acid transport and metabolism	--	--	--	Uncharacterized protein Sfri_3691 GN=Sfri_3691 OS=Shewanella frigidimarina (strain NCIMB 400) PE=4 SV=2	Uncharacterized protein {ECO:0000313|EMBL:KGD83030.1} OS=Pantoea stewartii subsp. indologenes PE=4 SV=1		glyoxalase family protein [Pantoea stewartii]	--	--	--	--	--
GE00571	[C]	Energy production and conversion	--	--	2-hydroxycarboxylate transporter family	Citrate/malate transporter GN=cimH OS=Bacillus subtilis (strain 168) PE=1 SV=1	Uncharacterized protein {ECO:0000313|EMBL:EHU01640.1} OS=Pantoea stewartii subsp. stewartii DC283 PE=4 SV=1		hypothetical protein [Pantoea stewartii]	--	Citrate/acetate antiporter - Klebsiella pneumoniae.	--	--	--
GE00572	[R]	General function prediction only	--	--	Phage head-tail joining protein	--	Phage head-tail adapter {ECO:0000313|EMBL:EHU01641.1} OS=Pantoea stewartii subsp. stewartii DC283 PE=4 SV=1		head-tail adaptor protein [Pantoea stewartii]	--	--	--	--	--
GE00573	--	--	--	--	Phage gp6-like head-tail connector protein	--	Uncharacterized protein {ECO:0000313|EMBL:EHT08296.1} OS=Klebsiella oxytoca 10-5246 PE=4 SV=1		hypothetical protein HMPREF9690_03026 [Klebsiella oxytoca 10-5246]	--	--	--	--	--
GE00574	--	--	--	--	Phage capsid family	--	Phage major capsid protein {ECO:0000313|EMBL:EHU01642.1} OS=Pantoea stewartii subsp. stewartii DC283 PE=4 SV=1		capsid protein [Pantoea stewartii]	--	--	--	--	--
GE00575	[R]	General function prediction only	--	K06904|1.2393e-143|eun:UMNK88_3293|phage prohead protease; K06904 (A)	Caudovirus prohead protease	--	Head maturation protease {ECO:0000313|EMBL:EHU01643.1} OS=Pantoea stewartii subsp. stewartii DC283 PE=4 SV=1		prohead protease [Pantoea stewartii]	--	--	--	--	--
GE00576	[S]	Function unknown	--	--	Phage portal protein	Uncharacterized protein RF_0471 GN=RF_0471 OS=Rickettsia felis (strain ATCC VR-1525 / URRWXCal2) PE=3 SV=1	HK97 family phage portal protein {ECO:0000313|EMBL:EGK63274.1} OS=Enterobacter hormaechei ATCC 49162 PE=4 SV=1		poly(3-hydroxybutyrate) depolymerase [Pantoea sp. NGS-ED-1003]	--	--	--	--	--
GE00577	[R]	General function prediction only	--	--	Phage Terminase	Uncharacterized protein YmfN GN=ymfN OS=Escherichia coli (strain K12) PE=5 SV=1	Putative phage terminase, large subunit {ECO:0000313|EMBL:EHU01645.1} OS=Pantoea stewartii subsp. stewartii DC283 PE=4 SV=1		terminase [Pantoea stewartii]	--	--	--	--	--
GE00578	--	--	--	--	--	--	Phage terminase, small subunit {ECO:0000313|EMBL:CDL35927.1} OS=Enterobacter cloacae ISC8 PE=4 SV=1		Phage terminase, small subunit [Enterobacter cloacae ISC8]	--	--	--	--	--
GE00579	--	--	--	--	--	--	Uncharacterized protein {ECO:0000313|EMBL:EHU01647.1} OS=Pantoea stewartii subsp. stewartii DC283 PE=4 SV=1		hypothetical protein [Pantoea stewartii]	--	--	--	--	--
GE00580	[V]	Defense mechanisms	--	--	HNH endonuclease	--	Uncharacterized protein {ECO:0000313|EMBL:EUL35583.1} OS=Enterobacter cloacae UCI 49 PE=4 SV=1		holin [Enterobacter cloacae]	--	--	--	--	--
GE00581	--	--	--	--	--	--	Uncharacterized protein {ECO:0000313|EMBL:EHU01649.1} OS=Pantoea stewartii subsp. stewartii DC283 PE=4 SV=1		hypothetical protein [Pantoea stewartii]	--	--	--	--	--
GE00582	--	--	--	--	--	--	Uncharacterized protein {ECO:0000313|EMBL:EHU01650.1} OS=Pantoea stewartii subsp. stewartii DC283 PE=4 SV=1		glycosyltransferase [Pantoea stewartii]	--	--	--	--	--
GE00583	--	--	--	--	--	--	Uncharacterized protein {ECO:0000313|EMBL:EHU01651.1} OS=Pantoea stewartii subsp. stewartii DC283 PE=4 SV=1		hypothetical protein [Pantoea stewartii]	--	--	--	--	--
GE00584	--	--	--	--	--	--	Uncharacterized protein {ECO:0000313|EMBL:EHU01652.1} OS=Pantoea stewartii subsp. stewartii DC283 PE=4 SV=1		hypothetical protein [Pantoea stewartii]	--	--	--	--	--
GE00585	--	--	--	--	--	--	Uncharacterized protein {ECO:0000313|EMBL:EHU01653.1} OS=Pantoea stewartii subsp. stewartii DC283 PE=4 SV=1		hypothetical protein [Pantoea stewartii]	--	--	--	--	--
GE00586	[R]	General function prediction only	--	--	Phage lysozyme	Lysozyme RrrD GN=rrrD OS=Escherichia coli (strain K12) PE=1 SV=1	Lysozyme {ECO:0000256|RuleBase:RU003788} OS=Pantoea stewartii subsp. stewartii DC283 PE=3 SV=1		muraminidase [Pantoea stewartii]	--	--	GH24.hmm	--	--
GE00587	--	--	--	--	Phage holin family (Lysis protein S)	--	Phage holin, lambda family {ECO:0000313|EMBL:CCF10231.1} OS=Pantoea ananatis LMG 5342 PE=4 SV=1		holin [Pantoea ananatis]	--	--	--	--	--
GE00588	--	--	--	--	Phage antitermination protein Q	Antitermination protein Q homolog from lambdoid prophage DLP12 GN=quuD OS=Escherichia coli (strain K12) PE=3 SV=1	Uncharacterized protein {ECO:0000313|EMBL:ESN18770.1} OS=Enterobacter sp. MGH 25 PE=4 SV=1		antitermination protein [Pantoea sp. NGS-ED-1003]	--	--	--	--	--
GE00589	[S]	Function unknown	--	K06919|1.7742e-141|kps:KPNJ2_03144|Putative P4-specific DNA primase (EC:2.7.7.-); K06919 putative DNA primase/helicase (A)	Toprim domain	--	Putative phage DNA primase {ECO:0000313|EMBL:EHU01656.1} OS=Pantoea stewartii subsp. stewartii DC283 PE=4 SV=1		DNA primase [Pantoea stewartii]	--	--	--	--	--
GE00590	[KL]	--	--	K17677|0|plu:plu2917|hypothetical protein; K17677 ATP-dependent helicase IRC3 [EC:3.6.4.-] (A)	Type III restriction enzyme, res subunit	Uncharacterized protein YejH GN=yejH OS=Escherichia coli (strain K12) PE=3 SV=2	Type III restriction enzyme {ECO:0000313|EMBL:EHU01328.1} OS=Pantoea stewartii subsp. stewartii DC283 PE=4 SV=1		helicase [Pantoea stewartii]	--	--	--	--	--
GE00591	--	--	--	--	--	--	Uncharacterized protein {ECO:0000313|EMBL:EHU01658.1} OS=Pantoea stewartii subsp. stewartii DC283 PE=4 SV=1		hypothetical protein [Pantoea stewartii]	--	--	--	--	--
GE00592	--	--	--	--	--	--	Uncharacterized protein {ECO:0000313|EMBL:EHU01659.1} OS=Pantoea stewartii subsp. stewartii DC283 PE=4 SV=1		hypothetical protein [Pantoea stewartii]	--	--	--	--	--
GE00593	[S]	Function unknown	--	--	--	--	Helix-turn-helix family protein {ECO:0000313|EMBL:EMH91649.1} OS=Klebsiella pneumoniae JHCK1 PE=4 SV=1		helix-turn-helix family protein [Klebsiella pneumoniae]	--	--	--	--	--
GE00594	[K]	Transcription	--	--	Helix-turn-helix	HTH-type transcriptional regulator RdgA GN=rdgA OS=Pectobacterium carotovorum subsp. carotovorum (Erwinia carotovora PE=3 SV=1	Repressor {ECO:0000313|EMBL:KFA85953.1} OS=Enterobacter sp. EGD-HP1 PE=4 SV=1		repressor [Enterobacter sp. EGD-HP1]	--	--	--	--	--
GE00595	--	--	--	--	--	--	Uncharacterized protein {ECO:0000313|EMBL:EHL91477.1} OS=Klebsiella sp. 4_1_44FAA PE=4 SV=1		MULTISPECIES: hypothetical protein [Klebsiella]	--	--	--	--	--
GE00596	--	--	--	--	--	--	Uncharacterized protein {ECO:0000313|EMBL:EHU01660.1} OS=Pantoea stewartii subsp. stewartii DC283 PE=4 SV=1		hypothetical protein [Pantoea stewartii]	--	--	--	--	--
GE00597	--	--	--	--	--	--	Uncharacterized protein {ECO:0000313|EMBL:ERM14388.1} OS=Pantoea ananatis BRT175 PE=4 SV=1		hypothetical protein [Pantoea ananatis]	--	--	--	--	--
GE00599	--	--	--	--	--	--	Uncharacterized protein {ECO:0000313|EMBL:EHU01661.1} OS=Pantoea stewartii subsp. stewartii DC283 PE=4 SV=1		hypothetical protein [Pantoea stewartii]	--	--	--	--	--
GE00600	--	--	--	--	--	--	Uncharacterized protein {ECO:0000313|EMBL:EHU01662.1} OS=Pantoea stewartii subsp. stewartii DC283 PE=4 SV=1		hypothetical protein [Pantoea stewartii]	--	--	--	--	--
GE00601	--	--	--	--	--	--	Uncharacterized protein {ECO:0000313|EMBL:EUM39739.1} OS=Enterobacter sp. BWH 37 PE=4 SV=1		hypothetical protein [Erwinia typographi]	--	--	--	--	--
GE00602	--	--	--	--	--	--	Uncharacterized protein {ECO:0000313|EMBL:EHU01663.1} OS=Pantoea stewartii subsp. stewartii DC283 PE=4 SV=1		hypothetical protein [Pantoea stewartii]	--	--	--	--	--
GE00603	--	--	--	--	--	--	Uncharacterized protein {ECO:0000313|EMBL:EHU01664.1} OS=Pantoea stewartii subsp. stewartii DC283 PE=4 SV=1		hypothetical protein [Pantoea stewartii]	--	--	--	--	--
GE00604	--	--	--	--	ORF6N domain	--	Uncharacterized protein {ECO:0000313|EMBL:KDM55158.1} OS=Lelliottia amnigena CHS 78 PE=4 SV=1		hypothetical protein [Lelliottia amnigena]	--	--	--	--	--
GE00605	[L]	Replication, recombination and repair	--	--	Transposase IS66 family	Uncharacterized protein y4hP GN=NGR_a03340 OS=Rhizobium sp. (strain NGR234) PE=3 SV=2	Transposase {ECO:0000313|EMBL:EHU00010.1} OS=Pantoea stewartii subsp. stewartii DC283 PE=4 SV=1		transposase [Pantoea stewartii]	--	--	--	--	--
GE00606	[L]	Replication, recombination and repair	--	--	IS66 Orf2 like protein	Uncharacterized protein y4hO GN=NGR_a03350 OS=Rhizobium sp. (strain NGR234) PE=3 SV=2	IS66 ORF2 family protein {ECO:0000313|EMBL:EHU01126.1} OS=Pantoea stewartii subsp. stewartii DC283 PE=4 SV=1		isocitrate lyase [Pantoea stewartii]	--	--	--	--	--
GE00607	[L]	Replication, recombination and repair	--	--	Transposase	Transposase InsC for insertion element IS2 GN=insC21 OS=Shigella flexneri PE=3 SV=1	IS66 family transposase {ECO:0000313|EMBL:EHU00784.1} (Fragment) OS=Pantoea stewartii subsp. stewartii DC283 PE=4 SV=1		IS66 family transposase, partial [Pantoea stewartii]	--	--	--	--	--
GE00608	--	--	--	--	--	--	Uncharacterized protein {ECO:0000313|EMBL:EHU01668.1} OS=Pantoea stewartii subsp. stewartii DC283 PE=4 SV=1		hypothetical protein [Pantoea stewartii]	--	--	--	--	--
GE00609	--	--	--	--	--	--	Putative phage protein {ECO:0000313|EMBL:EHU01669.1} OS=Pantoea stewartii subsp. stewartii DC283 PE=4 SV=1		putative phage protein [Pantoea stewartii]	--	--	--	--	--
GE00610	--	--	--	--	--	--	Uncharacterized protein {ECO:0000313|EMBL:EHU01670.1} OS=Pantoea stewartii subsp. stewartii DC283 PE=4 SV=1		sodium:solute symporter [Pantoea stewartii]	--	--	--	--	--
GE00611	--	--	--	--	--	--	Uncharacterized protein {ECO:0000313|EMBL:EHU01671.1} OS=Pantoea stewartii subsp. stewartii DC283 PE=4 SV=1		hypothetical protein [Pantoea stewartii]	--	--	--	--	--
GE00612	--	--	--	--	--	--	Uncharacterized protein {ECO:0000313|EMBL:EHU01672.1} OS=Pantoea stewartii subsp. stewartii DC283 PE=4 SV=1		hypothetical protein [Pantoea stewartii]	--	--	--	--	--
GE00613	--	--	--	--	--	--	Uncharacterized protein {ECO:0000313|EMBL:EHU01673.1} OS=Pantoea stewartii subsp. stewartii DC283 PE=4 SV=1		hypothetical protein [Pantoea stewartii]	--	--	--	--	--
GE00614	--	--	--	--	--	--	Uncharacterized protein {ECO:0000313|EMBL:EHU01674.1} OS=Pantoea stewartii subsp. stewartii DC283 PE=4 SV=1		hypothetical protein [Pantoea stewartii]	--	--	--	--	--
GE00615	[KT]	--	--	K01356|1.17354e-14|hhs:HHS_01300|lexA; LexA protein; K01356 repressor LexA [EC:3.4.21.88] (A)	LexA DNA binding domain	LexA repressor {ECO:0000255|HAMAP-Rule:MF_00015} GN=Hhal_1741 OS=Halorhodospira halophila (strain DSM 244 / SL1) PE=3 SV=1	SOS-response repressor/protease {ECO:0000313|EMBL:EHU01675.1} OS=Pantoea stewartii subsp. stewartii DC283 PE=4 SV=1		LexA family transcriptional regulator [Pantoea stewartii]	--	--	--	--	--
GE00616	[K]	Transcription	--	--	--	--	Putative Prophage CP4-57 regulatory protein (AlpA) family protein {ECO:0000313|EMBL:CDG47889.1} OS=Serratia symbiotica SCt-VLC PE=4 SV=1		Putative Prophage CP4-57 regulatory protein (AlpA) family protein [Serratia symbiotica SCt-VLC]	--	--	--	--	--
GE00617	--	--	--	--	Protein of unknown function (DUF1198)	Uncharacterized protein YicN GN=yicN OS=Escherichia coli (strain K12) PE=4 SV=2	Uncharacterized protein {ECO:0000313|EMBL:EHU01676.1} OS=Pantoea stewartii subsp. stewartii DC283 PE=4 SV=1		hypothetical protein [Pantoea stewartii]	--	--	--	--	--
GE00618	[H]	Coenzyme transport and metabolism	Molecular Function: methenyltetrahydrofolate cyclohydrolase activity (GO:0004477);	K01491|0|plf:PANA5342_3237|folD; bifunctional 5,10-methylene-tetrahydrofolate dehydrogenase/5,10-methylene-tetrahydrofolate cyclohydrolase; K01491 methylenetetrahydrofolate dehydrogenase (NADP+) / methenyltetrahydrofolate cyclohydrolase [EC:1.5.1.5 3.5.4.9] (A)	Tetrahydrofolate dehydrogenase/cyclohydrolase, NAD(P)-binding domain	Methenyltetrahydrofolate cyclohydrolase {ECO:0000255|HAMAP-Rule:MF_01576} GN=KPN78578_04740 OS=Klebsiella pneumoniae subsp. pneumoniae (strain ATCC 700721 / MGH PE=3 SV=1	Bifunctional protein FolD {ECO:0000256|HAMAP-Rule:MF_01576} OS=Pantoea stewartii subsp. stewartii DC283 PE=3 SV=1		methenyltetrahydrofolate cyclohydrolase [Pantoea stewartii]	--	--	--	--	--
GE00619	[S]	Function unknown	--	K14761|9.347e-40|plf:PANA5342_3238|ybcJ; hypothetical protein; K14761 ribosome-associated protein (A)	S4 domain	Uncharacterized protein YbcJ GN=ybcJ OS=Shigella flexneri PE=3 SV=1	Putative RNA-binding protein {ECO:0000313|EMBL:EHU01678.1} OS=Pantoea stewartii subsp. stewartii DC283 PE=4 SV=1		ribosome-associated protein [Pantoea stewartii]	--	--	--	--	--
GE00620	[R]	General function prediction only	--	--	AAA domain	--	Putative RecF family protein {ECO:0000313|EMBL:EHU01679.1} OS=Pantoea stewartii subsp. stewartii DC283 PE=4 SV=1		hypothetical protein [Pantoea stewartii]	--	--	--	--	--
GE00621	[J]	Translation, ribosomal structure and biogenesis	Biological Process: cysteinyl-tRNA aminoacylation (GO:0006423);	K01883|0|plf:PANA5342_3240|cysS; cysteinyl-tRNA synthetase; K01883 cysteinyl-tRNA synthetase [EC:6.1.1.16] (A)	tRNA synthetases class I (C) catalytic domain	Cysteine--tRNA ligase {ECO:0000255|HAMAP-Rule:MF_00041} GN=ETA_24380 OS=Erwinia tasmaniensis (strain DSM 17950 / Et1/99) PE=3 SV=1	Cysteine--tRNA ligase {ECO:0000256|HAMAP-Rule:MF_00041, ECO:0000256|SAAS:SAAS00043703} OS=Pantoea stewartii subsp. stewartii DC283 PE=3 SV=1		cysteinyl-tRNA synthetase [Pantoea stewartii]	--	--	--	--	--
GE00622	[O]	Posttranslational modification, protein turnover, chaperones	--	K03768|2.53579e-118|plf:PANA5342_3241|ppiB; peptidyl-prolyl cis-trans isomerase B; K03768 peptidyl-prolyl cis-trans isomerase B (cyclophilin B) [EC:5.2.1.8] (A)	Cyclophilin type peptidyl-prolyl cis-trans isomerase/CLD	Peptidyl-prolyl cis-trans isomerase B GN=ppiB OS=Escherichia coli (strain K12) PE=1 SV=2	Peptidyl-prolyl cis-trans isomerase {ECO:0000256|RuleBase:RU000493} OS=Pantoea stewartii subsp. stewartii DC283 PE=3 SV=1		peptidyl-prolyl cis-trans isomerase [Pantoea stewartii]	(lirB) Dot/Icm type IV secretion system effector LirB [Dot/Icm (SS047)] [Legionella pneumophila subsp. pneumophila str. Philadelphia 1]	--	--	PHI:213|CPA1|AAF69795|5207|Cryptococcus_neoformans|Reduced_virulence	--
GE00623	[S]	Function unknown	--	K03269|2.08612e-156|paq:PAGR_g3153|UDP-2,3-diacylglucosamine hydrolase LpxH; K03269 UDP-2,3-diacylglucosamine hydrolase [EC:3.6.1.54] (A)	Calcineurin-like phosphoesterase superfamily domain	UDP-2,3-diacylglucosamine hydrolase {ECO:0000255|HAMAP-Rule:MF_00575} GN=ECIAI39_0487 OS=Escherichia coli O7:K1 (strain IAI39 / ExPEC) PE=3 SV=1	UDP-2,3-diacylglucosamine hydrolase {ECO:0000256|HAMAP-Rule:MF_00575, ECO:0000256|SAAS:SAAS00063966} OS=Pantoea stewartii subsp. stewartii DC283 PE=3 SV=1		UDP-2,3-diacylglucosamine hydrolase [Pantoea stewartii]	(lpxH) UDP-2,3-diacylglucosamine pyrophosphohydrolase [LOS (CVF494)] [Haemophilus influenzae Rd KW20]	--	--	--	--
GE00624	[F]	Nucleotide transport and metabolism	Molecular Function: 5-(carboxyamino)imidazole ribonucleotide mutase activity (GO:0034023);	K01588|7.43908e-114|plf:PANA5342_3244|purE; phosphoribosylaminoimidazole carboxylase catalytic subunit; K01588 5-(carboxyamino)imidazole ribonucleotide mutase [EC:5.4.99.18] (A)	AIR carboxylase	N5-carboxyaminoimidazole ribonucleotide mutase {ECO:0000255|HAMAP-Rule:MF_01929, ECO:0000305} OS=Escherichia coli (strain K12) PE=1 SV=2	N5-carboxyaminoimidazole ribonucleotide mutase {ECO:0000256|PIRNR:PIRNR001338} OS=Pantoea stewartii subsp. stewartii DC283 PE=3 SV=1		N5-carboxyaminoimidazole ribonucleotide mutase [Pantoea stewartii]	--	--	--	PHI:501|ADE2|CAA99327|4932|Saccharomyces_cerevisiae|Reduced_virulence	--
GE00625	[F]	Nucleotide transport and metabolism	Molecular Function: 5-(carboxyamino)imidazole ribonucleotide synthase activity (GO:0034028);	K01589|0|pam:PANA_1052|purK; PurK; K01589 5-(carboxyamino)imidazole ribonucleotide synthase [EC:6.3.4.18] (A)	ATP-grasp domain	N5-carboxyaminoimidazole ribonucleotide synthase {ECO:0000255|HAMAP-Rule:MF_01928, ECO:0000305} OS=Escherichia coli (strain K12) PE=1 SV=2	N5-carboxyaminoimidazole ribonucleotide synthase {ECO:0000256|RuleBase:RU361200} OS=Pantoea stewartii subsp. stewartii DC283 PE=3 SV=1		phosphoribosylaminoimidazole carboxylase [Pantoea stewartii]	--	--	--	PHI:14|ADE2|AAB09711|5207|Cryptococcus_neoformans|Loss_of_pathogenicity	--
GE00626	[Q]	Secondary metabolites biosynthesis, transport and catabolism	--	K02004|0|plf:PANA5342_3246|ybbP; ABC transport system, permease YbbP; K02004 putative ABC transport system permease protein (A)	FtsX-like permease family	Uncharacterized ABC transporter permease YbbP GN=ybbP OS=Escherichia coli (strain K12) PE=3 SV=1	Putative inner membrane protein {ECO:0000313|EMBL:EHU01685.1} OS=Pantoea stewartii subsp. stewartii DC283 PE=4 SV=1		sugar ABC transporter permease [Pantoea stewartii]	--	--	--	--	--
GE00627	[Q]	Secondary metabolites biosynthesis, transport and catabolism	--	K02003|1.78755e-97|plf:PANA5342_3247|ybbA; ABC transporter ATP-binding protein; K02003 putative ABC transport system ATP-binding protein (A)	ABC transporter	Uncharacterized ABC transporter ATP-binding protein YbbA GN=ybbA OS=Shigella flexneri PE=3 SV=1	ABC transporter ATP-binding protein {ECO:0000313|EMBL:KGD84531.1} OS=Pantoea stewartii subsp. indologenes PE=4 SV=1		ABC transporter ATP-binding protein [Pantoea stewartii]	(tagT) type six secretion associated protein TagT, ATP-binding component of ABC transporter [HSI-I (VF0334)] [Pseudomonas aeruginosa PAO1]	--	--	PHI:2042|ABC3|Q3Y5V5|148305|Magnaporthe_oryzae_(related:_Magnaporthe_grisea)|Loss_of_pathogenicity	--
GE00628	[E]	Amino acid transport and metabolism	--	K10804|4.73286e-144|plf:PANA5342_3248|tesA; acyl-CoA thioesterase I; K10804 acyl-CoA thioesterase I [EC:3.1.2.- 3.1.1.5] (A)	GDSL-like Lipase/Acylhydrolase family	Acyl-CoA thioesterase I (Precursor) GN=tesA OS=Escherichia coli (strain K12) PE=1 SV=1	Acyl-CoA thioesterase {ECO:0000313|EMBL:KGD84560.1} OS=Pantoea stewartii subsp. indologenes PE=4 SV=1		acyl-CoA thioesterase [Pantoea stewartii]	--	--	CE3.hmm	--	--
GE00629	[IQR]	--	--	K00540|6.08576e-169|pam:PANA_1048|ybbO; hypothetical protein; K00540 [EC:1.-.-.-] (A)	short chain dehydrogenase	Uncharacterized oxidoreductase YbbO GN=ybbO OS=Escherichia coli (strain K12) PE=3 SV=1	Putative NAD(P)-binding oxidoreductase {ECO:0000313|EMBL:EHU01687.1} OS=Pantoea stewartii subsp. stewartii DC283 PE=3 SV=1		oxidoreductase [Pantoea stewartii]	(cylG) 3-ketoacyl-ACP-reductase CylG [Beta-hemolysin/cytolysin (CVF171)] [Streptococcus agalactiae 2603V/R]	--	--	PHI:2247|Sch1|EAT82552|13684|Phaeosphaeria_nodorum_(related:_Stagonospora_nodorum)|Unaffected_pathogenicity	--
GE00630	[O]	Posttranslational modification, protein turnover, chaperones	--	K05838|0|pam:PANA_1047|ybbN; hypothetical protein; K05838 putative thioredoxin (A)	Tetratricopeptide repeat	Uncharacterized protein YbbN GN=ybbN OS=Escherichia coli (strain K12) PE=1 SV=2	Putative thioredoxin domain-containing protein {ECO:0000313|EMBL:EHU01688.1} OS=Pantoea stewartii subsp. stewartii DC283 PE=4 SV=1		hypothetical protein [Pantoea stewartii]	--	--	--	PHI:2644|thioredoxin_1|P0AA28|90371|Salmonella_enterica_serovar_Typhimurium|Reduced_virulence	--
GE00631	[O]	Posttranslational modification, protein turnover, chaperones	--	--	SPFH domain / Band 7 family	Protein QmcA GN=qmcA OS=Shigella flexneri PE=3 SV=1	Putative membrane-anchored protease {ECO:0000313|EMBL:EHU01689.1} OS=Pantoea stewartii subsp. stewartii DC283 PE=4 SV=1		protease [Pantoea stewartii]	--	--	--	--	--
GE00632	[OU]	--	--	K07340|3.28126e-70|paj:PAJ_0368|ybbJ; inner membrane protein YbbJ; K07340 hypothetical protein (A)	NfeD-like C-terminal, partner-binding	Inner membrane protein YbbJ GN=ybbJ OS=Shigella flexneri PE=3 SV=2	Conserved inner membrane protein {ECO:0000313|EMBL:EHU01690.1} OS=Pantoea stewartii subsp. stewartii DC283 PE=4 SV=1		membrane protein [Pantoea stewartii]	--	--	--	--	--
GE00633	[K]	Transcription	--	K11923|1.50851e-84|pao:Pat9b_0996|MerR family transcriptional regulator; K11923 MerR family transcriptional regulator, copper efflux regulator (A)	MerR HTH family regulatory protein	HTH-type transcriptional regulator CueR GN=cueR OS=Salmonella typhimurium (strain LT2 / SGSC1412 / ATCC 700720) PE=3 SV=1	Copper responsive transcription regulator {ECO:0000313|EMBL:EHU01691.1} OS=Pantoea stewartii subsp. stewartii DC283 PE=4 SV=1		transcriptional regulator [Pantoea stewartii]	--	--	--	OxyR|PHI:3091|H3RJ93|66269|Pantoea_stewartii|unaffected_pathogenicity_	--
GE00634	--	--	--	--	--	--	Uncharacterized protein {ECO:0000313|EMBL:KGD84525.1} OS=Pantoea stewartii subsp. indologenes PE=4 SV=1		seryl-tRNA synthetase, class IIa [Pantoea stewartii]	--	--	--	--	--
GE00635	[L]	Replication, recombination and repair	--	--	Phage integrase family	Tyrosine recombinase XerD {ECO:0000255|HAMAP-Rule:MF_01807} GN=HI_0309 OS=Haemophilus influenzae (strain ATCC 51907 / DSM 11121 / KW20 / Rd) PE=3 SV=1	Integrase {ECO:0000313|EMBL:EHU01693.1} OS=Pantoea stewartii subsp. stewartii DC283 PE=4 SV=1		integrase [Pantoea stewartii]	--	--	--	--	--
GE00636	--	--	--	--	--	--	Uncharacterized protein {ECO:0000313|EMBL:GAL38955.1} OS=Citrobacter freundii NBRC 12681 PE=4 SV=1		hypothetical protein CIFRE_07_01630 [Citrobacter freundii NBRC 12681]	--	--	--	--	--
GE00637	--	--	--	--	--	--	Uncharacterized protein {ECO:0000313|EMBL:CDG49159.1} OS=Serratia symbiotica SCt-VLC PE=4 SV=1		hypothetical protein SCTVLC_2531 [Serratia symbiotica SCt-VLC]	--	--	--	--	--
GE00638	--	--	--	--	--	--	Uncharacterized protein {ECO:0000313|EMBL:EHU01695.1} OS=Pantoea stewartii subsp. stewartii DC283 PE=4 SV=1		hypothetical protein [Pantoea stewartii]	--	--	--	--	--
GE00639	--	--	--	--	--	--	Uncharacterized protein {ECO:0000313|EMBL:CDS56855.1} OS=Serratia symbiotica PE=4 SV=1		hypothetical protein [Serratia symbiotica]	--	--	--	--	--
GE00640	--	--	--	--	--	--	Uncharacterized protein {ECO:0000313|EMBL:ELC13251.1} OS=Escherichia coli KTE10 PE=4 SV=1		hypothetical protein [Escherichia coli]	--	--	--	--	--
GE00641	[L]	Replication, recombination and repair	--	K06223|2.84028e-144|raq:Rahaq2_3333|DNA adenine methylase Dam; K06223 DNA adenine methylase [EC:2.1.1.72] (A)	D12 class N6 adenine-specific DNA methyltransferase	DNA adenine methylase GN=dam OS=Escherichia coli (strain K12) PE=1 SV=1	Site-specific DNA-methyltransferase (adenine-specific) {ECO:0000256|RuleBase:RU361257} OS=Pantoea stewartii subsp. stewartii DC283 PE=3 SV=1		adenine methylase [Pantoea stewartii]	--	--	--	--	--
GE00642	--	--	--	--	--	--	Uncharacterized protein {ECO:0000313|EMBL:EHU01699.1} OS=Pantoea stewartii subsp. stewartii DC283 PE=4 SV=1		hypothetical protein [Pantoea stewartii]	--	--	--	--	--
GE00643	--	--	--	--	Bacteriophage replication gene A protein (GPA)	Probable replication endonuclease from prophage-like region 2 OS=Salmonella typhi PE=3 SV=1	Phage replication gene A protein {ECO:0000313|EMBL:EHU01700.1} OS=Pantoea stewartii subsp. stewartii DC283 PE=4 SV=1		replication protein [Pantoea stewartii]	--	--	--	--	--
GE00644	--	--	--	--	--	--	Uncharacterized protein {ECO:0000313|EMBL:EHU01701.1} OS=Pantoea stewartii subsp. stewartii DC283 PE=4 SV=1		hypothetical protein [Pantoea stewartii]	--	--	--	--	--
GE00645	[D]	Cell cycle control, cell division, chromosome partitioning	--	--	Antitoxin Phd_YefM, type II toxin-antitoxin system	Putative antitoxin YefM GN=yefM OS=Salmonella typhimurium (strain LT2 / SGSC1412 / ATCC 700720) PE=3 SV=2	Putative antitoxin YefM {ECO:0000313|EMBL:CDS56864.1} OS=Serratia symbiotica PE=4 SV=1		MULTISPECIES: antitoxin [Enterobacteriaceae]	--	--	--	--	--
GE00646	[R]	General function prediction only	--	K07341|2.62754e-83|sgl:SG1562|death-on-curing protein; K07341 death on curing protein (A)	Fic/DOC family	--	Death-on-curing protein {ECO:0000313|EMBL:EHU01703.1} OS=Pantoea stewartii subsp. stewartii DC283 PE=4 SV=1		toxin [Pantoea stewartii]	--	--	--	--	--
GE00647	[R]	General function prediction only	--	--	Phage portal protein	Putative uncharacterized protein ORF5 in retron EC67 OS=Escherichia coli PE=3 SV=1	Phage-related capsid packaging protein {ECO:0000313|EMBL:EHU01704.1} OS=Pantoea stewartii subsp. stewartii DC283 PE=4 SV=1		phage-related capsid packaging protein [Pantoea stewartii]	--	--	--	--	--
GE00648	--	--	--	--	Terminase-like family	--	Terminase, ATPase subunit {ECO:0000313|EMBL:EHU01705.1} OS=Pantoea stewartii subsp. stewartii DC283 PE=4 SV=1		terminase [Pantoea stewartii]	--	--	--	--	--
GE00649	--	--	--	--	Phage capsid scaffolding protein (GPO) serine peptidase	--	Capsid scaffolding protein {ECO:0000313|EMBL:EHU01706.1} OS=Pantoea stewartii subsp. stewartii DC283 PE=4 SV=1		capsid scaffolding protein [Pantoea stewartii]	--	--	--	--	--
GE00650	--	--	--	--	Phage major capsid protein, P2 family	--	Phage major capsid protein {ECO:0000313|EMBL:EHU01707.1} OS=Pantoea stewartii subsp. stewartii DC283 PE=4 SV=1		capsid protein [Pantoea stewartii]	--	--	--	--	--
GE00651	--	--	--	--	Phage small terminase subunit	--	Uncharacterized protein {ECO:0000313|EMBL:EHU01708.1} OS=Pantoea stewartii subsp. stewartii DC283 PE=4 SV=1		terminase [Pantoea stewartii]	--	--	--	--	--
GE00652	--	--	--	--	Phage head completion protein (GPL)	--	Uncharacterized protein {ECO:0000313|EMBL:EHU01709.1} OS=Pantoea stewartii subsp. stewartii DC283 PE=4 SV=1		capsid assembly protein [Pantoea stewartii]	--	--	--	--	--
GE00653	--	--	--	--	Phage Tail Protein X	--	Putative phage tail protein {ECO:0000313|EMBL:EHU01710.1} OS=Pantoea stewartii subsp. stewartii DC283 PE=4 SV=1		tail protein [Pantoea stewartii]	--	--	--	--	--
GE00654	--	--	--	--	--	--	Uncharacterized protein {ECO:0000313|EMBL:EHU01711.1} OS=Pantoea stewartii subsp. stewartii DC283 PE=4 SV=1		phage tail protein [Pantoea stewartii]	--	--	--	--	--
GE00655	[R]	General function prediction only	--	--	Phage lysozyme	--	Lysozyme {ECO:0000256|RuleBase:RU003788} OS=Klebsiella pneumoniae EGD-HP19-C PE=3 SV=1		lysozyme [Klebsiella pneumoniae]	--	--	GH24.hmm	--	--
GE00656	--	--	--	--	--	--	Uncharacterized protein {ECO:0000313|EMBL:EHU01713.1} OS=Pantoea stewartii subsp. stewartii DC283 PE=4 SV=1		hypothetical protein [Pantoea stewartii]	--	--	--	--	--
GE00657	--	--	--	--	--	--	Uncharacterized protein {ECO:0000313|EMBL:EXF38592.1} OS=Klebsiella pneumoniae EGD-HP19-C PE=4 SV=1		hypothetical protein N035_020530 [Klebsiella pneumoniae EGD-HP19-C]	--	--	--	--	--
GE00658	--	--	--	--	P2 phage tail completion protein R (GpR)	--	Phage-related tail protein {ECO:0000313|EMBL:EHU01714.1} OS=Pantoea stewartii subsp. stewartii DC283 PE=4 SV=1		tail protein [Pantoea stewartii]	--	--	--	--	--
GE00659	--	--	--	--	Phage virion morphogenesis family	--	Tail completion protein S {ECO:0000313|EMBL:EHU01715.1} OS=Pantoea stewartii subsp. stewartii DC283 PE=4 SV=1		tail protein [Pantoea stewartii]	--	--	--	--	--
GE00660	[R]	General function prediction only	--	--	Phage-related baseplate assembly protein	--	Baseplate assembly protein V {ECO:0000313|EMBL:EHU01716.1} OS=Pantoea stewartii subsp. stewartii DC283 PE=4 SV=1		baseplate assembly protein [Pantoea stewartii]	--	--	--	--	--
GE00661	[R]	General function prediction only	--	K06903|9.11077e-78|eas:Entas_4669|GPW/gp25 family protein; K06903 (A)	Gene 25-like lysozyme	--	Phage baseplate assembly protein {ECO:0000313|EMBL:EHU01717.1} OS=Pantoea stewartii subsp. stewartii DC283 PE=4 SV=1		baseplate assembly protein [Pantoea stewartii]	--	--	--	--	--
GE00662	--	--	--	--	Baseplate J-like protein	--	Baseplate assembly protein {ECO:0000313|EMBL:EXF38526.1} OS=Klebsiella pneumoniae EGD-HP19-C PE=4 SV=1		MULTISPECIES: baseplate assembly protein [Enterobacteriaceae]	--	--	--	--	--
GE00663	--	--	--	--	Phage tail protein (Tail_P2_I)	--	Tail protein I {ECO:0000313|EMBL:EHU01719.1} OS=Pantoea stewartii subsp. stewartii DC283 PE=4 SV=1		tail protein [Pantoea stewartii]	--	--	--	--	--
GE00664	--	--	--	--	Phage tail-collar fibre protein	Uncharacterized protein StfP from lambdoid prophage e14 region GN=stfP OS=Escherichia coli (strain K12) PE=4 SV=2	Uncharacterized protein {ECO:0000313|EMBL:EHU01720.1} OS=Pantoea stewartii subsp. stewartii DC283 PE=4 SV=1		hypothetical protein [Pantoea stewartii]	--	--	--	--	--
GE00665	--	--	--	--	Caudovirales tail fibre assembly protein	Uncharacterized protein YfdK GN=yfdK OS=Escherichia coli (strain K12) PE=4 SV=1	Uncharacterized protein {ECO:0000313|EMBL:EUM70376.1} OS=Enterobacter sp. MGH 10 PE=4 SV=1		phage tail protein [Enterobacter sp. MGH 10]	--	--	--	--	--
GE00666	--	--	--	K06906|1.46905e-116|eas:Entas_4664|P2 GpU family protein; K06906 (A)	Phage P2 GpU	--	Putative tail protein {ECO:0000313|EMBL:EHU01721.1} OS=Pantoea stewartii subsp. stewartii DC283 PE=4 SV=1		tail protein [Pantoea stewartii]	--	--	--	--	--
GE00667	[S]	Function unknown	--	--	Phage-related minor tail protein	--	Phage-related tail protein {ECO:0000313|EMBL:EHU01722.1} OS=Pantoea stewartii subsp. stewartii DC283 PE=4 SV=1		tail protein [Pantoea stewartii]	--	--	--	gpT|PHI:3319|B8F4F0|738|Haemophilus_parasuis|reduced_virulence_	--
GE00668	--	--	--	--	Mu-like prophage FluMu protein gp41	--	Putative phage tail protein {ECO:0000313|EMBL:EHU01723.1} OS=Pantoea stewartii subsp. stewartii DC283 PE=4 SV=1		tail protein [Pantoea stewartii]	--	--	--	--	--
GE00669	--	--	--	K06908|6.17136e-119|eas:Entas_4660|major tail tube protein; K06908 (A)	Phage tail tube protein FII	--	Major tail tube protein {ECO:0000313|EMBL:CDS56890.1} OS=Serratia symbiotica PE=4 SV=1		MULTISPECIES: tail protein [Enterobacteriaceae]	--	--	--	--	--
GE00670	[R]	General function prediction only	--	K06907|0|eas:Entas_4659|major tail sheath protein FI; K06907 (A)	Phage tail sheath protein	Putative prophage major tail sheath protein OS=Pseudomonas aeruginosa (strain UCBPP-PA14) PE=1 SV=1	FI family phage tail sheath protein {ECO:0000313|EMBL:EHU01725.1} OS=Pantoea stewartii subsp. stewartii DC283 PE=4 SV=1		tail protein [Pantoea stewartii]	--	--	--	--	--
GE00671	[R]	General function prediction only	--	K06905|0|eas:Entas_4658|late control D family protein; K06905 (A)	Phage late control gene D protein (GPD)	--	Phage late control gene D protein {ECO:0000313|EMBL:EHU01726.1} OS=Pantoea stewartii subsp. stewartii DC283 PE=4 SV=1		phage late control gene D protein [Pantoea stewartii]	--	--	--	--	--
GE00672	--	--	--	--	Ogr/Delta-like zinc finger	Prophage P2 OGR protein GN=ogrK OS=Escherichia coli (strain K12) PE=4 SV=1	Late control protein ogr {ECO:0000313|EMBL:EXF38516.1} OS=Klebsiella pneumoniae EGD-HP19-C PE=4 SV=1		Late control protein ogr [Klebsiella pneumoniae]	--	--	--	--	--
GE00673	--	--	--	--	--	--	Uncharacterized protein {ECO:0000313|EMBL:EXF29681.1} OS=Citrobacter freundii RLS1 PE=4 SV=1		phage protein [Citrobacter freundii ATCC 8090 = MTCC 1658]	--	--	--	--	--
GE00674	[P]	Inorganic ion transport and metabolism	--	K17686|0|plf:PANA5342_3256|copA; copper-transporting P-type ATPase CopA; K17686 Cu+-exporting ATPase [EC:3.6.3.54] (A)	haloacid dehalogenase-like hydrolase	Copper-exporting P-type ATPase A GN=copA OS=Salmonella typhi PE=3 SV=3	Copper transporter {ECO:0000313|EMBL:EHU01728.1} OS=Pantoea stewartii subsp. stewartii DC283 PE=3 SV=1		copper exporting ATPase [Pantoea stewartii]	(mgtB) Mg2+ transport protein [MgtBC (VF0106)] [Salmonella enterica subsp. enterica serovar Typhimurium str. LT2]	PROBABLE COPPER-TRANSPORTING ATPASE (EC 3.6.3.4) - Escherichia coli.	--	PHI:244|CLAP1|AAN62846|290576|Colletotrichum_lindemuthianum|Loss_of_pathogenicity	--
GE00675	[S]	Function unknown	--	K09973|2.38927e-160|paq:PAGR_g3167|putative ligase YbaP; K09973 hypothetical protein (A)	TraB family	Uncharacterized protein YbaP GN=ybaP OS=Escherichia coli (strain K12) PE=4 SV=1	TraB family protein {ECO:0000313|EMBL:EHU01729.1} OS=Pantoea stewartii subsp. stewartii DC283 PE=4 SV=1		hypothetical protein [Pantoea stewartii]	--	--	--	--	--
GE00676	[S]	Function unknown	--	--	Aminoacyl-tRNA editing domain	Cys-tRNA(Pro)/Cys-tRNA(Cys) deacylase YbaK GN=ybaK OS=Shigella flexneri PE=3 SV=1	Cys-tRNA(Pro)/Cys-tRNA(Cys) deacylase {ECO:0000256|PIRNR:PIRNR006181} OS=Pantoea stewartii subsp. stewartii DC283 PE=3 SV=1		hypothetical protein [Pantoea stewartii]	--	--	--	--	--
GE00677	[K]	Transcription	--	--	LysR substrate binding domain	Probable nitrogen assimilation transcriptional activator GN=ntcB OS=Synechococcus elongatus (strain PCC 7942) PE=3 SV=1	DNA binding protein {ECO:0000313|EMBL:EHU01731.1} OS=Pantoea stewartii subsp. stewartii DC283 PE=4 SV=1		transcriptional regulator [Pantoea stewartii]	--	--	--	SoxR|PHI:3092|H3RI38|66269|Pantoea_stewartii|reduced_virulence_	--
GE00678	[S]	Function unknown	--	--	Bacterial Transmembrane Pair family	--	Uncharacterized protein {ECO:0000313|EMBL:EHU01732.1} OS=Pantoea stewartii subsp. stewartii DC283 PE=4 SV=1		Na(+)-translocating NADH-quinone reductase subunit E [Pantoea stewartii]	--	--	--	--	--
GE00679	[F]	Nucleotide transport and metabolism	Molecular Function: UDP-sugar diphosphatase activity (GO:0008768);	K11751|0|paq:PAGR_g3171|UDP-sugar hydrolase UshA; K11751 5'-nucleotidase / UDP-sugar diphosphatase [EC:3.1.3.5 3.6.1.45] (A)	5'-nucleotidase, C-terminal domain	5&apos;-nucleotidase (Precursor) GN=ushA OS=Yersinia enterocolitica serotype O:8 / biotype 1B (strain NCTC 13174 / PE=3 SV=3	UDP-sugar hydrolase/5&apos;-nucleotidase {ECO:0000313|EMBL:EHU01733.1} OS=Pantoea stewartii subsp. stewartii DC283 PE=3 SV=1		5&apos;-nucleotidase [Pantoea stewartii]	(adsA) Adenosine synthase A [AdsA (VF0422)] [Streptococcus pyogenes MGAS315]	--	--	--	--
GE00680	[P]	Inorganic ion transport and metabolism	--	K03455|0|paq:PAGR_g3172|potassium efflux system protein YbaL; K03455 monovalent cation:H+ antiporter-2, CPA2 family (A)	Sodium/hydrogen exchanger family	Inner membrane protein YbaL GN=ybaL OS=Escherichia coli (strain K12) PE=1 SV=2	Na+/H+ exchanger {ECO:0000313|EMBL:EHU01734.1} OS=Pantoea stewartii subsp. stewartii DC283 PE=4 SV=1		cation:proton antiport protein [Pantoea stewartii]	--	--	--	--	--
GE00681	[G]	Carbohydrate transport and metabolism	Molecular Function: inosine kinase activity (GO:0008906);	K00892|0|paq:PAGR_g3173|Inosine-guanosine kinase Gsk; K00892 inosine kinase [EC:2.7.1.73] (A)	pfkB family carbohydrate kinase	Inosine-guanosine kinase GN=gsk OS=Escherichia coli (strain K12) PE=1 SV=1	Inosine/guanosine kinase {ECO:0000313|EMBL:EHU01735.1} OS=Pantoea stewartii subsp. stewartii DC283 PE=4 SV=1		inosine/guanosine kinase [Pantoea stewartii]	--	--	--	--	--
GE00682	[F]	Nucleotide transport and metabolism	Biological Process: nucleotide phosphorylation (GO:0046939);	K00939|1.7821e-150|plf:PANA5342_3264|adk; adenylate kinase; K00939 adenylate kinase [EC:2.7.4.3] (A)	Adenylate kinase	Adenylate kinase {ECO:0000255|HAMAP-Rule:MF_00235} GN=Spro_1139 OS=Serratia proteamaculans (strain 568) PE=3 SV=1	Adenylate kinase {ECO:0000256|HAMAP-Rule:MF_00235} OS=Pantoea stewartii subsp. stewartii DC283 PE=3 SV=1		adenylate kinase [Pantoea stewartii]	--	--	--	--	--
GE00683	[O]	Posttranslational modification, protein turnover, chaperones	--	K04079|0|plf:PANA5342_3266|htpG; chaperone protein HtpG; K04079 molecular chaperone HtpG (A)	Hsp90 protein	Chaperone protein HtpG {ECO:0000255|HAMAP-Rule:MF_00505} OS=Yersinia enterocolitica serotype O:8 / biotype 1B (strain NCTC 13174 / PE=3 SV=1	Chaperone protein HtpG {ECO:0000256|HAMAP-Rule:MF_00505} OS=Pantoea stewartii subsp. indologenes PE=3 SV=1		heat shock protein 90 [Pantoea stewartii]	--	--	--	PHI:463|HSP90|AAA02743|4932|Saccharomyces_cerevisiae|Increased_virulence_(Hypervirulence)	--
GE00684	[L]	Replication, recombination and repair	--	K06187|1.41263e-142|plf:PANA5342_3267|recR; recombination protein RecR; K06187 recombination protein RecR (A)	Toprim domain	Recombination protein RecR {ECO:0000255|HAMAP-Rule:MF_00017} GN=Spro_1137 OS=Serratia proteamaculans (strain 568) PE=3 SV=1	Recombination protein RecR {ECO:0000256|HAMAP-Rule:MF_00017, ECO:0000256|SAAS:SAAS00166387} OS=Pantoea stewartii subsp. stewartii DC283 PE=3 SV=1		recombinase RecR [Pantoea stewartii]	--	--	--	--	--
GE00685	[S]	Function unknown	--	K09747|3.02582e-70|plf:PANA5342_3268|ybaB; hypothetical protein; K09747 hypothetical protein (A)	YbaB/EbfC DNA-binding family	Nucleoid-associated protein YbaB {ECO:0000255|HAMAP-Rule:MF_00274} GN=SSON_0458 OS=Shigella sonnei (strain Ss046) PE=3 SV=1	Nucleoid-associated protein ybaB {ECO:0000256|HAMAP-Rule:MF_00274} OS=Pantoea stewartii subsp. stewartii DC283 PE=3 SV=1		hypothetical protein [Pantoea stewartii]	--	--	--	--	--
GE00686	[L]	Replication, recombination and repair	Biological Process: AMP biosynthetic process (GO:0006167);	K02343|0|paj:PAJ_0354|dnaX; DNA polymerase III tau subunit DnaX; K02343 DNA polymerase III subunit gamma/tau [EC:2.7.7.7] (A)	DNA polymerase III tau subunit V interacting with alpha	DNA polymerase III subunit tau GN=dnaX OS=Salmonella typhimurium (strain LT2 / SGSC1412 / ATCC 700720) PE=3 SV=2	DNA polymerase III/DNA elongation factor III, tau and gamma subunits {ECO:0000313|EMBL:EHU01740.1} OS=Pantoea stewartii subsp. stewartii DC283 PE=4 SV=1		DNA polymerase III subunit gamma/tau [Pantoea stewartii]	--	--	--	PHI:1685|GzRad003|I1S5Z3|5518|Gibberella_zeae_(related:_Fusarium_graminearum)|Unaffected_pathogenicity	--
GE00687	[F]	Nucleotide transport and metabolism	Biological Process: adenine salvage (GO:0006168);	K00759|3.7017e-124|pam:PANA_1027|apt; Apt; K00759 adenine phosphoribosyltransferase [EC:2.4.2.7] (A)	Phosphoribosyl transferase domain	Adenine phosphoribosyltransferase {ECO:0000255|HAMAP-Rule:MF_00004} GN=EFER_2548 OS=Escherichia fergusonii (strain ATCC 35469 / DSM 13698 / CDC 0568-73) PE=3 SV=1	Adenine phosphoribosyltransferase {ECO:0000256|HAMAP-Rule:MF_00004} OS=Pantoea stewartii subsp. stewartii DC283 PE=3 SV=1		adenine phosphoribosyltransferase [Pantoea stewartii]	--	--	--	--	--
GE00688	[L]	Replication, recombination and repair	--	K04067|2.3387e-96|pam:PANA_1025|priC; PriC; K04067 primosomal replication protein N'' (A)	Primosomal replication protein priB and priC	Primosomal replication protein N&apos;&apos; GN=priC OS=Escherichia coli (strain K12) PE=1 SV=3	Primosomal replication protein N {ECO:0000313|EMBL:EHU01743.1} OS=Pantoea stewartii subsp. stewartii DC283 PE=4 SV=1		primosomal replication protein N&apos;&apos; [Pantoea stewartii]	--	--	--	--	--
GE00689	--	--	--	--	Protein of unknown function (DUF2496)	Uncharacterized protein YbaM GN=ybaM OS=Escherichia coli (strain K12) PE=4 SV=1	Uncharacterized DUF2496 family protein {ECO:0000313|EMBL:EHU01744.1} OS=Pantoea stewartii subsp. stewartii DC283 PE=4 SV=1		hypothetical protein [Pantoea stewartii]	--	--	--	--	--
GE00690	[K]	Transcription	--	K03577|8.15707e-148|plf:PANA5342_3274|acrR; HTH-type transcriptional regulator AcrR; K03577 TetR/AcrR family transcriptional regulator, acrAB operon repressor (A)	MAATS-type transcriptional repressor, C-terminal region	HTH-type transcriptional regulator AcrR GN=acrR OS=Shigella flexneri PE=3 SV=1	DNA-binding transcriptional repressor {ECO:0000313|EMBL:EHU01745.1} OS=Pantoea stewartii subsp. stewartii DC283 PE=4 SV=1		transcriptional regulator [Pantoea stewartii]	--	--	--	--	--
GE00691	[M]	Cell wall/membrane/envelope biogenesis	--	K03585|0|plf:PANA5342_3275|acrA; acriflavine resistance protein A; K03585 membrane fusion protein, multidrug efflux system (A)	HlyD family secretion protein	Multidrug efflux pump subunit AcrA (Precursor) GN=acrA OS=Escherichia coli (strain K12) PE=1 SV=1	Multidrug efflux system {ECO:0000313|EMBL:EHU01746.1} OS=Pantoea stewartii subsp. stewartii DC283 PE=4 SV=1		multidrug transporter [Pantoea stewartii]	(mtrC) membrane fusion protein MtrC [MtrCDE (VF0451)] [Neisseria meningitidis MC58]	Acriflavine resistance protein A - Escherichia coli.	--	--	--
GE00692	[V]	Defense mechanisms	--	K18138|0|plf:PANA5342_3276|acrB; acriflavine resistance protein B; K18138 multidrug efflux pump (A)	AcrB/AcrD/AcrF family	Multidrug efflux pump subunit AcrB GN=acrB OS=Escherichia coli (strain K12) PE=1 SV=1	RND efflux system inner membrane transporter {ECO:0000313|EMBL:EHU01747.1} OS=Pantoea stewartii subsp. stewartii DC283 PE=4 SV=1		multidrug transporter [Pantoea stewartii]	(mtrD) multiple transferable resistance system protein MtrD [MtrCDE (VF0451)] [Neisseria meningitidis MC58]	ACRIFLAVINE RESISTANCE PROTEIN B - Escherichia coli.	--	PHI:2469|AcrB|Q7WTQ9|552|Erwinia_amylovora|Reduced_virulence	Resistance-nodulation-cell division transporter system. Multidrug resistance efflux pump.
GE00693	[J]	Translation, ribosomal structure and biogenesis	--	K02909|3.77094e-52|pam:PANA_1020|rpmE2; RpmE2; K02909 large subunit ribosomal protein L31 (A)	Ribosomal protein L31	50S ribosomal protein L31 type B {ECO:0000255|HAMAP-Rule:MF_00502} GN=ETA_24820 OS=Erwinia tasmaniensis (strain DSM 17950 / Et1/99) PE=3 SV=1	50S ribosomal protein L31 type B {ECO:0000256|HAMAP-Rule:MF_00502} OS=Pantoea stewartii subsp. stewartii DC283 PE=3 SV=1		50S ribosomal protein L31 [Pantoea stewartii]	--	--	--	--	--
GE00694	[J]	Translation, ribosomal structure and biogenesis	--	K02919|1.14705e-21|pam:PANA_1019|rpmJ2; RpmJ2; K02919 large subunit ribosomal protein L36 (A)	Ribosomal protein L36	50S ribosomal protein L36 {ECO:0000255|HAMAP-Rule:MF_00251} GN=Spro_1124 OS=Serratia proteamaculans (strain 568) PE=3 SV=1	50S ribosomal protein L36 {ECO:0000256|HAMAP-Rule:MF_00251, ECO:0000256|RuleBase:RU000571} OS=Pantoea stewartii subsp. stewartii DC283 PE=3 SV=1		50S ribosomal protein L36 [Pantoea stewartii]	--	--	--	--	--
GE00695	[P]	Inorganic ion transport and metabolism	--	K02077|0|plf:PANA5342_3279|metal ion ABC transporter periplasmic protein; K02077 zinc/manganese transport system substrate-binding protein (A)	Periplasmic solute binding protein family	Manganese-binding lipoprotein MntA (Precursor) GN=mntA OS=Listeria innocua serovar 6a (strain CLIP 11262) PE=3 SV=1	Periplasmic component of an ABC superfamily metal ion transporter {ECO:0000313|EMBL:EHU01750.1} OS=Pantoea stewartii subsp. stewartii DC283 PE=3 SV=1		metal ABC transporter substrate-binding protein [Pantoea stewartii]	(mntC) periplasmic binding protein MntC [MntABC (VF0455)] [Neisseria meningitidis MC58]	--	--	--	--
GE00696	[P]	Inorganic ion transport and metabolism	--	K02075|0|plf:PANA5342_3280|Mn2+/Zn2+ ABC transporter permease; K02075 zinc/manganese transport system permease protein (A)	ABC 3 transport family	Manganese transport system membrane protein MntC GN=mntC OS=Bacillus halodurans (strain ATCC BAA-125 / DSM 18197 / FERM 7344 / JCM PE=3 SV=1	Permease component of an ABC superfamily zinc transporter {ECO:0000313|EMBL:EHU01751.1} OS=Pantoea stewartii subsp. stewartii DC283 PE=3 SV=1		iron ABC transporter [Pantoea stewartii]	(mntB) Manganese transport system membrane protein MntB [MntABC (VF0455)] [Neisseria meningitidis MC58]	Putative ABC-transporter membrane protein - Neisseria meningitidis serogroup A.	--	--	--
GE00697	[P]	Inorganic ion transport and metabolism	--	K02074|1.92746e-121|paj:PAJ_0342|mntB; manganese transport system ATP-binding protein MntB; K02074 zinc/manganese transport system ATP-binding protein (A)	ABC transporter	Manganese transport system ATP-binding protein MntB GN=mntB OS=Listeria innocua serovar 6a (strain CLIP 11262) PE=3 SV=1	ABC transport system ATP-binding protein {ECO:0000313|EMBL:EHU01752.1} OS=Pantoea stewartii subsp. stewartii DC283 PE=3 SV=1		ABC transport system ATP-binding protein [Pantoea stewartii]	(mntA) ABC transporter ATP-binding protein MntA [MntABC (VF0455)] [Neisseria meningitidis MC58]	--	--	PHI:2067|ABC4|MGG_00937|148305|Magnaporthe_oryzae_(related:_Magnaporthe_grisea)|Loss_of_pathogenicity	--
GE00698	--	--	--	--	--	--	Uncharacterized protein {ECO:0000313|EMBL:EHU01754.1} OS=Pantoea stewartii subsp. stewartii DC283 PE=4 SV=1		hypothetical protein [Pantoea stewartii]	--	--	--	--	--
GE00699	[L]	Replication, recombination and repair	--	--	DDE superfamily endonuclease	Insertion element IS630 uncharacterized 39 kDa protein OS=Shigella sonnei PE=4 SV=1	Transposase {ECO:0000313|EMBL:EHU00298.1} OS=Pantoea stewartii subsp. stewartii DC283 PE=4 SV=1		DDE endonuclease [Pantoea stewartii]	--	--	--	--	--
GE00700	--	--	--	--	Biofilm formation regulator YbaJ	Hha toxicity modulator TomB GN=tomB OS=Escherichia coli (strain K12) PE=1 SV=1	Putative cytoplasmic protein {ECO:0000313|EMBL:EHU01756.1} OS=Pantoea stewartii subsp. stewartii DC283 PE=4 SV=1		hypothetical protein [Pantoea stewartii]	--	--	--	--	--
GE00701	--	--	--	K05839|9.39228e-43|plf:PANA5342_3284|hha; hemolysin expression modulating family protein; K05839 haemolysin expression modulating protein (A)	Haemolysin expression modulating protein	Hemolysin expression-modulating protein Hha GN=hha OS=Shigella flexneri PE=3 SV=1	Hemolysin expression modulating protein {ECO:0000313|EMBL:EHU01757.1} OS=Pantoea stewartii subsp. stewartii DC283 PE=4 SV=1		gene expression modulator [Pantoea stewartii]	--	--	--	--	--
GE00702	[L]	Replication, recombination and repair	--	K07443|2.28429e-38|plf:PANA5342_3285|mgmT; methylated-DNA--protein-cysteine methyltransferase; K07443 methylated-DNA-protein-cysteine methyltransferase related protein (A)	6-O-methylguanine DNA methyltransferase, DNA binding domain	Uncharacterized protein YbaZ GN=ybaZ OS=Shigella flexneri PE=3 SV=1	Methylated-DNA-[protein]-cysteine methyltransferase-related protein {ECO:0000313|EMBL:EHU01758.1} OS=Pantoea stewartii subsp. stewartii DC283 PE=4 SV=1		methylated-DNA-[protein]-cysteine methyltransferase-related protein [Pantoea stewartii]	--	--	--	PHI:1634|GzWing006|I1RDI9|5518|Gibberella_zeae_(related:_Fusarium_graminearum)|Unaffected_pathogenicity	--
GE00703	[L]	Replication, recombination and repair	--	--	Winged helix-turn helix	Insertion element IS630 uncharacterized 39 kDa protein OS=Shigella sonnei PE=4 SV=1	Uncharacterized protein {ECO:0000313|EMBL:EHT98017.1} OS=Pantoea stewartii subsp. stewartii DC283 PE=4 SV=1		DDE endonuclease [Pantoea stewartii]	--	--	--	--	--
GE00704	[S]	Function unknown	--	K09914|3.73151e-118|plf:PANA5342_3286|ybaY; putative glycoprotein involved in polysaccharide metabolism; K09914 putative lipoprotein (A)	Type III secretion system lipoprotein chaperone (YscW)	Uncharacterized lipoprotein YbaY (Precursor) GN=ybaY OS=Escherichia coli (strain K12) PE=3 SV=1	Putative outer membrane lipoprotein {ECO:0000313|EMBL:EHU01760.1} OS=Pantoea stewartii subsp. stewartii DC283 PE=4 SV=1		hypothetical protein [Pantoea stewartii]	--	--	--	--	--
GE00705	[I]	Lipid transport and metabolism	Biological Process: acyl-CoA metabolic process (GO:0006637);	K10805|0|paq:PAGR_g3196|acyl-CoA thioesterase II TesB; K10805 acyl-CoA thioesterase II [EC:3.1.2.-] (A)	Acyl-CoA thioesterase	Acyl-CoA thioesterase 2 GN=tesB OS=Escherichia coli (strain K12) PE=1 SV=2	Acyl-CoA thioesterase II {ECO:0000313|EMBL:EHU01761.1} OS=Pantoea stewartii subsp. stewartii DC283 PE=4 SV=1		acyl-CoA thioesterase [Pantoea stewartii]	--	--	--	--	--
GE00706	[P]	Inorganic ion transport and metabolism	Biological Process: ammonium transmembrane transport (GO:0072488);	K03320|0|plf:PANA5342_3289|mdlB1; multidrug resistance-like ATP-binding/permease protein MdlB; K03320 ammonium transporter, Amt family (A)	Ammonium Transporter Family	Ammonia channel (Precursor) GN=amtB OS=Escherichia coli (strain K12) PE=1 SV=1	Ammonium transporter {ECO:0000313|EMBL:EHU01762.1} OS=Pantoea stewartii subsp. stewartii DC283 PE=4 SV=1		ammonium transporter [Pantoea stewartii]	--	Ammonia channel - Escherichia coli.	--	PHI:2710|mepB|H8ZZ79|474922|Colletotrichum_gloeosporioides|Reduced_virulence	--
GE00707	[E]	Amino acid transport and metabolism	--	K04752|1.18208e-72|pva:Pvag_0391|glnK; nitrogen regulatory protein P-II; K04752 nitrogen regulatory protein P-II 2 (A)	Nitrogen regulatory protein P-II	Nitrogen regulatory protein P-II 2 GN=glnK OS=Shigella flexneri PE=3 SV=1	Nitrogen assimilation regulatory protein for GlnL, GlnE, and AmtB {ECO:0000313|EMBL:EHU01763.1} OS=Pantoea stewartii subsp. stewartii DC283 PE=3 SV=1		MULTISPECIES: nitrogen regulatory protein P-II 2 [Pantoea]	--	--	--	--	--
GE00708	[V]	Defense mechanisms	Molecular Function: xenobiotic-transporting ATPase activity (GO:0008559);	K18890|0|paj:PAJ_0334|mdlB; multidrug resistance-like ATP-binding protein MdlB; K18890 ATP-binding cassette, subfamily B, multidrug efflux pump (A)	ABC transporter transmembrane region	Multidrug resistance-like ATP-binding protein MdlB GN=mdlB OS=Escherichia coli (strain K12) PE=1 SV=1	Putative ATP-binding component of an ABC superfamily multidrug transporter {ECO:0000313|EMBL:EHU01764.1} OS=Pantoea stewartii subsp. stewartii DC283 PE=3 SV=1		multidrug ABC transporter ATP-binding protein [Pantoea stewartii]	(msbA) lipid transporter ATP-binding/permease [LOS (CVF494)] [Haemophilus influenzae Rd KW20]	Multidrug efflux pump SmdB - Serratia marcescens.	--	PHI:2042|ABC3|Q3Y5V5|148305|Magnaporthe_oryzae_(related:_Magnaporthe_grisea)|Loss_of_pathogenicity	--
GE00709	[V]	Defense mechanisms	--	K18889|0|plf:PANA5342_3293|mdlA3; multidrug resistance-like ATP-binding protein MdlA; K18889 ATP-binding cassette, subfamily B, multidrug efflux pump (A)	ABC transporter transmembrane region	Multidrug resistance-like ATP-binding protein MdlA GN=mdlA OS=Escherichia coli (strain K12) PE=3 SV=1	Putative ATP-binding component of an ABC superfamily multidrug transporter {ECO:0000313|EMBL:EHU01765.1} OS=Pantoea stewartii subsp. stewartii DC283 PE=3 SV=1		multidrug ABC transporter ATP-binding protein [Pantoea stewartii]	(msbA) lipid transporter ATP-binding/permease [LOS (CVF494)] [Haemophilus influenzae Rd KW20]	Multidrug efflux pump SmdA - Serratia marcescens.	--	PHI:2042|ABC3|Q3Y5V5|148305|Magnaporthe_oryzae_(related:_Magnaporthe_grisea)|Loss_of_pathogenicity	--
GE00710	[K]	Transcription	--	K05800|3.08644e-73|plf:PANA5342_3294|AsnC family transcriptional regulator; K05800 Lrp/AsnC family transcriptional regulator (A)	AsnC family	Uncharacterized HTH-type transcriptional regulator YbaO GN=ybaO OS=Escherichia coli (strain K12) PE=3 SV=1	Putative HTH-type transcriptional regulator {ECO:0000313|EMBL:EHU01766.1} OS=Pantoea stewartii subsp. stewartii DC283 PE=4 SV=1		AsnC family transcriptional regulator [Pantoea stewartii]	--	--	--	--	--
GE00711	[E]	Amino acid transport and metabolism	Molecular Function: cystathionine beta-synthase activity (GO:0004122);	K01738|0|pam:PANA_1004|cys11; Cys11; K01738 cysteine synthase A [EC:2.5.1.47] (A)	Pyridoxal-phosphate dependent enzyme	Cysteine synthase B GN=cysM OS=Campylobacter jejuni subsp. jejuni serotype O:2 (strain NCTC 11168) PE=3 SV=2	Pyridoxal-5&apos;-phosphate-dependent enzyme, beta subunit {ECO:0000313|EMBL:EHU01767.1} OS=Pantoea stewartii subsp. stewartii DC283 PE=4 SV=1		cysteine synthase [Pantoea stewartii]	--	--	--	--	--
GE00712	[R]	General function prediction only	--	K06920|8.20654e-161|plf:PANA5342_3296|queC; 7-cyano-7-deazaguanine synthase; K06920 7-cyano-7-deazaguanine synthase [EC:6.3.4.20] (A)	Queuosine biosynthesis protein QueC	7-cyano-7-deazaguanine synthase {ECO:0000255|HAMAP-Rule:MF_01633} GN=SNSL254_A0504 OS=Salmonella newport (strain SL254) PE=3 SV=1	7-cyano-7-deazaguanine synthase {ECO:0000256|HAMAP-Rule:MF_01633, ECO:0000256|SAAS:SAAS00029417} OS=Pantoea stewartii subsp. stewartii DC283 PE=3 SV=1		queuosine biosynthesis protein QueC [Pantoea stewartii]	--	--	--	--	--
GE00713	[R]	General function prediction only	--	K12500|1.36066e-85|paj:PAJ_0329|ybaW; thioesterase YbaW; K12500 thioesterase III [EC:3.1.2.-] (A)	Thioesterase-like superfamily	Long-chain acyl-CoA thioesterase FadM GN=fadM OS=Escherichia coli (strain K12) PE=1 SV=1	4-hydroxybenzoyl-CoA thioesterase family protein {ECO:0000313|EMBL:EHU01769.1} OS=Pantoea stewartii subsp. stewartii DC283 PE=4 SV=1		thioesterase [Pantoea stewartii]	--	--	--	--	--
GE00714	[L]	Replication, recombination and repair	--	K02237|3.47412e-60|plf:PANA5342_3298|ybaV; competence protein ComEA; K02237 competence protein ComEA (A)	Helix-hairpin-helix motif	Uncharacterized protein YbaV (Precursor) GN=ybaV OS=Shigella flexneri PE=3 SV=1	Uncharacterized protein {ECO:0000313|EMBL:EHU01770.1} OS=Pantoea stewartii subsp. stewartii DC283 PE=4 SV=1		hypothetical protein [Pantoea stewartii]	--	--	--	--	--
GE00715	[O]	Posttranslational modification, protein turnover, chaperones	--	K03770|0|pam:PANA_1000|ppiD; PpiD; K03770 peptidyl-prolyl cis-trans isomerase D [EC:5.2.1.8] (A)	PPIC-type PPIASE domain	Peptidyl-prolyl cis-trans isomerase D GN=ppiD OS=Escherichia coli (strain K12) PE=1 SV=1	Peptidyl-prolyl cis-trans isomerase D {ECO:0000313|EMBL:EHU01771.1} OS=Pantoea stewartii subsp. stewartii DC283 PE=4 SV=1		folding chaperone [Pantoea stewartii]	--	--	--	--	--
GE00716	[L]	Replication, recombination and repair	--	K03530|3.14895e-55|paq:PAGR_g3207|DNA-binding protein HU-beta HupB; K03530 DNA-binding protein HU-beta (A)	Bacterial DNA-binding protein	DNA-binding protein HU-beta GN=hupB OS=Shigella flexneri PE=3 SV=1	HU, DNA-binding transcriptional regulator, beta subunit {ECO:0000313|EMBL:EHU01772.1} OS=Pantoea stewartii subsp. stewartii DC283 PE=3 SV=1		transcriptional regulator [Pantoea stewartii]	--	--	--	hupA|PHI:3074|D0Z9U0|636|Edwardsiella_tarda|reduced_virulence_	--
GE00717	[O]	Posttranslational modification, protein turnover, chaperones	--	K01338|0|plf:PANA5342_3301|lon; DNA-binding ATP-dependent protease La; K01338 ATP-dependent Lon protease [EC:3.4.21.53] (A)	Lon protease (S16) C-terminal proteolytic domain	Lon protease {ECO:0000255|HAMAP-Rule:MF_01973} OS=Erwinia amylovora (Fire blight bacteria) PE=2 SV=1	Lon protease {ECO:0000256|HAMAP-Rule:MF_01973, ECO:0000256|PIRNR:PIRNR001174} OS=Pantoea stewartii subsp. stewartii DC283 PE=2 SV=1		peptidase [Pantoea stewartii]	--	--	--	PHI:2655|lon|K1C7N5|287|Pseudomonas_aeruginosa|Reduced_virulence	--
GE00718	[O]	Posttranslational modification, protein turnover, chaperones	--	K03544|0|plf:PANA5342_3302|clpX; ATP-dependent Clp protease ATP-binding subunit ClpX; K03544 ATP-dependent Clp protease ATP-binding subunit ClpX (A)	AAA domain (Cdc48 subfamily)	ATP-dependent Clp protease ATP-binding subunit ClpX {ECO:0000255|HAMAP-Rule:MF_00175} GN=EFER_2579 OS=Escherichia fergusonii (strain ATCC 35469 / DSM 13698 / CDC 0568-73) PE=3 SV=1	ATP-dependent Clp protease ATP-binding subunit ClpX {ECO:0000256|HAMAP-Rule:MF_00175, ECO:0000256|SAAS:SAAS00063387} OS=Pantoea stewartii subsp. stewartii DC283 PE=3 SV=1		ATP-dependent protease [Pantoea stewartii]	--	--	--	PHI:3004|ClpX|A6QHK8|1280|Staphylococcus_aureus|Reduced_virulence	--
GE00719	[OU]	--	--	K01358|7.88372e-153|plf:PANA5342_3303|clpP5; ATP-dependent Clp protease, proteolytic subunit ClpP; K01358 ATP-dependent Clp protease, protease subunit [EC:3.4.21.92] (A)	Clp protease	ATP-dependent Clp protease proteolytic subunit {ECO:0000255|HAMAP-Rule:MF_00444} (Precursor) GN=STM0448 OS=Salmonella typhimurium (strain LT2 / SGSC1412 / ATCC 700720) PE=3 SV=1	ATP-dependent Clp protease proteolytic subunit {ECO:0000256|HAMAP-Rule:MF_00444, ECO:0000256|RuleBase:RU003567} OS=Pantoea stewartii subsp. stewartii DC283 PE=3 SV=1		MULTISPECIES: Clp protease proteolytic subunit ClpP [Pantoea]	(clpP) ATP-dependent Clp protease proteolytic subunit [ClpP (VF0074)] [Listeria monocytogenes EGD-e]	ATP-dependent Clp protease proteolytic subunit 1 OS=Streptomyces coelicolor GN=clpP1 PE=3 SV=1	--	PHI:3005|ClpP|P63786|1280|Staphylococcus_aureus|Reduced_virulence	--
GE00720	[O]	Posttranslational modification, protein turnover, chaperones	--	K03545|0|plf:PANA5342_3304|tig; trigger factor; K03545 trigger factor (A)	Bacterial trigger factor protein (TF)	Trigger factor {ECO:0000255|HAMAP-Rule:MF_00303} GN=YPK_3235 OS=Yersinia pseudotuberculosis serotype O:3 (strain YPIII) PE=3 SV=1	Trigger factor {ECO:0000256|HAMAP-Rule:MF_00303} OS=Pantoea stewartii subsp. stewartii DC283 PE=3 SV=1		trigger factor [Pantoea stewartii]	--	--	--	--	--
GE00721	[T]	Signal transduction mechanisms	--	K05527|3.09189e-67|plf:PANA5342_3305|bolA; putative regulator of murein genes BolA; K05527 BolA protein (A)	BolA-like protein	Protein BolA GN=bolA OS=Shigella flexneri PE=3 SV=1	Regulator of penicillin binding proteins and beta lactamase transcription (Morphogene) {ECO:0000313|EMBL:EHU01777.1} OS=Pantoea stewartii subsp. stewartii DC283 PE=3 SV=1		MULTISPECIES: BolA family transcriptional regulator [Pantoea]	--	--	--	--	--
GE00722	[M]	Cell wall/membrane/envelope biogenesis	--	K07286|6.28608e-135|plf:PANA5342_3306|yajG; hypothetical protein; K07286 uncharacterized lipoprotein (A)	Uncharacterized lipoprotein	Uncharacterized lipoprotein YajG (Precursor) GN=yajG OS=Escherichia coli (strain K12) PE=3 SV=1	Putative lipoprotein {ECO:0000313|EMBL:EHU01778.1} OS=Pantoea stewartii subsp. stewartii DC283 PE=4 SV=1		hypothetical protein [Pantoea stewartii]	--	--	--	--	--
GE00723	[GEPR]	--	--	K08218|0|pam:PANA_0992|ampG; AmpG; K08218 MFS transporter, PAT family, beta-lactamase induction signal transducer AmpG (A)	Major Facilitator Superfamily	Protein AmpG GN=ampG OS=Escherichia coli (strain K12) PE=1 SV=1	Muropeptide transporter {ECO:0000313|EMBL:EHU01779.1} OS=Pantoea stewartii subsp. stewartii DC283 PE=4 SV=1		muropeptide transporter [Pantoea stewartii]	--	Protein ampG - Escherichia coli.	--	ampG|PHI:3283|Q8P471|339|Xanthomonas_campestris|increased_virulence_	--
GE00724	[C]	Energy production and conversion	Molecular Function: cytochrome bo3 ubiquinol oxidase activity (GO:0009486);	K02297|0|plf:PANA5342_3308|cyoA; ubiquinol oxidase polypeptide II precursor CyoA; K02297 cytochrome o ubiquinol oxidase subunit II [EC:1.10.3.-] (A)	COX Aromatic Rich Motif	Cytochrome bo(3) ubiquinol oxidase subunit 2 (Precursor) GN=cyoA OS=Escherichia coli (strain K12) PE=1 SV=1	Cytochrome o ubiquinol oxidase subunit II {ECO:0000313|EMBL:EHU01780.1} OS=Pantoea stewartii subsp. stewartii DC283 PE=4 SV=1		cytochrome O ubiquinol oxidase [Pantoea stewartii]	--	Ubiquinol oxidase subunit 2 - Escherichia coli.	--	--	--
GE00725	[C]	Energy production and conversion	Biological Process: aerobic respiration (GO:0009060);	K02298|0|plf:PANA5342_3309|cyoB; cytochrome o ubiquinol oxidase subunit I CyoB; K02298 cytochrome o ubiquinol oxidase subunit I [EC:1.10.3.-] (A)	Cytochrome C and Quinol oxidase polypeptide I	Cytochrome bo(3) ubiquinol oxidase subunit 1 GN=cyoB OS=Escherichia coli (strain K12) PE=1 SV=1	Cytochrome o ubiquinol oxidase subunit I {ECO:0000313|EMBL:EHU01781.1} OS=Pantoea stewartii subsp. stewartii DC283 PE=3 SV=1		cytochrome O ubiquinol oxidase [Pantoea stewartii]	--	Ubiquinol oxidase subunit 1 - Escherichia coli.	--	--	--
GE00726	[C]	Energy production and conversion	Biological Process: aerobic electron transport chain (GO:0019646);	K02299|9.62537e-141|plf:PANA5342_3310|cyoC; cytochrome o ubiquinol oxidase, subunit III CyoC; K02299 cytochrome o ubiquinol oxidase subunit III [EC:1.10.3.-] (A)	Cytochrome c oxidase subunit III	Cytochrome bo(3) ubiquinol oxidase subunit 3 GN=cyoC OS=Shigella flexneri PE=3 SV=1	Cytochrome o ubiquinol oxidase subunit III {ECO:0000313|EMBL:EHU01782.1} OS=Pantoea stewartii subsp. stewartii DC283 PE=3 SV=1		cytochrome O ubiquinol oxidase [Pantoea stewartii]	--	Cytochrome o ubiquinol oxidase subunit 3 - Escherichia coli.	--	--	--
GE00727	[C]	Energy production and conversion	Biological Process: electron transport coupled proton transport (GO:0015990);	K02300|4.83062e-69|pva:Pvag_0368|cyoD; cytochrome o ubiquinol oxidase protein cyoD; K02300 cytochrome o ubiquinol oxidase operon protein cyoD (A)	Prokaryotic Cytochrome C oxidase subunit IV	Cytochrome bo(3) ubiquinol oxidase subunit 4 GN=cyoD OS=Shigella flexneri PE=3 SV=1	Cytochrome o ubiquinol oxidase subunit IV {ECO:0000313|EMBL:EHU01783.1} OS=Pantoea stewartii subsp. stewartii DC283 PE=4 SV=1		cytochrome O ubiquinol oxidase [Pantoea stewartii]	--	Cytochrome o ubiquinol oxidase protein cyoD - Escherichia coli.	--	--	--
GE00728	[O]	Posttranslational modification, protein turnover, chaperones	Biological Process: heme O biosynthetic process (GO:0048034);	K02301|0|plf:PANA5342_3312|cyoE; protoheme IX farnesyltransferase CyoE; K02301 protoheme IX farnesyltransferase [EC:2.5.1.-] (A)	UbiA prenyltransferase family	Protoheme IX farnesyltransferase {ECO:0000255|HAMAP-Rule:MF_00154} GN=ETA_25190 OS=Erwinia tasmaniensis (strain DSM 17950 / Et1/99) PE=3 SV=1	Protoheme IX farnesyltransferase {ECO:0000256|HAMAP-Rule:MF_00154} OS=Pantoea stewartii subsp. stewartii DC283 PE=3 SV=1		protoheme IX farnesyltransferase [Pantoea stewartii]	--	Protoheme IX farnesyltransferase - Escherichia coli.	--	--	--
GE00729	[GEPR]	--	--	--	Major Facilitator Superfamily	Inner membrane transport protein YajR GN=yajR OS=Escherichia coli (strain K12) PE=1 SV=2	Putative transporter {ECO:0000313|EMBL:EHU01785.1} OS=Pantoea stewartii subsp. stewartii DC283 PE=4 SV=1		membrane protein [Pantoea stewartii]	--	--	--	--	--
GE00730	[S]	Function unknown	--	K09767|1.29026e-110|pam:PANA_0982|yajQ; YajQ; K09767 hypothetical protein (A)	Protein of unknown function (DUF520)	UPF0234 protein ETA_25210 {ECO:0000255|HAMAP-Rule:MF_00632} GN=ETA_25210 OS=Erwinia tasmaniensis (strain DSM 17950 / Et1/99) PE=3 SV=1	UPF0234 protein yajQ {ECO:0000256|HAMAP-Rule:MF_00632} OS=Pantoea stewartii subsp. stewartii DC283 PE=3 SV=1		nucleotide-binding protein [Pantoea stewartii]	--	--	--	--	--
GE00731	[H]	Coenzyme transport and metabolism	--	K00077|0|plf:PANA5342_3320|apbA3; 2-dehydropantoate 2-reductase; K00077 2-dehydropantoate 2-reductase [EC:1.1.1.169] (A)	Ketopantoate reductase PanE/ApbA C terminal	2-dehydropantoate 2-reductase GN=panE OS=Shigella flexneri PE=3 SV=1	2-dehydropantoate 2-reductase {ECO:0000256|RuleBase:RU003776} OS=Pantoea stewartii subsp. stewartii DC283 PE=3 SV=1		2-dehydropantoate 2-reductase [Pantoea stewartii]	--	--	--	--	--
GE00732	[R]	General function prediction only	--	K03152|2.21585e-135|plf:PANA5342_3321|thiJ; 4-methyl-5(B-hydroxyethyl)-thiazole monophosphate biosynthesis enzyme ThiJ; K03152 4-methyl-5(b-hydroxyethyl)-thiazole monophosphate biosynthesis (A)	DJ-1/PfpI family	Chaperone protein YajL GN=yajL OS=Escherichia coli (strain K12) PE=1 SV=2	Ribosome-associated chaperone {ECO:0000313|EMBL:EHU01788.1} OS=Pantoea stewartii subsp. stewartii DC283 PE=4 SV=1		oxidative-stress-resistance chaperone [Pantoea stewartii]	--	--	--	--	--
GE00733	[H]	Coenzyme transport and metabolism	Biological Process: tRNA thio-modification (GO:0034227);	K03151|0|plf:PANA5342_3322|thiI; thiamine biosynthesis/tRNA modification protein ThiI; K03151 thiamine biosynthesis protein ThiI (A)	Thiamine biosynthesis protein (ThiI)	tRNA sulfurtransferase {ECO:0000255|HAMAP-Rule:MF_00021} GN=ETA_25240 OS=Erwinia tasmaniensis (strain DSM 17950 / Et1/99) PE=3 SV=1	tRNA sulfurtransferase {ECO:0000256|HAMAP-Rule:MF_00021, ECO:0000256|SAAS:SAAS00006862} OS=Pantoea stewartii subsp. stewartii DC283 PE=3 SV=1		tRNA s(4)U8 sulfurtransferase [Pantoea stewartii]	--	--	--	--	--
GE00734	[L]	Replication, recombination and repair	--	K03602|7.68051e-47|plf:PANA5342_3323|xseB; exodeoxyribonuclease VII small subunit; K03602 exodeoxyribonuclease VII small subunit [EC:3.1.11.6] (A)	Exonuclease VII small subunit	Exodeoxyribonuclease 7 small subunit {ECO:0000255|HAMAP-Rule:MF_00337} GN=ECA1133 OS=Pectobacterium atrosepticum (strain SCRI 1043 / ATCC BAA-672) PE=3 SV=1	Exodeoxyribonuclease 7 small subunit {ECO:0000256|HAMAP-Rule:MF_00337, ECO:0000256|SAAS:SAAS00094043} OS=Pantoea stewartii subsp. stewartii DC283 PE=3 SV=1		exodeoxyribonuclease VII small subunit [Pantoea stewartii]	--	--	--	--	--
GE00735	[H]	Coenzyme transport and metabolism	Molecular Function: dimethylallyltranstransferase activity (GO:0004161);	K00795|0|paq:PAGR_g3229|geranyltranstransferase; K00795 farnesyl diphosphate synthase [EC:2.5.1.1 2.5.1.10] (A)	Polyprenyl synthetase	Farnesyl diphosphate synthase GN=ispA OS=Escherichia coli (strain K12) PE=1 SV=1	Geranyltranstransferase {ECO:0000313|EMBL:EHU01791.1} OS=Pantoea stewartii subsp. stewartii DC283 PE=3 SV=1		geranyltranstransferase [Pantoea stewartii]	--	--	--	--	--
GE00736	[HI]	--	--	K01662|0|paq:PAGR_g3230|1-deoxy-D-xylulose-5-phosphate synthase; K01662 1-deoxy-D-xylulose-5-phosphate synthase [EC:2.2.1.7] (A)	1-deoxy-D-xylulose-5-phosphate synthase	1-deoxy-D-xylulose-5-phosphate synthase {ECO:0000255|HAMAP-Rule:MF_00315} GN=ETA_25270 OS=Erwinia tasmaniensis (strain DSM 17950 / Et1/99) PE=3 SV=1	1-deoxy-D-xylulose-5-phosphate synthase {ECO:0000256|HAMAP-Rule:MF_00315} OS=Pantoea stewartii subsp. stewartii DC283 PE=3 SV=1		1-deoxy-D-xylulose-5-phosphate synthase [Pantoea stewartii]	--	--	--	--	--
GE00737	[C]	Energy production and conversion	--	--	Aldo/keto reductase family	Uncharacterized oxidoreductase YajO GN=yajO OS=Escherichia coli (strain K12) PE=3 SV=2	Oxidoreductase {ECO:0000313|EMBL:KGD84464.1} OS=Pantoea stewartii subsp. indologenes PE=4 SV=1		oxidoreductase [Pantoea stewartii]	--	--	--	--	--
GE00738	[L]	Replication, recombination and repair	--	--	Transposase	Uncharacterized protein y4jB GN=NGR_a03140 OS=Rhizobium sp. (strain NGR234) PE=3 SV=1	IS66 family transposase orfA {ECO:0000313|EMBL:AIA48113.1} OS=Serratia sp. FS14 PE=4 SV=1		IS66 family transposase orfA [Serratia sp. FS14]	--	--	--	--	--
GE00739	[L]	Replication, recombination and repair	--	--	IS66 Orf2 like protein	Uncharacterized protein y4hO GN=NGR_a03350 OS=Rhizobium sp. (strain NGR234) PE=3 SV=2	IS66 ORF2 family protein {ECO:0000313|EMBL:EHU01448.1} OS=Pantoea stewartii subsp. stewartii DC283 PE=4 SV=1		isocitrate lyase [Pantoea stewartii]	--	--	--	--	--
GE00740	[L]	Replication, recombination and repair	--	--	Transposase IS66 family	Uncharacterized protein y4hP GN=NGR_a03340 OS=Rhizobium sp. (strain NGR234) PE=3 SV=2	Transposase {ECO:0000313|EMBL:EHT97852.1} OS=Pantoea stewartii subsp. stewartii DC283 PE=4 SV=1		transposase [Pantoea stewartii]	--	--	--	--	--
GE00741	[C]	Energy production and conversion	--	--	Aldo/keto reductase family	Uncharacterized oxidoreductase YajO GN=yajO OS=Escherichia coli (strain K12) PE=3 SV=2	Oxidoreductase {ECO:0000313|EMBL:KGD84464.1} OS=Pantoea stewartii subsp. indologenes PE=4 SV=1		oxidoreductase [Pantoea stewartii]	--	--	--	PHI:419|CSH1|AAP93915|5476|Candida_albicans|Reduced_virulence	--
GE00742	[I]	Lipid transport and metabolism	--	K01095|4.39645e-98|paq:PAGR_g3232|phosphatidylglycerophosphatase A PgpA; K01095 phosphatidylglycerophosphatase A [EC:3.1.3.27] (A)	Phosphatidylglycerophosphatase A	Phosphatidylglycerophosphatase A GN=pgpA OS=Escherichia coli (strain K12) PE=1 SV=2	Phosphatidylglycerophosphatase A {ECO:0000256|PIRNR:PIRNR006162} OS=Pantoea stewartii subsp. stewartii DC283 PE=4 SV=1		phosphatidylglycerophosphatase A [Pantoea stewartii]	--	--	--	--	--
GE00743	[H]	Coenzyme transport and metabolism	Molecular Function: thiamine-phosphate kinase activity (GO:0009030);	K00946|0|plf:PANA5342_3328|thiL; thiamine-monophosphate kinase ThiL; K00946 thiamine-monophosphate kinase [EC:2.7.4.16] (A)	AIR synthase related protein, N-terminal domain	Thiamine-monophosphate kinase GN=thiL OS=Escherichia coli (strain K12) PE=1 SV=1	Thiamine-monophosphate kinase {ECO:0000256|HAMAP-Rule:MF_02128} OS=Pantoea stewartii subsp. stewartii DC283 PE=3 SV=1		thiamine monophosphate kinase [Pantoea stewartii]	--	--	--	--	--
GE00744	[K]	Transcription	--	K03625|7.37988e-96|paq:PAGR_g3234|N utilization substance protein B NusB; K03625 N utilization substance protein B (A)	NusB family	N utilization substance protein B homolog {ECO:0000255|HAMAP-Rule:MF_00073} OS=Salmonella typhi PE=3 SV=1	N utilization substance protein B homolog {ECO:0000256|HAMAP-Rule:MF_00073, ECO:0000256|SAAS:SAAS00057003} OS=Pantoea stewartii subsp. stewartii DC283 PE=3 SV=1		transcription antitermination protein NusB [Pantoea stewartii]	--	--	--	--	--
GE00745	[H]	Coenzyme transport and metabolism	Cellular Component: riboflavin synthase complex (GO:0009349);	K00794|1.68281e-101|plf:PANA5342_3330|ribH; 6,7-dimethyl-8-ribityllumazine synthase; K00794 6,7-dimethyl-8-ribityllumazine synthase [EC:2.5.1.78] (A)	6,7-dimethyl-8-ribityllumazine synthase	6,7-dimethyl-8-ribityllumazine synthase {ECO:0000255|HAMAP-Rule:MF_00178} GN=ETA_25310 OS=Erwinia tasmaniensis (strain DSM 17950 / Et1/99) PE=3 SV=1	6,7-dimethyl-8-ribityllumazine synthase {ECO:0000256|HAMAP-Rule:MF_00178} OS=Pantoea stewartii subsp. stewartii DC283 PE=3 SV=1		6,7-dimethyl-8-ribityllumazine synthase [Pantoea stewartii]	--	--	--	--	--
GE00746	[H]	Coenzyme transport and metabolism	--	K11752|0|plf:PANA5342_3331|ribD3; riboflavin biosynthesis protein RibD; K11752 diaminohydroxyphosphoribosylaminopyrimidine deaminase / 5-amino-6-(5-phosphoribosylamino)uracil reductase [EC:3.5.4.26 1.1.1.193] (A)	RibD C-terminal domain	5-amino-6-(5-phosphoribosylamino)uracil reductase GN=ribD OS=Escherichia coli (strain K12) PE=1 SV=1	Riboflavin biosynthesis protein RibD {ECO:0000256|PIRNR:PIRNR006769} OS=Pantoea stewartii subsp. stewartii DC283 PE=3 SV=1		diaminohydroxyphosphoribosylaminopyrimidine deaminase [Pantoea stewartii]	--	--	--	--	--
GE00747	[K]	Transcription	--	K07738|4.30395e-104|plf:PANA5342_3332|nrdR; transcriptional regulator NrdR; K07738 transcriptional repressor NrdR (A)	ATP cone domain	Transcriptional repressor NrdR {ECO:0000255|HAMAP-Rule:MF_00440} GN=ETA_25330 OS=Erwinia tasmaniensis (strain DSM 17950 / Et1/99) PE=3 SV=1	Transcriptional repressor NrdR {ECO:0000256|HAMAP-Rule:MF_00440, ECO:0000256|SAAS:SAAS00174061} OS=Pantoea stewartii subsp. stewartii DC283 PE=3 SV=1		MULTISPECIES: NrdR family transcriptional regulator [Pantoea]	--	--	--	--	--
GE00748	--	--	--	--	Protein of unknown function (DUF3251)	Uncharacterized lipoprotein YajI (Precursor) GN=yajI OS=Escherichia coli (strain K12) PE=1 SV=3	Putative lipoprotein {ECO:0000313|EMBL:EHU01803.1} OS=Pantoea stewartii subsp. stewartii DC283 PE=4 SV=1		hypothetical protein [Pantoea stewartii]	--	--	--	--	--
GE00749	[U]	Intracellular trafficking, secretion, and vesicular transport	--	K03074|0|plf:PANA5342_3336|secF; protein-export membrane protein SecF; K03074 preprotein translocase subunit SecF (A)	Protein export membrane protein	Protein translocase subunit SecF GN=secF OS=Escherichia coli (strain K12) PE=1 SV=1	Protein-export membrane protein SecF {ECO:0000256|HAMAP-Rule:MF_01464} OS=Pantoea stewartii subsp. stewartii DC283 PE=3 SV=1		preprotein translocase subunit SecF [Pantoea stewartii]	--	Protein-export membrane protein secF - Escherichia coli.	--	--	--
GE00750	[U]	Intracellular trafficking, secretion, and vesicular transport	--	K03072|0|paq:PAGR_g3240|protein-export membrane protein SecD; K03072 preprotein translocase subunit SecD (A)	SecD export protein N-terminal TM region	Protein translocase subunit SecD {ECO:0000255|HAMAP-Rule:MF_01463} OS=Shigella flexneri PE=3 SV=1	Protein translocase subunit SecD {ECO:0000256|HAMAP-Rule:MF_01463} OS=Pantoea stewartii subsp. stewartii DC283 PE=3 SV=1		preprotein translocase subunit SecD [Pantoea stewartii]	--	Protein-export membrane protein secD - Escherichia coli.	--	--	--
GE00751	[U]	Intracellular trafficking, secretion, and vesicular transport	--	K03210|4.32533e-73|plf:PANA5342_3338|yajC; Preprotein translocase subunit YajC; K03210 preprotein translocase subunit YajC (A)	Preprotein translocase subunit	UPF0092 membrane protein YajC GN=yajC OS=Shigella flexneri PE=3 SV=1	SecYEG protein translocase auxillary subunit {ECO:0000313|EMBL:EHU01806.1} OS=Pantoea stewartii subsp. stewartii DC283 PE=4 SV=1		MULTISPECIES: preprotein translocase subunit YajC [Pantoea]	--	UPF0092 membrane protein yajC - Escherichia coli.	--	--	--
GE00752	[J]	Translation, ribosomal structure and biogenesis	Molecular Function: queuine tRNA-ribosyltransferase activity (GO:0008479);	K00773|0|paq:PAGR_g3242|queuine tRNA-ribosyltransferase Tgt; K00773 queuine tRNA-ribosyltransferase [EC:2.4.2.29] (A)	Queuine tRNA-ribosyltransferase	Queuine tRNA-ribosyltransferase {ECO:0000255|HAMAP-Rule:MF_00168} GN=ETA_25390 OS=Erwinia tasmaniensis (strain DSM 17950 / Et1/99) PE=3 SV=1	Queuine tRNA-ribosyltransferase {ECO:0000256|HAMAP-Rule:MF_00168, ECO:0000256|RuleBase:RU003777} OS=Pantoea stewartii subsp. stewartii DC283 PE=3 SV=1		queuine tRNA-ribosyltransferase [Pantoea stewartii]	--	--	--	--	--
GE00753	[KT]	--	--	K03503|3.47074e-69|paq:PAGR_g3090|putative prophage repressor protein; K03503 DNA polymerase V [EC:3.4.21.-] (A)	--	Protein UmuD&apos; GN=umuD OS=Shigella flexneri PE=3 SV=1	Uncharacterized protein {ECO:0000313|EMBL:EHU00467.1} OS=Pantoea stewartii subsp. stewartii DC283 PE=4 SV=1		phage repressor protein [Pantoea stewartii]	--	--	--	--	--
GE00754	--	--	--	--	--	--	Uncharacterized protein {ECO:0000313|EMBL:EHU01808.1} OS=Pantoea stewartii subsp. stewartii DC283 PE=4 SV=1		hypothetical protein [Pantoea stewartii]	--	--	--	--	--
GE00755	--	--	--	--	Caudovirales tail fibre assembly protein	Uncharacterized protein YfdK GN=yfdK OS=Escherichia coli (strain K12) PE=4 SV=1	Uncharacterized protein {ECO:0000313|EMBL:EHU01810.1} OS=Pantoea stewartii subsp. stewartii DC283 PE=4 SV=1		hypothetical protein [Pantoea stewartii]	--	--	--	--	--
GE00756	--	--	--	--	--	--	Uncharacterized protein {ECO:0000313|EMBL:EHU01811.1} OS=Pantoea stewartii subsp. stewartii DC283 PE=4 SV=1		hypothetical protein [Pantoea stewartii]	--	--	--	--	--
GE00757	[S]	Function unknown	--	--	Endonuclease/Exonuclease/phosphatase family	UPF0294 protein ETA_26410 {ECO:0000255|HAMAP-Rule:MF_01119} GN=ETA_26410 OS=Erwinia tasmaniensis (strain DSM 17950 / Et1/99) PE=3 SV=1	UPF0294 protein yafD {ECO:0000256|HAMAP-Rule:MF_01119} OS=Pantoea stewartii subsp. stewartii DC283 PE=3 SV=1		hypothetical protein [Pantoea stewartii]	--	--	--	--	--
GE00758	[M]	Cell wall/membrane/envelope biogenesis	--	K08307|0|plf:PANA5342_3481|mltD; membrane-bound lytic murein transglycosylase D; K08307 membrane-bound lytic murein transglycosylase D (A)	LysM domain	Membrane-bound lytic murein transglycosylase D (Precursor) GN=mltD OS=Escherichia coli (strain K12) PE=1 SV=1	Membrane-bound lytic murein transglycosylase D {ECO:0000313|EMBL:EHU01813.1} OS=Pantoea stewartii subsp. stewartii DC283 PE=4 SV=1		murein transglycosylase [Pantoea stewartii]	--	--	GH23.hmm	PHI:2975|ipx10|Q9JP38|323|Pseudomonas_syringae_pv._tomato|Effector_(plant_avirulence_determinant)	--
GE00759	--	--	--	--	--	--	Uncharacterized protein {ECO:0000313|EMBL:ERM14425.1} OS=Pantoea ananatis BRT175 PE=4 SV=1		hypothetical protein L585_09980 [Pantoea ananatis BRT175]	--	--	--	--	--
GE00760	[R]	General function prediction only	--	K01069|9.56013e-167|paq:PAGR_g3372|hydroxyacylglutathione hydrolase GloB; K01069 hydroxyacylglutathione hydrolase [EC:3.1.2.6] (A)	Metallo-beta-lactamase superfamily	Hydroxyacylglutathione hydrolase {ECO:0000255|HAMAP-Rule:MF_01374} GN=Ent638_0746 OS=Enterobacter sp. (strain 638) PE=3 SV=1	Hydroxyacylglutathione hydrolase {ECO:0000256|HAMAP-Rule:MF_01374} OS=Pantoea stewartii subsp. stewartii DC283 PE=3 SV=1		hydroxyacylglutathione hydrolase [Pantoea stewartii]	--	--	--	--	--
GE00761	[QR]	--	--	--	Methyltransferase domain	Uncharacterized protein YafS GN=yafS OS=Escherichia coli (strain K12) PE=4 SV=2	Putative S-adenosyl-L-methionine-dependent methyltransferase {ECO:0000313|EMBL:EHU01815.1} OS=Pantoea stewartii subsp. stewartii DC283 PE=4 SV=1		hypothetical protein [Pantoea stewartii]	--	--	--	--	--
GE00762	[L]	Replication, recombination and repair	--	K03469|3.1654e-110|pam:PANA_0829|rnhA; RnhA; K03469 ribonuclease HI [EC:3.1.26.4] (A)	RNase H	Ribonuclease H {ECO:0000255|HAMAP-Rule:MF_00042} GN=KPK_4506 OS=Klebsiella pneumoniae (strain 342) PE=3 SV=1	Ribonuclease H {ECO:0000256|HAMAP-Rule:MF_00042} OS=Pantoea stewartii subsp. stewartii DC283 PE=3 SV=1		ribonuclease H [Pantoea stewartii]	--	--	--	--	--
GE00763	[L]	Replication, recombination and repair	--	K02342|1.07638e-173|plf:PANA5342_3477|dnaQ; DNA polymerase III subunit epsilon; K02342 DNA polymerase III subunit epsilon [EC:2.7.7.7] (A)	Exonuclease	DNA polymerase III subunit epsilon GN=dnaQ OS=Escherichia coli (strain K12) PE=1 SV=1	DNA polymerase III epsilon subunit {ECO:0000313|EMBL:EHU01817.1} OS=Pantoea stewartii subsp. stewartii DC283 PE=4 SV=1		DNA polymerase III subunit epsilon [Pantoea stewartii]	--	--	--	--	--
GE00764	[FH]	--	--	K03457|0|pam:PANA_0839|pucI; PucI; K03457 nucleobase:cation symporter-1, NCS1 family (A)	Permease for cytosine/purines, uracil, thiamine, allantoin	Probable allantoin permease GN=pucI OS=Bacillus subtilis (strain 168) PE=2 SV=1	Cytosine/purine/uracil/thiamine/allantoin permease family protein {ECO:0000313|EMBL:EHU01818.1} OS=Pantoea stewartii subsp. stewartii DC283 PE=4 SV=1		nitrate reductase [Pantoea stewartii]	--	--	--	--	--
GE00765	[K]	Transcription	--	--	FCD domain	HTH-type transcriptional regulator McbR GN=mcbR OS=Escherichia coli (strain K12) PE=1 SV=2	GntR family transcriptional regulator {ECO:0000313|EMBL:EHU01819.1} OS=Pantoea stewartii subsp. stewartii DC283 PE=4 SV=1		GntR family transcriptional regulator [Pantoea stewartii]	--	--	--	--	--
GE00766	[E]	Amino acid transport and metabolism	Molecular Function: racemase activity, acting on amino acids and derivatives (GO:0036361);	K16841|3.13167e-168|paq:PAGR_g3358|hydantoin racemase HyuE; K16841 allantoin racemase [EC:5.1.99.3] (A)	Asp/Glu/Hydantoin racemase	Hydantoin racemase GN=hyuE OS=Pseudomonas sp. (strain NS671) PE=4 SV=1	Hydantoin racemase {ECO:0000313|EMBL:EHU01820.1} OS=Pantoea stewartii subsp. stewartii DC283 PE=4 SV=1		Asp/Glu racemase [Pantoea stewartii]	--	--	--	--	--
GE00767	[G]	Carbohydrate transport and metabolism	Molecular Function: chitin deacetylase activity (GO:0004099);	K16842|0|plf:PANA5342_3464|polysaccharide deacetylase family protein; K16842 allantoinase [EC:3.5.2.5] (A)	Polysaccharide deacetylase	Peptidoglycan deacetylase GN=pgdA OS=Helicobacter pylori (strain G27) PE=1 SV=1	Putative polysaccharide deacetylase {ECO:0000313|EMBL:EHU01821.1} OS=Pantoea stewartii subsp. stewartii DC283 PE=4 SV=1		allantoinase [Pantoea stewartii]	--	--	CE4.hmm	--	--
GE00768	[G]	Carbohydrate transport and metabolism	--	--	Class II Aldolase and Adducin N-terminal domain	Putative aldolase class 2 protein PA3430 GN=PA3430 OS=Pseudomonas aeruginosa (strain ATCC 15692 / PAO1 / 1C / PRS 101 / LMG PE=3 SV=1	Ribulose-5-phosphate 4-epimerase family protein {ECO:0000313|EMBL:EHU01822.1} OS=Pantoea stewartii subsp. stewartii DC283 PE=4 SV=1		hypothetical protein [Pantoea stewartii]	--	--	--	--	--
GE00769	[ET]	--	--	K02030|0|plf:PANA5342_3462|fliY3; extracellular solute-binding protein, family 3; K02030 polar amino acid transport system substrate-binding protein (A)	Bacterial extracellular solute-binding proteins, family 3	Cystine-binding periplasmic protein (Precursor) GN=fliY OS=Escherichia coli (strain K12) PE=1 SV=1	Extracellular solute-binding protein, family 3 {ECO:0000313|EMBL:EHU01823.1} OS=Pantoea stewartii subsp. stewartii DC283 PE=4 SV=1		flagellar motor switch protein FliY [Pantoea stewartii]	--	--	--	--	--
GE00770	[Q]	Secondary metabolites biosynthesis, transport and catabolism	Molecular Function: phytanoyl-CoA dioxygenase activity (GO:0048244);	--	Phytanoyl-CoA dioxygenase (PhyH)	Probable alpha-ketoglutarate-dependent hypophosphite dioxygenase GN=htxA OS=Pseudomonas stutzeri (Pseudomonas perfectomarina) PE=3 SV=1	Phytanoyl-CoA dioxygenase family protein {ECO:0000313|EMBL:EHU01824.1} OS=Pantoea stewartii subsp. stewartii DC283 PE=4 SV=1		restriction endonuclease subunit S [Pantoea stewartii]	--	--	--	--	--
GE00771	[E]	Amino acid transport and metabolism	--	K02029|0|pam:PANA_0846|glnQ; GlnQ; K02028 polar amino acid transport system ATP-binding protein [EC:3.6.3.21] K02029 polar amino acid transport system permease protein (A)	ABC transporter	Glutamate transport ATP-binding protein GluA GN=gluA OS=Corynebacterium efficiens (strain DSM 44549 / YS-314 / AJ 12310 / JCM PE=3 SV=1	Membrane component of an ABC superfamily polar amino acid transporter {ECO:0000313|EMBL:EHU01825.1} OS=Pantoea stewartii subsp. stewartii DC283 PE=4 SV=1		amino acid ABC transporter ATPase [Pantoea stewartii]	(fbpC) iron(III) ABC transporter, ATP-binding protein [FbpABC (VF0272)] [Neisseria meningitidis MC58]	--	--	PHI:2042|ABC3|Q3Y5V5|148305|Magnaporthe_oryzae_(related:_Magnaporthe_grisea)|Loss_of_pathogenicity	--
GE00772	[K]	Transcription	--	--	LysR substrate binding domain	Uncharacterized HTH-type transcriptional regulator YvbU GN=yvbU OS=Bacillus subtilis (strain 168) PE=3 SV=1	Cys regulon transcriptional activator {ECO:0000313|EMBL:EHU01827.1} OS=Pantoea stewartii subsp. stewartii DC283 PE=4 SV=1		LysR family transcriptional regulator [Pantoea stewartii]	--	--	--	SoxR|PHI:3092|H3RI38|66269|Pantoea_stewartii|reduced_virulence_	--
GE00773	[P]	Inorganic ion transport and metabolism	Molecular Function: N,N-dimethylaniline monooxygenase activity (GO:0004499);	K07222|0|pam:PANA_0849|hypothetical Protein; K07222 putative flavoprotein involved in K+ transport (A)	Pyridine nucleotide-disulphide oxidoreductase	Uncharacterized oxidoreductase CzcO-like GN=GK0582 OS=Geobacillus kaustophilus (strain HTA426) PE=4 SV=1	Putative monooxygenase {ECO:0000313|EMBL:EHU01828.1} OS=Pantoea stewartii subsp. stewartii DC283 PE=4 SV=1		FAD-dependent oxidoreductase [Pantoea stewartii]	--	--	--	--	--
GE00774	[J]	Translation, ribosomal structure and biogenesis	--	--	Endoribonuclease L-PSP	Protein DfrA GN=dfrA OS=Myxococcus xanthus PE=3 SV=1	Uncharacterized protein {ECO:0000313|EMBL:EHU01829.1} OS=Pantoea stewartii subsp. stewartii DC283 PE=4 SV=1		endoribonuclease [Pantoea stewartii]	--	--	--	--	--
GE00775	[S]	Function unknown	--	--	Family of unknown function (DUF1028)	--	Major pilin protein {ECO:0000313|EMBL:EHU01830.1} OS=Pantoea stewartii subsp. stewartii DC283 PE=4 SV=1		hypothetical protein [Pantoea stewartii]	--	--	--	--	--
GE00776	[E]	Amino acid transport and metabolism	--	K01438|0|plf:PANA5342_3455|argE3; acetylornithine deacetylase ArgE; K01438 acetylornithine deacetylase [EC:3.5.1.16] (A)	Peptidase family M20/M25/M40	Acetylornithine deacetylase GN=argE OS=Myxococcus xanthus PE=1 SV=1	Acetylornithine deacetylase {ECO:0000256|SAAS:SAAS00125051} OS=Pantoea stewartii subsp. stewartii DC283 PE=4 SV=1		acetylornithine deacetylase [Pantoea stewartii]	--	--	--	--	--
GE00777	--	--	--	--	2OG-Fe(II) oxygenase superfamily	--	Uncharacterized protein {ECO:0000313|EMBL:EHU01832.1} OS=Pantoea stewartii subsp. stewartii DC283 PE=4 SV=1		hypothetical protein [Pantoea stewartii]	--	--	--	--	--
GE00778	[K]	Transcription	--	K03566|5.01951e-173|plf:PANA5342_3453|ampR; LysR family transcriptional regulator; K03566 LysR family transcriptional regulator, glycine cleavage system transcriptional activator (A)	LysR substrate binding domain	HTH-type transcriptional regulator DsdC GN=dsdC OS=Escherichia coli (strain K12) PE=3 SV=2	LysR family transcriptional regulator {ECO:0000313|EMBL:EHU01833.1} OS=Pantoea stewartii subsp. stewartii DC283 PE=4 SV=1		LysR family transcriptional regulator [Pantoea stewartii]	--	--	--	PHI:2610|IhnR|Q0GPY7|5599|Alternaria_alternata|Reduced_virulence	--
GE00779	--	--	--	--	Protein of unknown function (DUF3225)	--	Uncharacterized protein {ECO:0000313|EMBL:EHU01834.1} OS=Pantoea stewartii subsp. stewartii DC283 PE=4 SV=1		hypothetical protein [Pantoea stewartii]	--	--	--	--	--
GE00780	[J]	Translation, ribosomal structure and biogenesis	Molecular Function: asparaginyl-tRNA synthase (glutamine-hydrolyzing) activity (GO:0050566);	K02433|0|pam:PANA_0856|gatA; GatA; K02433 aspartyl-tRNA(Asn)/glutamyl-tRNA(Gln) amidotransferase subunit A [EC:6.3.5.6 6.3.5.7] (A)	Amidase	Biuret hydrolase GN=atzE OS=Pseudomonas sp. (strain ADP) PE=1 SV=1	Amidase {ECO:0000313|EMBL:EHU01835.1} OS=Pantoea stewartii subsp. stewartii DC283 PE=4 SV=1		amidase [Pantoea stewartii]	--	--	--	PHI:2654|DUR1,2|Q59VF3|5476|Candida_albicans|Reduced_virulence	--
GE00781	--	--	--	--	Protein of unknown function (DUF4089)	--	Uncharacterized protein {ECO:0000313|EMBL:EHU01836.1} OS=Pantoea stewartii subsp. stewartii DC283 PE=4 SV=1		hypothetical protein [Pantoea stewartii]	--	--	--	--	--
GE00782	[E]	Amino acid transport and metabolism	--	K00681|0|plf:PANA5342_3449|ggt7; gamma-glutamyltranspeptidase; K00681 gamma-glutamyltranspeptidase / glutathione hydrolase [EC:2.3.2.2 3.4.19.13] (A)	Gamma-glutamyltranspeptidase	Gamma-glutamyltranspeptidase small chain GN=ywrD OS=Bacillus subtilis (strain 168) PE=1 SV=1	Gamma-glutamyltranspeptidase {ECO:0000313|EMBL:EHU01837.1} OS=Pantoea stewartii subsp. stewartii DC283 PE=4 SV=1		gamma-glutamyltranspeptidase [Pantoea stewartii]	(dep/capD) gamma-glutamyltranspeptidase, required for polyglutamate anchoring to peptidoglycan [Capsule (VF0141)] [Bacillus anthracis]	--	--	GGT|PHI:3146|O25743|210|Helicobacter_pylori|unaffected_pathogenicity_	--
GE00783	[K]	Transcription	--	--	Helix-turn-helix domain, rpiR family	Uncharacterized HTH-type transcriptional regulator in aarA 3&apos;region OS=Providencia stuartii PE=3 SV=1	Putative RpiR family transcriptional regulator {ECO:0000313|EMBL:EHU01838.1} OS=Pantoea stewartii subsp. stewartii DC283 PE=4 SV=1		RpiR family transcriptional regulator [Pantoea stewartii]	--	--	--	--	--
GE00785	[ET]	--	--	K02030|0|paq:PAGR_g3340|cysteine ABC transporter periplasmic substrate binding protein FliY; K02030 polar amino acid transport system substrate-binding protein (A)	Bacterial extracellular solute-binding proteins, family 3	Cystine-binding periplasmic protein (Precursor) GN=fliY OS=Escherichia coli (strain K12) PE=1 SV=1	Putative periplasmic substrate-binding component of an ABC superfamily amino acid transporter {ECO:0000313|EMBL:EHU01839.1} OS=Pantoea stewartii subsp. stewartii DC283 PE=4 SV=1		amino acid ABC transporter substrate-binding protein [Pantoea stewartii]	(pebA) bifunctional adhesin/ABC transporter aspartate/glutamate-binding protein [PEB1 (VF0327)] [Campylobacter jejuni subsp. jejuni NCTC 11168]	--	--	--	--
GE00786	[E]	Amino acid transport and metabolism	--	K02029|1.63067e-149|plf:PANA5342_3446|ABC transporter permease; K02029 polar amino acid transport system permease protein (A)	Binding-protein-dependent transport system inner membrane component	L-cystine transport system permease protein TcyB GN=tcyB OS=Bacillus subtilis (strain 168) PE=1 SV=1	Putative permease component of an ABC superfamily amino acid transporter {ECO:0000313|EMBL:EHU01840.1} OS=Pantoea stewartii subsp. stewartii DC283 PE=3 SV=1		polar amino acid ABC transporter permease [Pantoea stewartii]	--	--	--	--	--
GE00787	[E]	Amino acid transport and metabolism	--	K02029|3.08678e-153|plf:PANA5342_3445|polar amino acid ABC transporter inner membrane subunit; K02029 polar amino acid transport system permease protein (A)	Binding-protein-dependent transport system inner membrane component	Probable amino-acid ABC transporter permease protein HI_0179 GN=HI_1079 OS=Haemophilus influenzae (strain ATCC 51907 / DSM 11121 / KW20 / Rd) PE=3 SV=2	Putative permease component of an ABC superfamily amino acid transporter {ECO:0000313|EMBL:EHU01841.1} OS=Pantoea stewartii subsp. stewartii DC283 PE=3 SV=1		amino acid ABC transporter permease [Pantoea stewartii]	--	--	--	--	--
GE00788	[E]	Amino acid transport and metabolism	--	K02028|1.54038e-177|plf:PANA5342_3444|ggt5; gamma-glutamyltranspeptidase; K02028 polar amino acid transport system ATP-binding protein [EC:3.6.3.21] (A)	ABC transporter	Glutamine transport ATP-binding protein GlnQ GN=glnQ OS=Geobacillus stearothermophilus (Bacillus stearothermophilus) PE=2 SV=1	Putative ATP-binding component of an ABC superfamily amino acid transporter {ECO:0000313|EMBL:EHU01842.1} OS=Pantoea stewartii subsp. stewartii DC283 PE=3 SV=1		amino acid ABC transporter ATP-binding protein [Pantoea stewartii]	(fbpC) iron(III) ABC transporter, ATP-binding protein [FbpABC (VF0272)] [Neisseria meningitidis MC58]	Histidine transport ATP-binding protein hisP - Salmonella typhimurium.	--	PHI:2042|ABC3|Q3Y5V5|148305|Magnaporthe_oryzae_(related:_Magnaporthe_grisea)|Loss_of_pathogenicity	--
GE00789	[E]	Amino acid transport and metabolism	Molecular Function: alanine-glyoxylate transaminase activity (GO:0008453);	K00839|0|pam:PANA_0864|pucG; PucG; K00839 aminotransferase [EC:2.6.1.-] (A)	Aminotransferase class-V	Purine catabolism protein PucG GN=pucG OS=Bacillus subtilis (strain 168) PE=1 SV=1	Serine--pyruvate aminotransferase / L-alanine:glyoxylate aminotransferase {ECO:0000313|EMBL:EHU01843.1} OS=Pantoea stewartii subsp. stewartii DC283 PE=3 SV=1		aminotransferase V [Pantoea stewartii]	--	--	--	--	--
GE00790	[E]	Amino acid transport and metabolism	Molecular Function: N-carbamoyl-L-amino-acid hydrolase activity (GO:0050538);	K02083|0|plf:PANA5342_3442|amaB; N-carbamyl-L-amino acid amidohydrolase; K02083 allantoate deiminase [EC:3.5.3.9] (A)	Peptidase family M20/M25/M40	N-carbamoyl-L-amino acid hydrolase OS=Geobacillus stearothermophilus (Bacillus stearothermophilus) PE=1 SV=2	N-carbamoyl-L-amino acid hydrolase {ECO:0000313|EMBL:EHU01844.1} OS=Pantoea stewartii subsp. stewartii DC283 PE=4 SV=1		allantoate amidohydrolase [Pantoea stewartii]	--	--	--	--	--
GE00791	[S]	Function unknown	Molecular Function: urate oxidase activity (GO:0004846);	K16840|2.02123e-97|pam:PANA_0866|hypothetical Protein; K16840 2-oxo-4-hydroxy-4-carboxy-5-ureidoimidazoline decarboxylase [EC:4.1.1.97] (A)	OHCU decarboxylase	Uricase GN=uao OS=Bacillus sp. (strain TB-90) PE=1 SV=3	Uricase {ECO:0000313|EMBL:EHU01845.1} OS=Pantoea stewartii subsp. stewartii DC283 PE=4 SV=1		OHCU decarboxylase [Pantoea stewartii]	--	--	--	--	--
GE00792	[R]	General function prediction only	--	K07127|3.84522e-69|paq:PAGR_g3333|hydroxyisourate hydrolase YedX; K07127 5-hydroxyisourate hydrolase [EC:3.5.2.17] (A)	HIUase/Transthyretin family	5-hydroxyisourate hydrolase (Precursor) GN=hiuH OS=Salmonella typhimurium (strain LT2 / SGSC1412 / ATCC 700720) PE=3 SV=1	Transthyretin-like protein {ECO:0000313|EMBL:EHU01846.1} OS=Pantoea stewartii subsp. stewartii DC283 PE=3 SV=1		5-hydroxyisourate hydrolase [Pantoea stewartii]	--	--	--	PHI:2651|yedX|Q8ZQ52|90371|Salmonella_enterica_serovar_Typhimurium|Unaffected_pathogenicity	--
GE00793	[P]	Inorganic ion transport and metabolism	--	K03782|6.12023e-102|pam:PANA_0868|katG; KatG; K03782 catalase-peroxidase [EC:1.11.1.21] (A)	Peroxidase	Catalase-peroxidase {ECO:0000255|HAMAP-Rule:MF_01961} GN=ETA_14080 OS=Erwinia tasmaniensis (strain DSM 17950 / Et1/99) PE=3 SV=1	Catalase-peroxidase {ECO:0000256|HAMAP-Rule:MF_01961} OS=Pantoea stewartii subsp. indologenes PE=3 SV=1		peroxidase [Pantoea stewartii]	(katB) catalase-peroxidase KatB [KatAB (VF0168)] [Legionella pneumophila subsp. pneumophila str. Philadelphia 1]	--	--	PHI:2183|CPXB|EHA48040.1|148305|Magnaporthe_oryzae_(related:_Magnaporthe_grisea)|Unaffected_pathogenicity	--
GE00794	[L]	Replication, recombination and repair	--	--	Group II intron, maturase-specific domain	--	RNA-directed DNA polymerase {ECO:0000313|EMBL:EHU00236.1} OS=Pantoea stewartii subsp. stewartii DC283 PE=4 SV=1		RNA-directed DNA polymerase [Pantoea stewartii]	--	--	--	--	--
GE00795	[L]	Replication, recombination and repair	--	K00986|1.52555e-165|avn:Avin_18750|RNA-directed DNA polymerase; K00986 RNA-directed DNA polymerase [EC:2.7.7.49] (A)	Reverse transcriptase (RNA-dependent DNA polymerase)	Putative uncharacterized protein YkfC GN=ykfC OS=Escherichia coli (strain K12) PE=5 SV=2	RNA-directed DNA polymerase {ECO:0000313|EMBL:EHU01461.1} OS=Pantoea stewartii subsp. stewartii DC283 PE=4 SV=1		RNA-directed DNA polymerase [Pantoea stewartii]	--	--	--	--	--
GE00796	[P]	Inorganic ion transport and metabolism	--	K03782|0|pam:PANA_0868|katG; KatG; K03782 catalase-peroxidase [EC:1.11.1.21] (A)	Peroxidase	Catalase-peroxidase {ECO:0000255|HAMAP-Rule:MF_01961} GN=ETA_14080 OS=Erwinia tasmaniensis (strain DSM 17950 / Et1/99) PE=3 SV=1	Catalase-peroxidase {ECO:0000256|HAMAP-Rule:MF_01961} OS=Pantoea stewartii subsp. indologenes PE=3 SV=1		peroxidase [Pantoea stewartii]	(katA) catalase/(hydro)peroxidase [KatAB (VF0168)] [Legionella pneumophila subsp. pneumophila str. Philadelphia 1]	--	AA2.hmm	PHI:2183|CPXB|EHA48040.1|148305|Magnaporthe_oryzae_(related:_Magnaporthe_grisea)|Unaffected_pathogenicity	--
GE00797	[R]	General function prediction only	--	K08590|1.94311e-172|paq:PAGR_g3331|hydrolase carbon-nitrogen family YafV; K08590 carbon-nitrogen hydrolase family protein (A)	Carbon-nitrogen hydrolase	Hydrolase YafV GN=yafV OS=Escherichia coli (strain K12) PE=3 SV=1	Carbon-nitrogen hydrolase {ECO:0000313|EMBL:EHU01848.1} OS=Pantoea stewartii subsp. stewartii DC283 PE=4 SV=1		C-N hydrolase family amidase [Pantoea stewartii]	--	--	--	--	--
GE00798	[E]	Amino acid transport and metabolism	--	K14287|0|plf:PANA5342_3437|ybdL; class I/II aminotransferase; K14287 methionine aminotransferase [EC:2.6.1.-] (A)	Aminotransferase class I and II	Methionine aminotransferase GN=ybdL OS=Escherichia coli (strain K12) PE=1 SV=1	Methionine aminotransferase, PLP-dependent {ECO:0000313|EMBL:EHU01849.1} OS=Pantoea stewartii subsp. stewartii DC283 PE=4 SV=1		aminotransferase [Pantoea stewartii]	--	--	--	Vatr2|PHI:3028|A5CVB7|28447|Clavibacter_michiganensis|reduced_virulence_	--
GE00799	[G]	Carbohydrate transport and metabolism	Molecular Function: methylthioribulose 1-phosphate dehydratase activity (GO:0046570);	K08964|7.4128e-138|paj:PAJ_0206|sugar aldolasa; K08964 methylthioribulose-1-phosphate dehydratase [EC:4.2.1.109] (A)	Class II Aldolase and Adducin N-terminal domain	Methylthioribulose-1-phosphate dehydratase {ECO:0000255|HAMAP-Rule:MF_01677} GN=ESA_02724 OS=Cronobacter sakazakii (strain ATCC BAA-894) PE=3 SV=1	Methylthioribulose-1-phosphate dehydratase {ECO:0000256|HAMAP-Rule:MF_01677} OS=Pantoea stewartii subsp. stewartii DC283 PE=3 SV=1		methylthioribulose-1-phosphate dehydratase [Pantoea stewartii]	--	--	--	--	--
GE00800	[C]	Energy production and conversion	Molecular Function: acireductone synthase activity (GO:0043874);	K09880|9.89294e-155|paq:PAGR_g3328|enolase-phosphatase; K09880 enolase-phosphatase E1 [EC:3.1.3.77] (A)	Haloacid dehalogenase-like hydrolase	Enolase-phosphatase E1 {ECO:0000255|HAMAP-Rule:MF_01681} GN=ETA_26080 OS=Erwinia tasmaniensis (strain DSM 17950 / Et1/99) PE=3 SV=1	Enolase-phosphatase E1 {ECO:0000256|HAMAP-Rule:MF_01681} OS=Pantoea stewartii subsp. stewartii DC283 PE=3 SV=1		haloacid dehalogenase [Pantoea stewartii]	--	--	--	--	--
GE00801	[S]	Function unknown	Molecular Function: acireductone dioxygenase (Ni2+-requiring) activity (GO:0010308);	K08967|7.71835e-128|paq:PAGR_g3327|acireductone dioxygenase ARD; K08967 1,2-dihydroxy-3-keto-5-methylthiopentene dioxygenase [EC:1.13.11.53 1.13.11.54] (A)	ARD/ARD' family	Acireductone dioxygenase {ECO:0000255|HAMAP-Rule:MF_01682} GN=ETA_26070 OS=Erwinia tasmaniensis (strain DSM 17950 / Et1/99) PE=3 SV=1	Acireductone dioxygenase {ECO:0000256|HAMAP-Rule:MF_01682, ECO:0000256|SAAS:SAAS00009702} OS=Pantoea stewartii subsp. stewartii DC283 PE=3 SV=1		acireductone dioxygenase [Pantoea stewartii]	--	--	--	--	--
GE00803	[J]	Translation, ribosomal structure and biogenesis	Molecular Function: S-methyl-5-thioribose-1-phosphate isomerase activity (GO:0046523);	K08963|0|paq:PAGR_g3326|putative translation initiation factor eIF-2B; K08963 methylthioribose-1-phosphate isomerase [EC:5.3.1.23] (A)	Initiation factor 2 subunit family	Methylthioribose-1-phosphate isomerase {ECO:0000255|HAMAP-Rule:MF_01678} GN=KPK_3949 OS=Klebsiella pneumoniae (strain 342) PE=3 SV=1	Methylthioribose-1-phosphate isomerase {ECO:0000256|HAMAP-Rule:MF_01678} OS=Pantoea stewartii subsp. stewartii DC283 PE=3 SV=1		methylthioribose-1-phosphate isomerase [Pantoea stewartii]	--	--	--	--	--
GE00804	[R]	General function prediction only	Molecular Function: S-methyl-5-thioribose kinase activity (GO:0046522);	K00899|0|plf:PANA5342_3433|mtnK; 5-methylthioribose kinase; K00899 5-methylthioribose kinase [EC:2.7.1.100] (A)	Phosphotransferase enzyme family	Methylthioribose kinase {ECO:0000255|HAMAP-Rule:MF_01683} GN=ESA_00811 OS=Cronobacter sakazakii (strain ATCC BAA-894) PE=3 SV=2	Methylthioribose kinase {ECO:0000256|HAMAP-Rule:MF_01683} OS=Pantoea stewartii subsp. stewartii DC283 PE=3 SV=1		methylthioribose kinase [Pantoea stewartii]	--	--	--	--	--
GE00805	[I]	Lipid transport and metabolism	Biological Process: fatty acid beta-oxidation using acyl-CoA dehydrogenase (GO:0033539);	K06445|0|paq:PAGR_g3324|acyl-coenzyme A dehydrogenase FadE; K06445 acyl-CoA dehydrogenase [EC:1.3.99.-] (A)	Domain of unknown function (DUF1974)	Acyl-coenzyme A dehydrogenase GN=fadE OS=Escherichia coli (strain K12) PE=2 SV=2	Medium-long-chain fatty acyl-CoA dehydrogenase {ECO:0000313|EMBL:EHU01855.1} OS=Pantoea stewartii subsp. stewartii DC283 PE=4 SV=1		acyl-CoA dehydrogenase [Pantoea stewartii]	--	--	--	--	--
GE00806	[G]	Carbohydrate transport and metabolism	Biological Process: D-glycero-D-manno-heptose 7-phosphate biosynthetic process (GO:2001061);	K03271|4.28004e-135|pam:PANA_0877|gmhA; GmhA; K03271 D-sedoheptulose 7-phosphate isomerase [EC:5.3.1.28] (A)	SIS domain	Phosphoheptose isomerase {ECO:0000255|HAMAP-Rule:MF_00067} GN=KPK_4496 OS=Klebsiella pneumoniae (strain 342) PE=3 SV=1	Phosphoheptose isomerase {ECO:0000256|HAMAP-Rule:MF_00067, ECO:0000256|SAAS:SAAS00173423} OS=Pantoea stewartii subsp. stewartii DC283 PE=3 SV=1		phosphoheptose isomerase [Pantoea stewartii]	(gmhA/lpcA) phosphoheptose isomerase [LOS (CVF494)] [Haemophilus influenzae Rd KW20]	--	--	--	--
GE00807	[R]	General function prediction only	--	K07008|0|plf:PANA5342_3429|yafJ; glutamine amidotransferase; K07008 glutamine amidotransferase (A)	Glutamine amidotransferases class-II	Putative glutamine amidotransferase YafJ GN=yafJ OS=Escherichia coli (strain K12) PE=1 SV=1	Putative amidotransfease {ECO:0000313|EMBL:EHU01857.1} OS=Pantoea stewartii subsp. stewartii DC283 PE=4 SV=1		glutamine amidotransferase [Pantoea stewartii]	--	--	--	--	--
GE00808	[S]	Function unknown	--	--	L,D-transpeptidase catalytic domain	Putative L,D-transpeptidase YafK (Precursor) GN=yafK OS=Escherichia coli (strain K12) PE=3 SV=1	Putative L,D-transpeptidase {ECO:0000313|EMBL:EHU01858.1} OS=Pantoea stewartii subsp. stewartii DC283 PE=4 SV=1		transpeptidase [Pantoea stewartii]	--	--	--	--	--
GE00809	[L]	Replication, recombination and repair	--	K02346|0|pam:PANA_0880|dinB; DinB; K02346 DNA polymerase IV [EC:2.7.7.7] (A)	impB/mucB/samB family	DNA polymerase IV GN=dinB OS=Escherichia coli O6:H1 (strain CFT073 / ATCC 700928 / UPEC) PE=3 SV=1	DNA polymerase IV {ECO:0000256|HAMAP-Rule:MF_01113} OS=Pantoea stewartii subsp. stewartii DC283 PE=3 SV=1		DNA polymerase IV [Pantoea stewartii]	--	--	--	PHI:2748|snf1|Q4PF20|5270|Ustilago_maydis|Reduced_virulence	--
GE00810	[G]	Carbohydrate transport and metabolism	--	K02058|0|plf:PANA5342_3426|ABC transport system, periplasmic solute-binding protein; K02058 simple sugar transport system substrate-binding protein (A)	Periplasmic binding protein domain	HTH-type transcriptional regulator RegA GN=regA OS=Clostridium acetobutylicum (strain ATCC 824 / DSM 792 / JCM 1419 / LMG PE=3 SV=1	Uncharacterized protein {ECO:0000313|EMBL:EHU01860.1} OS=Pantoea stewartii subsp. stewartii DC283 PE=4 SV=1		sugar ABC transporter substrate-binding protein [Pantoea stewartii]	--	--	--	--	--
GE00811	[G]	Carbohydrate transport and metabolism	--	K02057|0|pam:PANA_0882|rbsC; RbsC; K02057 simple sugar transport system permease protein (A)	Branched-chain amino acid transport system / permease component	Ribose transport system permease protein RbsC GN=rbsC OS=Bacillus subtilis (strain 168) PE=3 SV=2	Permease component of an ABC superfamily ribose transporter {ECO:0000313|EMBL:EHU01861.1} OS=Pantoea stewartii subsp. stewartii DC283 PE=4 SV=1		sugar ABC transporter permease [Pantoea stewartii]	--	--	--	--	--
GE00812	[G]	Carbohydrate transport and metabolism	--	K02056|0|plf:PANA5342_3424|ABC transporter ATP-binding protein; K02056 simple sugar transport system ATP-binding protein [EC:3.6.3.17] (A)	ABC transporter	Ribose import ATP-binding protein RbsA {ECO:0000255|HAMAP-Rule:MF_01716} GN=LSEI_0308 OS=Lactobacillus casei (strain ATCC 334) PE=3 SV=1	ATP-binding component of an ABC superfamily ribose transporter {ECO:0000313|EMBL:EHU01862.1} OS=Pantoea stewartii subsp. stewartii DC283 PE=3 SV=1		ABC transporter [Pantoea stewartii]	(cylA) ABC (ATP-binding cassette) transporter CylA [Beta-hemolysin/cytolysin (CVF171)] [Streptococcus agalactiae 2603V/R]	--	--	PHI:2042|ABC3|Q3Y5V5|148305|Magnaporthe_oryzae_(related:_Magnaporthe_grisea)|Loss_of_pathogenicity	--
GE00813	[E]	Amino acid transport and metabolism	--	K01754|0|paj:PAJ_0219|tdcB; threonine dehydratase catabolic TdcB; K01754 threonine dehydratase [EC:4.3.1.19] (A)	Pyridoxal-phosphate dependent enzyme	L-threonine ammonia-lyase {ECO:0000303|PubMed:18245290} OS=Geobacter sulfurreducens (strain ATCC 51573 / DSM 12127 / PCA) PE=1 SV=1	Threonine dehydratase {ECO:0000313|EMBL:EHU01863.1} OS=Pantoea stewartii subsp. stewartii DC283 PE=4 SV=1		threonine dehydratase [Pantoea stewartii]	--	--	--	MoIlv1|PHI:3257|G4MU34|318829|Magnaporthe_oryzae|reduced_virulence_	--
GE00814	[E]	Amino acid transport and metabolism	--	K01750|4.86429e-159|plf:PANA5342_3422|ocd; ornithine cyclodeaminase; K01750 ornithine cyclodeaminase [EC:4.3.1.12] (A)	Ornithine cyclodeaminase/mu-crystallin family	Ornithine cyclodeaminase 2 GN=ocd2 OS=Rhizobium meliloti (strain 1021) PE=3 SV=2	Ornithine cyclodeaminase {ECO:0000313|EMBL:KGD84383.1} OS=Pantoea stewartii subsp. indologenes PE=4 SV=1		ornithine cyclodeaminase [Pantoea stewartii]	--	--	--	--	--
GE00815	[E]	Amino acid transport and metabolism	--	K01750|1.04953e-19|plf:PANA5342_3422|ocd; ornithine cyclodeaminase; K01750 ornithine cyclodeaminase [EC:4.3.1.12] (A)	--	Ornithine cyclodeaminase 2 GN=ocd2 OS=Rhizobium meliloti (strain 1021) PE=3 SV=2	Ornithine cyclodeaminase {ECO:0000313|EMBL:KGD84383.1} OS=Pantoea stewartii subsp. indologenes PE=4 SV=1		ornithine cyclodeaminase [Pantoea stewartii]	--	--	--	--	--
GE00816	[L]	Replication, recombination and repair	--	--	Transposase	Transposase InsC for insertion element IS2 GN=insC21 OS=Shigella flexneri PE=3 SV=1	IS66 family transposase orfA {ECO:0000313|EMBL:AIA48113.1} OS=Serratia sp. FS14 PE=4 SV=1		IS66 family transposase orfA [Serratia sp. FS14]	--	--	--	--	--
GE00817	[L]	Replication, recombination and repair	--	--	IS66 Orf2 like protein	Uncharacterized protein y4hO GN=NGR_a03350 OS=Rhizobium sp. (strain NGR234) PE=3 SV=2	Transposase-like protein {ECO:0000313|EMBL:ABB77421.1} OS=Pantoea stewartii subsp. stewartii (Erwinia stewartii) PE=4 SV=1		isocitrate lyase [Pantoea stewartii]	--	--	--	--	--
GE00818	[L]	Replication, recombination and repair	--	--	Transposase C of IS166 homeodomain	--	Transposase {ECO:0000313|EMBL:EHT99800.1} (Fragment) OS=Pantoea stewartii subsp. stewartii DC283 PE=4 SV=1		transposase, partial [Pantoea stewartii]	--	--	--	--	--
GE00819	[L]	Replication, recombination and repair	--	--	Transposase IS66 family	Uncharacterized protein y4hP GN=NGR_a03340 OS=Rhizobium sp. (strain NGR234) PE=3 SV=2	Transposase {ECO:0000313|EMBL:EHU01549.1} OS=Pantoea stewartii subsp. stewartii DC283 PE=4 SV=1		transposase [Pantoea stewartii]	--	--	--	--	--
GE00820	[E]	Amino acid transport and metabolism	--	K01270|0|paq:PAGR_g3314|aminoacyl-histidine dipeptidase PepD; K01270 dipeptidase D [EC:3.4.13.-] (A)	Peptidase family M20/M25/M40	Cytosol non-specific dipeptidase GN=pepD OS=Escherichia coli (strain K12) PE=1 SV=3	Aminoacyl-histidine dipeptidase (Peptidase D) {ECO:0000313|EMBL:EHU01867.1} OS=Pantoea stewartii subsp. stewartii DC283 PE=4 SV=1		aminoacyl-histidine dipeptidase [Pantoea stewartii]	--	--	--	--	--
GE00821	[F]	Nucleotide transport and metabolism	Biological Process: XMP salvage (GO:0032265);	K00769|5.46111e-106|pant:PSNIH1_09085|xanthine-guanine phosphoribosyltransferase (EC:2.4.2.22); K00769 xanthine phosphoribosyltransferase [EC:2.4.2.22] (A)	Phosphoribosyl transferase domain	Xanthine phosphoribosyltransferase {ECO:0000255|HAMAP-Rule:MF_01903} GN=ETA_25980 OS=Erwinia tasmaniensis (strain DSM 17950 / Et1/99) PE=3 SV=1	Xanthine phosphoribosyltransferase {ECO:0000256|HAMAP-Rule:MF_01903, ECO:0000256|SAAS:SAAS00010603} OS=Pantoea stewartii subsp. stewartii DC283 PE=3 SV=1		xanthine phosphoribosyltransferase [Pantoea stewartii]	--	--	--	--	--
GE00822	[R]	General function prediction only	--	K11750|0|paq:PAGR_g3312|esterase YafA; K11750 esterase FrsA [EC:3.1.-.-] (A)	Alpha/beta hydrolase of unknown function (DUF1100)	UPF0255 protein ETA_25970 {ECO:0000255|HAMAP-Rule:MF_01063} GN=ETA_25970 OS=Erwinia tasmaniensis (strain DSM 17950 / Et1/99) PE=3 SV=1	UPF0255 protein frsA {ECO:0000256|HAMAP-Rule:MF_01063} OS=Pantoea stewartii subsp. stewartii DC283 PE=3 SV=1		fermentation/respiration switch protein [Pantoea stewartii]	--	--	--	--	--
GE00823	--	--	--	K11926|5.35318e-91|plf:PANA5342_3417|crl; sigma factor-binding protein Crl; K11926 sigma factor-binding protein Crl (A)	Transcriptional regulator Crl	Sigma factor-binding protein Crl {ECO:0000255|HAMAP-Rule:MF_01178} GN=ECUMN_0306 OS=Escherichia coli O17:K52:H18 (strain UMN026 / ExPEC) PE=3 SV=1	Sigma factor-binding protein Crl {ECO:0000256|HAMAP-Rule:MF_01178} OS=Pantoea stewartii subsp. stewartii DC283 PE=3 SV=1		transcriptional regulator [Pantoea stewartii]	--	--	--	--	--
GE00824	--	--	--	K11929|0|paq:PAGR_g3310|porin PhoE; K11929 outer membrane pore protein E (A)	Gram-negative porin	Outer membrane pore protein E (Precursor) GN=phoE OS=Escherichia coli (strain K12) PE=1 SV=1	Outer membrane phosphoporin protein E {ECO:0000313|EMBL:EHU01871.1} OS=Pantoea stewartii subsp. stewartii DC283 PE=3 SV=1		outer membrane phosphoporin protein E [Pantoea stewartii]	(ompU) outer membrane protein OmpU [OmpU (VF0514)] [Vibrio vulnificus CMCP6]	OUTER MEMBRANE PORE PROTEIN E PRECURSOR - Escherichia coli.	--	PHI:2872|ompK36|Q48473|573|Klebsiella_pneumoniae|Reduced_virulence	--
GE00825	[E]	Amino acid transport and metabolism	Molecular Function: glutamate 5-kinase activity (GO:0004349);	K00931|0|plf:PANA5342_3415|proB; glutamate 5-kinase; K00931 glutamate 5-kinase [EC:2.7.2.11] (A)	Amino acid kinase family	Glutamate 5-kinase {ECO:0000255|HAMAP-Rule:MF_00456} GN=ETA_25940 OS=Erwinia tasmaniensis (strain DSM 17950 / Et1/99) PE=3 SV=1	Glutamate 5-kinase {ECO:0000256|HAMAP-Rule:MF_00456, ECO:0000256|SAAS:SAAS00085324} OS=Pantoea stewartii subsp. stewartii DC283 PE=3 SV=1		gamma-glutamyl kinase [Pantoea stewartii]	--	--	--	--	--
GE00826	[E]	Amino acid transport and metabolism	Molecular Function: glutamate-5-semialdehyde dehydrogenase activity (GO:0004350);	K00147|0|paq:PAGR_g3308|gamma-glutamyl phosphate reductase; K00147 glutamate-5-semialdehyde dehydrogenase [EC:1.2.1.41] (A)	Aldehyde dehydrogenase family	Gamma-glutamyl phosphate reductase {ECO:0000255|HAMAP-Rule:MF_00412} GN=ETA_25930 OS=Erwinia tasmaniensis (strain DSM 17950 / Et1/99) PE=3 SV=1	Gamma-glutamyl phosphate reductase {ECO:0000256|HAMAP-Rule:MF_00412, ECO:0000256|SAAS:SAAS00054156} OS=Pantoea stewartii subsp. stewartii DC283 PE=3 SV=1		gamma-glutamyl phosphate reductase [Pantoea stewartii]	--	--	--	--	--
GE00827	[K]	Transcription	--	--	Peptidase S24-like	Uncharacterized HTH-type transcriptional regulator HI_1476 GN=HI_1476 OS=Haemophilus influenzae (strain ATCC 51907 / DSM 11121 / KW20 / Rd) PE=1 SV=1	Transcriptional activator-regulatory protein {ECO:0000313|EMBL:EHU01874.1} OS=Pantoea stewartii subsp. stewartii DC283 PE=4 SV=1		chromophore lyase [Pantoea stewartii]	--	--	--	--	--
GE00828	--	--	--	--	--	--	Phage protein {ECO:0000313|EMBL:EHU01875.1} OS=Pantoea stewartii subsp. stewartii DC283 PE=4 SV=1		hypothetical protein [Pantoea stewartii]	--	--	--	--	--
GE00829	--	--	--	--	--	--	Uncharacterized protein {ECO:0000313|EMBL:EHU01876.1} OS=Pantoea stewartii subsp. stewartii DC283 PE=4 SV=1		hypothetical protein [Pantoea stewartii]	--	--	GH24.hmm	--	--
GE00830	--	--	--	--	--	--	Uncharacterized protein {ECO:0000313|EMBL:EHU01877.1} OS=Pantoea stewartii subsp. stewartii DC283 PE=4 SV=1		hypothetical protein [Pantoea stewartii]	--	--	--	--	--
GE00831	--	--	--	--	--	--	Uncharacterized protein {ECO:0000313|EMBL:EHU01878.1} OS=Pantoea stewartii subsp. stewartii DC283 PE=4 SV=1		hypothetical protein [Pantoea stewartii]	--	--	--	--	--
GE00832	--	--	--	--	Pectate lyase superfamily protein	Amylovoran biosynthesis protein AmsF (Precursor) GN=amsF OS=Erwinia amylovora (Fire blight bacteria) PE=3 SV=2	Putative virulence factor {ECO:0000313|EMBL:EHU01879.1} OS=Pantoea stewartii subsp. stewartii DC283 PE=4 SV=1		putative virulence factor [Pantoea stewartii]	--	--	--	--	--
GE00833	[O]	Posttranslational modification, protein turnover, chaperones	--	K12979|3.23381e-150|psts:E05_42740|aspH; AspH protein; K12979 beta-hydroxylase [EC:1.14.11.-] (A)	Aspartyl/Asparaginyl beta-hydroxylase	--	Aspartyl beta-hydroxylase {ECO:0000313|EMBL:KGD84397.1} OS=Pantoea stewartii subsp. indologenes PE=4 SV=1		aspartyl beta-hydroxylase [Pantoea stewartii]	--	--	--	PHI:2751|lpxO|E1WEX6|90371|Salmonella_enterica_serovar_Typhimurium|Reduced_virulence	--
GE00834	[O]	Posttranslational modification, protein turnover, chaperones	--	K12979|2.10226e-51|pam:PANA_0900|aspH; AspH; K12979 beta-hydroxylase [EC:1.14.11.-] (A)	--	--	Aspartyl beta-hydroxylase {ECO:0000313|EMBL:KGD84397.1} OS=Pantoea stewartii subsp. indologenes PE=4 SV=1		aspartyl beta-hydroxylase [Pantoea stewartii]	--	--	--	PHI:2751|lpxO|E1WEX6|90371|Salmonella_enterica_serovar_Typhimurium|Reduced_virulence	--
GE00835	[QK]	--	--	K05880|0|pam:PANA_0901|dhaR; DhaR; K05880 transcriptional activator for dhaKLM operon (A)	Sigma-54 interaction domain	Glycerol metabolism operon regulatory protein GN=dhaR OS=Citrobacter freundii PE=3 SV=1	Transcriptional regulator {ECO:0000313|EMBL:KGD84398.1} OS=Pantoea stewartii subsp. indologenes PE=4 SV=1		transcriptional regulator [Pantoea stewartii]	(fleQ) transcriptional regulator FleQ [Flagella (VF0273)] [Pseudomonas aeruginosa PAO1]	--	--	fleQ|PHI:3219|Q5GZM8|347|Xanthomonas_oryzae|unaffected_pathogenicity_	--
GE00836	[QK]	--	--	K05880|8.21399e-171|plf:PANA5342_3405|dhaR; glycerol metabolism operon regulatory protein DhaR; K05880 transcriptional activator for dhaKLM operon (A)	PAS fold	Glycerol metabolism operon regulatory protein GN=dhaR OS=Citrobacter freundii PE=3 SV=1	Transcriptional regulator {ECO:0000313|EMBL:KGD84398.1} OS=Pantoea stewartii subsp. indologenes PE=4 SV=1		transcriptional regulator [Pantoea stewartii]	--	--	--	--	--
GE00837	[C]	Energy production and conversion	--	K00005|0|paq:PAGR_g3299|glycerol dehydrogenase DhaD; K00005 glycerol dehydrogenase [EC:1.1.1.6] (A)	Iron-containing alcohol dehydrogenase	Glycerol dehydrogenase GN=dhaD OS=Citrobacter freundii PE=1 SV=1	Glycerol dehydrogenase, NAD {ECO:0000313|EMBL:EHU01880.1} OS=Pantoea stewartii subsp. stewartii DC283 PE=4 SV=1		glycerol dehydrogenase [Pantoea stewartii]	--	--	--	--	--
GE00838	[G]	Carbohydrate transport and metabolism	--	K05878|0|plf:PANA5342_3403|dhaK; PTS-dependent dihydroxyacetone kinase, DhaK subunit; K05878 dihydroxyacetone kinase, N-terminal domain [EC:2.7.1.-] (A)	Dak1 domain	PTS-dependent dihydroxyacetone kinase, dihydroxyacetone-binding subunit DhaK GN=dhaK OS=Escherichia coli (strain K12) PE=1 SV=2	ATP-dependent dihydroxyacetone kinase {ECO:0000313|EMBL:EHU01881.1} OS=Pantoea stewartii subsp. stewartii DC283 PE=4 SV=1		dihydroxyacetone kinase subunit K [Pantoea stewartii]	--	--	--	--	--
GE00839	[G]	Carbohydrate transport and metabolism	--	K05879|1.15836e-145|paj:PAJ_0239|dhaL; PTS-dependent dihydroxyacetone kinase, ADP-binding subunit DhaL; K05879 dihydroxyacetone kinase, C-terminal domain [EC:2.7.1.-] (A)	DAK2 domain	PTS-dependent dihydroxyacetone kinase, ADP-binding subunit DhaL GN=dhaL OS=Escherichia coli (strain K12) PE=1 SV=3	Dihydroxyacetone kinase subunit {ECO:0000313|EMBL:EHU01882.1} OS=Pantoea stewartii subsp. stewartii DC283 PE=4 SV=1		dihydroxyacetone kinase subunit DhaL [Pantoea stewartii]	--	--	--	--	--
GE00840	[S]	Function unknown	--	K05881|0|paj:PAJ_0240|dhaM; PTS-dependent dihydroxyacetone kinase, phosphotransferase subunit DhaM; K05881 PTS hybrid protein (A)	PEP-utilising enzyme, N-terminal	Phosphotransferase enzyme IIA component GN=dhaM OS=Escherichia coli (strain K12) PE=1 SV=3	Dihydroxyacetone kinase phosphoryl donor subunit {ECO:0000313|EMBL:EHU01883.1} OS=Pantoea stewartii subsp. stewartii DC283 PE=4 SV=1		dihydroxyacetone kinase phosphoryl donor subunit [Pantoea stewartii]	--	--	--	--	--
GE00841	[U]	Intracellular trafficking, secretion, and vesicular transport	--	--	Haemolysin secretion/activation protein ShlB/FhaC/HecB	Hemolysin transporter protein ShlB (Precursor) GN=shlB OS=Serratia marcescens PE=1 SV=1	Putative HlyB family hemolysin activator {ECO:0000313|EMBL:EHU01884.1} OS=Pantoea stewartii subsp. stewartii DC283 PE=4 SV=1		peptide transporter [Pantoea stewartii]	(fhaC) hemolysin activator-like protein [FHA (VF0025)] [Bordetella pertussis Tohama I]	CdiB - Escherichia coli.	--	--	--
GE00842	[U]	Intracellular trafficking, secretion, and vesicular transport	--	K15125|0|erj:EJP617_10280|fhaB; FhaB; K15125 filamentous hemagglutinin (A)	haemagglutination activity domain	tRNA nuclease CdiA-2 GN=cdiA2 OS=Burkholderia pseudomallei (strain 1026b) PE=1 SV=1	FhaB {ECO:0000313|EMBL:ERM14410.1} OS=Pantoea ananatis BRT175 PE=4 SV=1		hypothetical protein, partial [Pantoea stewartii]	(fhaB) filamentous hemagglutinin/adhesin [FHA (VF0025)] [Bordetella pertussis Tohama I]	--	--	HxfB_(pspA)_(not_PD2118)|PHI:3659|Q879S6|2371|Xylella_fastidiosa|Increased_virulence_(Hypervirulence)	--
GE00843	[U]	Intracellular trafficking, secretion, and vesicular transport	--	K15125|0|pam:PANA_0907|fhaB; FhaB; K15125 filamentous hemagglutinin (A)	Haemagluttinin repeat	--	FhaB {ECO:0000313|EMBL:ADD76074.1} OS=Pantoea ananatis (strain LMG 20103) PE=4 SV=1		hypothetical protein, partial [Pantoea stewartii]	--	--	--	HxfA_(pspA)|PHI:3666|Q87AN1|2371|Xylella_fastidiosa|Increased_virulence_(Hypervirulence)	--
GE00844	--	--	--	K15125|1.13138e-68|paj:PAJ_0242|fhaB; filamentous hemagglutinin FhaB; K15125 filamentous hemagglutinin (A)	--	--	Filamentous hemagglutinin FhaB {ECO:0000313|EMBL:BAK10322.1} OS=Pantoea ananatis (strain AJ13355) PE=4 SV=1		hypothetical protein, partial [Pantoea stewartii]	--	--	--	--	--
GE00845	[L]	Replication, recombination and repair	--	--	DDE superfamily endonuclease	Insertion element IS630 uncharacterized 39 kDa protein OS=Shigella sonnei PE=4 SV=1	Transposase {ECO:0000313|EMBL:ACT68014.1} OS=Pantoea stewartii subsp. stewartii DC283 PE=4 SV=1		transposase [Pantoea stewartii subsp. stewartii DC283]	--	--	--	--	--
GE00846	[U]	Intracellular trafficking, secretion, and vesicular transport	--	K15125|9.62151e-164|pam:PANA_0907|fhaB; FhaB; K15125 filamentous hemagglutinin (A)	Haemagluttinin repeat	tRNA nuclease CdiA-2 GN=cdiA2 OS=Burkholderia pseudomallei (strain 1026b) PE=1 SV=1	FhaB {ECO:0000313|EMBL:ADD76074.1} OS=Pantoea ananatis (strain LMG 20103) PE=4 SV=1		hypothetical protein, partial [Pantoea stewartii]	--	--	--	HxfA_(pspA)|PHI:3666|Q87AN1|2371|Xylella_fastidiosa|Increased_virulence_(Hypervirulence)	--
GE00847	[U]	Intracellular trafficking, secretion, and vesicular transport	--	K15125|0|pva:Pvag_1821|hpmA; AT-2 family transporter; K15125 filamentous hemagglutinin (A)	Haemagluttinin repeat	Deoxyribonuclease CdiA GN=cdiA OS=Escherichia coli O157:H7 (strain EC869) PE=1 SV=1	Putative AT-2 family transporter {ECO:0000313|EMBL:ADO10006.1} OS=Pantoea vagans (strain C9-1) PE=4 SV=1		AT-2 family transporter [Enterobacter cancerogenus]	--	--	--	HxfB_(pspA)_(not_PD2118)|PHI:3659|Q879S6|2371|Xylella_fastidiosa|Increased_virulence_(Hypervirulence)	--
GE00848	--	--	--	--	--	Deoxyribonuclease CdiA GN=cdiA OS=Escherichia coli O157:H7 (strain EC869) PE=1 SV=1	Uncharacterized protein {ECO:0000313|EMBL:CDL81268.1} OS=Xenorhabdus szentirmaii DSM 16338 PE=4 SV=1		hypothetical protein [Xenorhabdus szentirmaii]	--	--	--	--	--
GE00849	--	--	--	--	Protein of unknown function (DUF1436)	Immunity protein CdiI GN=cdiI OS=Escherichia coli O157:H7 (strain EC869) PE=1 SV=1	Uncharacterized protein {ECO:0000313|EMBL:CDS58023.1} OS=Serratia symbiotica PE=4 SV=1		hypothetical protein [Raoultella ornithinolytica]	--	--	--	--	--
GE00850	[L]	Replication, recombination and repair	--	--	DDE superfamily endonuclease	Insertion element IS630 uncharacterized 39 kDa protein OS=Shigella sonnei PE=4 SV=1	Transposase {ECO:0000313|EMBL:EHT98607.1} OS=Pantoea stewartii subsp. stewartii DC283 PE=4 SV=1		transposase [Pantoea stewartii]	--	--	--	--	--
GE00851	[L]	Replication, recombination and repair	--	--	Winged helix-turn helix	Insertion element IS630 uncharacterized 39 kDa protein OS=Shigella sonnei PE=4 SV=1	Uncharacterized protein {ECO:0000313|EMBL:EHT98017.1} OS=Pantoea stewartii subsp. stewartii DC283 PE=4 SV=1		DDE endonuclease [Pantoea stewartii]	--	--	--	--	--
GE00852	--	--	--	--	--	--	Uncharacterized protein {ECO:0000313|EMBL:EHU01888.1} OS=Pantoea stewartii subsp. stewartii DC283 PE=4 SV=1		hypothetical protein [Pantoea stewartii]	--	--	--	--	--
GE00853	[K]	Transcription	--	--	LysR substrate binding domain	HTH-type transcriptional activator NagR OS=Ralstonia sp PE=3 SV=1	Transcriptional regulator {ECO:0000313|EMBL:EHU01889.1} OS=Pantoea stewartii subsp. stewartii DC283 PE=4 SV=1		LysR family transcriptional regulator [Pantoea stewartii]	--	--	--	--	--
GE00854	[R]	General function prediction only	--	K00355|3.81362e-171|pam:PANA_0914|nqo2; Nqo2; K00355 NAD(P)H dehydrogenase (quinone) [EC:1.6.5.2] (A)	Flavodoxin-like fold	Uncharacterized NAD(P)H oxidoreductase HI_1544 GN=HI_1544 OS=Haemophilus influenzae (strain ATCC 51907 / DSM 11121 / KW20 / Rd) PE=3 SV=1	NAD(P)H oxidoreductase / putative NADPH-quinone reductase / flavodoxin 2 {ECO:0000313|EMBL:EHU01890.1} OS=Pantoea stewartii subsp. stewartii DC283 PE=4 SV=1		NAD(P)H dehydrogenase [Pantoea stewartii]	--	--	--	--	--
GE00855	[K]	Transcription	--	K03704|7.30065e-43|plf:PANA5342_3394|cspI; cold-shock protein; K03704 cold shock protein (beta-ribbon, CspA family) (A)	'Cold-shock' DNA-binding domain	Cold shock-like protein CspB GN=cspB OS=Yersinia pestis PE=3 SV=1	CspG family cold shock protein {ECO:0000313|EMBL:EHU01891.1} OS=Pantoea stewartii subsp. stewartii DC283 PE=4 SV=1		cold-shock protein [Pantoea stewartii]	--	--	--	PHI:2971|CspR|Q82ZX2|1351|Enterococcus_faecalis|Reduced_virulence	--
GE00856	--	--	--	--	--	--	Uncharacterized protein {ECO:0000313|EMBL:EHU01892.1} OS=Pantoea stewartii subsp. stewartii DC283 PE=4 SV=1		hypothetical protein [Pantoea stewartii]	--	--	--	--	--
GE00857	[NT]	--	--	K03415|0|plf:PANA5342_3392|cheV; Chemotaxis signal transduction protein; K03415 two-component system, chemotaxis family, response regulator CheV (A)	CheW-like domain	Chemotaxis protein CheV GN=cheV OS=Bacillus subtilis (strain 168) PE=1 SV=1	CheV family chemotaxis protein {ECO:0000313|EMBL:EHU01893.1} OS=Pantoea stewartii subsp. stewartii DC283 PE=4 SV=1		chemotaxis protein CheV [Pantoea stewartii]	(cheV) chemotaxis protein [Pse5Ac7Ac, Pse5Ac7Am, Pse8OAc, Pse5Am7AcGlnAc (AI151)] [Campylobacter jejuni subsp. jejuni NCTC 11168]	--	--	--	--
GE00858	[S]	Function unknown	--	--	Bacterial OB fold (BOF) protein	Uncharacterized protein YdeI (Precursor) GN=ydeI OS=Escherichia coli (strain K12) PE=3 SV=1	Uncharacterized protein {ECO:0000313|EMBL:EHU01894.1} OS=Pantoea stewartii subsp. stewartii DC283 PE=4 SV=1		hypothetical protein [Pantoea stewartii]	--	--	--	--	--
GE00859	[LKJ]	--	--	K05591|0|plf:PANA5342_3390|dbpA; ATP-independent RNA helicase DbpA; K05591 ATP-independent RNA helicase DbpA [EC:3.6.4.13] (A)	DEAD/DEAH box helicase	ATP-dependent RNA helicase DbpA {ECO:0000255|HAMAP-Rule:MF_00965} OS=Escherichia coli (strain K12) PE=1 SV=2	ATP-dependent RNA helicase DbpA {ECO:0000256|HAMAP-Rule:MF_00965} OS=Pantoea stewartii subsp. stewartii DC283 PE=3 SV=1		RNA helicase [Pantoea stewartii]	--	--	--	PHI:423|VAD1|AAV41010|5207|Cryptococcus_neoformans|Reduced_virulence	--
GE00860	--	--	--	--	--	--	Uncharacterized protein {ECO:0000313|EMBL:KGD84409.1} OS=Pantoea stewartii subsp. indologenes PE=4 SV=1		hypothetical protein [Pantoea stewartii]	--	--	--	--	--
GE00861	[K]	Transcription	--	--	LysR substrate binding domain	Probable HTH-type transcriptional regulator LrhA GN=lrhA OS=Escherichia coli (strain K12) PE=3 SV=2	LysR family transcriptional regulator {ECO:0000313|EMBL:EHU01896.1} OS=Pantoea stewartii subsp. stewartii DC283 PE=4 SV=1		LysR family transcriptional regulator [Pantoea stewartii]	(ptxR) transcriptional regulator PtxR [pyoverdine (IA001)] [Pseudomonas aeruginosa PAO1]	--	--	SoxR|PHI:3092|H3RI38|66269|Pantoea_stewartii|reduced_virulence_	--
GE00862	[P]	Inorganic ion transport and metabolism	--	K03449|0|paj:PAJ_0253|cynX; cyanate transport protein CynX; K03449 MFS transporter, CP family, cyanate transporter (A)	Major Facilitator Superfamily	Cyanate transport protein CynX GN=cynX OS=Escherichia coli (strain K12) PE=3 SV=2	Cyanate transport protein {ECO:0000313|EMBL:EHU01897.1} OS=Pantoea stewartii subsp. stewartii DC283 PE=4 SV=1		major facilitator transporter [Pantoea stewartii]	--	--	--	--	--
GE00863	[C]	Energy production and conversion	Biological Process: lactate transmembrane transport (GO:0035873);	K00427|0|paq:PAGR_g3282|L-lactate permease LldP; K00427 L-lactate permease (A)	L-lactate permease	L-lactate permease GN=lldP OS=Salmonella typhimurium (strain LT2 / SGSC1412 / ATCC 700720) PE=3 SV=1	L-lactate permease {ECO:0000313|EMBL:EHU01898.1} OS=Pantoea stewartii subsp. stewartii DC283 PE=4 SV=1		L-lactate permease [Pantoea stewartii]	--	L-LACTATE PERMEASE - Escherichia coli.	--	--	--
GE00864	[K]	Transcription	--	K14348|2.43437e-165|plf:PANA5342_3384|lldR; L-lactate dehydrogenase operon regulatory protein LldR; K14348 GntR family transcriptional regulator, L-lactate dehydrogenase operon regulator (A)	FCD domain	Putative L-lactate dehydrogenase operon regulatory protein GN=lldR OS=Shigella flexneri PE=3 SV=1	DNA-binding transcriptional repressor {ECO:0000313|EMBL:EHU01899.1} OS=Pantoea stewartii subsp. stewartii DC283 PE=4 SV=1		transcriptional regulator [Pantoea stewartii]	--	--	--	pdhR|PHI:3135|Q66EI1|633|Yersinia_pseudotuberculosis|reduced_virulence_	--
GE00865	[C]	Energy production and conversion	Molecular Function: L-lactate dehydrogenase (cytochrome) activity (GO:0004460);	K00101|0|plf:PANA5342_3383|lldD; FMN-dependent alpha-hydroxy acid dehydrogenase; K00101 L-lactate dehydrogenase (cytochrome) [EC:1.1.2.3] (A)	FMN-dependent dehydrogenase	L-lactate dehydrogenase {ECO:0000255|HAMAP-Rule:MF_01559} GN=KPN78578_39100 OS=Klebsiella pneumoniae subsp. pneumoniae (strain ATCC 700721 / MGH PE=3 SV=1	L-lactate dehydrogenase {ECO:0000256|HAMAP-Rule:MF_01559, ECO:0000256|SAAS:SAAS00140840} OS=Pantoea stewartii subsp. stewartii DC283 PE=3 SV=1		L-lactate dehydrogenase [Pantoea stewartii]	--	--	--	PHI:2570|CYB2|Q6FM61|5478|Candida_glabrata|Reduced_virulence	--
GE00866	[O]	Posttranslational modification, protein turnover, chaperones	--	K04063|2.77335e-99|pam:PANA_0926|osmC; OsmC; K04063 osmotically inducible protein OsmC (A)	OsmC-like protein	Peroxiredoxin OsmC GN=osmC OS=Shigella flexneri PE=3 SV=2	Osmotically inducible, stress-inducible membrane protein {ECO:0000313|EMBL:EHU01901.1} OS=Pantoea stewartii subsp. stewartii DC283 PE=4 SV=1		peroxiredoxin [Pantoea stewartii]	--	--	--	--	--
GE00867	--	--	--	--	--	--	Uncharacterized protein {ECO:0000313|EMBL:EHU01902.1} OS=Pantoea stewartii subsp. stewartii DC283 PE=4 SV=1		hypothetical protein [Pantoea stewartii]	--	--	--	--	--
GE00868	--	--	--	--	--	--	Uncharacterized protein {ECO:0000313|EMBL:EHU01903.1} OS=Pantoea stewartii subsp. stewartii DC283 PE=4 SV=1		hypothetical protein [Pantoea stewartii]	--	--	--	--	--
GE00869	--	--	--	--	--	--	Uncharacterized protein {ECO:0000313|EMBL:EHU01904.1} OS=Pantoea stewartii subsp. stewartii DC283 PE=4 SV=1		hypothetical protein [Pantoea stewartii]	--	--	--	--	--
GE00870	[G]	Carbohydrate transport and metabolism	--	K02760|3.09548e-59|paq:PAGR_g3276|cellobiose-specific phosphotransferase enzyme IIB component CelA; K02760 PTS system, cellobiose-specific IIB component [EC:2.7.1.69] (A)	PTS system, Lactose/Cellobiose specific IIB subunit	Cellobiose-specific phosphotransferase enzyme IIB component GN=celA OS=Geobacillus stearothermophilus (Bacillus stearothermophilus) PE=3 SV=1	PTS system cellobiose-specific IIB component {ECO:0000313|EMBL:EHU01905.1} OS=Pantoea stewartii subsp. stewartii DC283 PE=4 SV=1		cytochrome C biogenesis protein CcmE [Pantoea stewartii]	--	--	--	--	--
GE00871	[G]	Carbohydrate transport and metabolism	--	K02761|0|pam:PANA_0930|licC; LicC; K02761 PTS system, cellobiose-specific IIC component (A)	Phosphotransferase system, EIIC	Lichenan permease IIC component GN=licC OS=Bacillus subtilis (strain 168) PE=2 SV=1	Permease IIC component {ECO:0000256|PIRNR:PIRNR006351} OS=Pantoea stewartii subsp. stewartii DC283 PE=4 SV=1		cytochrome C biogenesis protein CcmF [Pantoea stewartii]	--	--	--	--	--
GE00872	--	--	--	--	--	--	Putative regulatory protein {ECO:0000313|EMBL:AHF74372.1} OS=Candidatus Sodalis pierantonius str. SOPE PE=4 SV=1		hypothetical protein [Candidatus Sodalis pierantonius]	--	--	--	--	--
GE00873	[K]	Transcription	--	--	Winged helix-turn-helix DNA-binding	Sugar fermentation stimulation protein B GN=sfsB OS=Shigella flexneri PE=3 SV=1	Putative DNA-binding protein {ECO:0000313|EMBL:EHU01907.1} OS=Pantoea stewartii subsp. stewartii DC283 PE=4 SV=1		DNA-binding protein [Pantoea stewartii]	--	--	--	--	--
GE00874	[L]	Replication, recombination and repair	--	--	Mu transposase, C-terminal	--	Putative phage transposase {ECO:0000313|EMBL:EHU01908.1} OS=Pantoea stewartii subsp. stewartii DC283 PE=4 SV=1		transposase [Pantoea stewartii]	--	--	--	--	--
GE00875	[R]	General function prediction only	--	--	AAA domain	Mu-like prophage FluMu DNA transposition protein B GN=HI_1481 OS=Haemophilus influenzae (strain ATCC 51907 / DSM 11121 / KW20 / Rd) PE=3 SV=1	Phage transposase {ECO:0000313|EMBL:EHU01909.1} OS=Pantoea stewartii subsp. stewartii DC283 PE=4 SV=1		XRE family transcriptional regulator [Pantoea stewartii]	--	--	--	--	--
GE00876	--	--	--	--	--	--	Uncharacterized protein {ECO:0000313|EMBL:EHU01910.1} OS=Pantoea stewartii subsp. stewartii DC283 PE=4 SV=1		hypothetical protein [Pantoea stewartii]	--	--	--	--	--
GE00877	--	--	--	--	--	--	Uncharacterized protein {ECO:0000313|EMBL:EHU01911.1} OS=Pantoea stewartii subsp. stewartii DC283 PE=4 SV=1		hypothetical protein [Pantoea stewartii]	--	--	--	--	--
GE00878	--	--	--	--	--	--	Uncharacterized protein {ECO:0000313|EMBL:EHU01912.1} OS=Pantoea stewartii subsp. stewartii DC283 PE=4 SV=1		hypothetical protein [Pantoea stewartii]	--	--	--	--	--
GE00879	--	--	--	--	--	--	Uncharacterized protein {ECO:0000313|EMBL:EHU01913.1} OS=Pantoea stewartii subsp. stewartii DC283 PE=4 SV=1		hypothetical protein [Pantoea stewartii]	--	--	--	--	--
GE00880	--	--	--	--	--	--	Uncharacterized protein {ECO:0000313|EMBL:EHU01914.1} OS=Pantoea stewartii subsp. stewartii DC283 PE=4 SV=1		hypothetical protein [Pantoea stewartii]	--	--	--	--	--
GE00882	--	--	--	--	Protein of unknown function (DUF3164)	--	Uncharacterized protein {ECO:0000313|EMBL:EHU01915.1} OS=Pantoea stewartii subsp. stewartii DC283 PE=4 SV=1		sulfate transporter [Pantoea stewartii]	--	--	--	--	--
GE00883	--	--	--	--	--	--	Putative transport {ECO:0000313|EMBL:EHU00278.1} OS=Pantoea stewartii subsp. stewartii DC283 PE=4 SV=1		membrane protein [Pantoea stewartii]	--	--	--	--	--
GE00884	[L]	Replication, recombination and repair	--	--	Transposase	Transposase InsC for insertion element IS2 GN=insC21 OS=Shigella flexneri PE=3 SV=1	IS66 family transposase {ECO:0000313|EMBL:EHU00784.1} (Fragment) OS=Pantoea stewartii subsp. stewartii DC283 PE=4 SV=1		IS66 family transposase, partial [Pantoea stewartii]	--	--	--	--	--
GE00885	--	--	--	--	--	--	Uncharacterized protein {ECO:0000313|EMBL:EHT99453.1} OS=Pantoea stewartii subsp. stewartii DC283 PE=4 SV=1		hypothetical protein [Pantoea stewartii]	--	--	--	--	--
GE00886	[L]	Replication, recombination and repair	--	--	Transposase IS66 family	Uncharacterized protein y4hP GN=NGR_a03340 OS=Rhizobium sp. (strain NGR234) PE=3 SV=2	Transposase {ECO:0000313|EMBL:EHT97868.1} OS=Pantoea stewartii subsp. stewartii DC283 PE=4 SV=1		transposase [Pantoea stewartii]	--	--	--	--	--
GE00887	[K]	Transcription	--	--	Periplasmic binding protein-like domain	Ribose operon repressor GN=rbsR OS=Pasteurella multocida (strain Pm70) PE=3 SV=1	Cytochrome C peroxidase {ECO:0000313|EMBL:KGD83443.1} OS=Pantoea stewartii subsp. indologenes PE=4 SV=1		cytochrome C peroxidase [Pantoea stewartii]	--	--	--	--	--
GE00888	--	--	--	--	--	--	Uncharacterized protein {ECO:0000313|EMBL:KGD83444.1} OS=Pantoea stewartii subsp. indologenes PE=4 SV=1		hypothetical protein [Pantoea stewartii]	--	--	--	--	--
GE00889	--	--	--	--	Metallo-beta-lactamase superfamily	--	Uncharacterized protein {ECO:0000313|EMBL:KGD83444.1} OS=Pantoea stewartii subsp. indologenes PE=4 SV=1		hypothetical protein [Pantoea stewartii]	--	--	--	--	--
GE00890	[P]	Inorganic ion transport and metabolism	--	K02011|0|paj:PAJ_2559|modB; ABC transporter permease protein ModB; K02011 iron(III) transport system permease protein (A)	Binding-protein-dependent transport system inner membrane component	Probable ABC transporter permease protein y4fN GN=NGR_a03680 OS=Rhizobium sp. (strain NGR234) PE=3 SV=1	Permease component of an ABC superfamily ferric iron transporter {ECO:0000313|EMBL:EHU01964.1} OS=Pantoea stewartii subsp. stewartii DC283 PE=3 SV=1		permease component of an ABC superfamily ferric iron transporter [Pantoea stewartii]	--	--	--	--	--
GE00891	[P]	Inorganic ion transport and metabolism	--	K02012|0|plf:PANA5342_0751|extracellular solute-binding protein; K02012 iron(III) transport system substrate-binding protein (A)	Bacterial extracellular solute-binding protein	Uncharacterized protein HI_0131 (Precursor) GN=HI_0131 OS=Haemophilus influenzae (strain ATCC 51907 / DSM 11121 / KW20 / Rd) PE=1 SV=1	Iron-binding periplasmic protein {ECO:0000313|EMBL:EHU01965.1} OS=Pantoea stewartii subsp. stewartii DC283 PE=4 SV=1		ABC transporter substrate-binding protein [Pantoea stewartii]	--	--	--	--	--
GE00892	[G]	Carbohydrate transport and metabolism	--	K02010|0|pam:PANA_3315|fbpC; FbpC; K02010 iron(III) transport system ATP-binding protein [EC:3.6.3.30] (A)	ABC transporter	sn-glycerol-3-phosphate import ATP-binding protein UgpC 2 {ECO:0000255|HAMAP-Rule:MF_01727} GN=RHE_CH03369 OS=Rhizobium etli (strain CFN 42 / ATCC 51251) PE=3 SV=1	Spermidine/putrescine ABC transporter ATP-binding protein {ECO:0000313|EMBL:KGD83447.1} OS=Pantoea stewartii subsp. indologenes PE=4 SV=1		spermidine/putrescine ABC transporter ATP-binding protein [Pantoea stewartii]	(hitC) iron(III) ABC transporter, ATP-binding protein [HitABC (VF0268)] [Haemophilus influenzae Rd KW20]	CHTG (FRAGMENT) - Agrobacterium sp.	--	PHI:2067|ABC4|MGG_00937|148305|Magnaporthe_oryzae_(related:_Magnaporthe_grisea)|Loss_of_pathogenicity	--
GE00893	[R]	General function prediction only	--	--	Acetyltransferase (GNAT) domain	--	Phospholipid/glycerol acyltransferase {ECO:0000313|EMBL:EHU01966.1} OS=Pantoea stewartii subsp. stewartii DC283 PE=4 SV=1		acyltransferase [Pantoea stewartii]	--	--	--	--	--
GE00894	[S]	Function unknown	--	--	Cupin domain	Uncharacterized protein YjlB GN=yjlB OS=Bacillus subtilis (strain 168) PE=4 SV=1	Uncharacterized protein {ECO:0000313|EMBL:EHU01967.1} OS=Pantoea stewartii subsp. stewartii DC283 PE=4 SV=1		hypothetical protein [Pantoea stewartii]	--	--	--	--	--
GE00895	[ET]	--	--	K02030|0|plf:PANA5342_0745|ABC transporter substrate-binding protein; K02030 polar amino acid transport system substrate-binding protein (A)	Bacterial extracellular solute-binding proteins, family 3	Cystine-binding periplasmic protein (Precursor) GN=fliY OS=Escherichia coli (strain K12) PE=1 SV=1	Periplasmic binding protein {ECO:0000313|EMBL:EHU01968.1} OS=Pantoea stewartii subsp. stewartii DC283 PE=4 SV=1		ABC transporter substrate-binding protein [Pantoea stewartii]	--	--	--	--	--
GE00896	[E]	Amino acid transport and metabolism	--	K02028|2.97027e-179|pam:PANA_3319|gluA; GluA; K02028 polar amino acid transport system ATP-binding protein [EC:3.6.3.21] (A)	ABC transporter	Glutamate transport ATP-binding protein GluA GN=gluA OS=Corynebacterium glutamicum (strain ATCC 13032 / DSM 20300 / JCM 1318 / PE=3 SV=2	ATP-binding component of an ABC superfamily transporter {ECO:0000313|EMBL:EHU01969.1} OS=Pantoea stewartii subsp. stewartii DC283 PE=3 SV=1		arginine ABC transporter ATP-binding protein [Pantoea stewartii]	(fbpC) iron(III) ABC transporter, ATP-binding protein [FbpABC (VF0272)] [Neisseria meningitidis MC58]	Glutamate transport ATP-binding protein gluA - Corynebacterium glutamicum (Brevibacterium flavum).	--	PHI:2042|ABC3|Q3Y5V5|148305|Magnaporthe_oryzae_(related:_Magnaporthe_grisea)|Loss_of_pathogenicity	--
GE00897	[E]	Amino acid transport and metabolism	--	K02029|0|plf:PANA5342_0743|polar amino acid ABC transporter inner membrane subunit; K02029 polar amino acid transport system permease protein (A)	Binding-protein-dependent transport system inner membrane component	Inner membrane amino-acid ABC transporter permease protein YecS GN=yecS OS=Shigella flexneri PE=3 SV=1	Permease component of an ABC superfamily amino acid transporter {ECO:0000313|EMBL:EHU01970.1} OS=Pantoea stewartii subsp. stewartii DC283 PE=3 SV=1		amino acid ABC transporter permease [Pantoea stewartii]	--	--	--	--	--
GE00898	[KR]	--	--	--	Acetyltransferase (GNAT) family	--	GCN5 family N-acetyltransferase {ECO:0000313|EMBL:EHU01971.1} OS=Pantoea stewartii subsp. stewartii DC283 PE=4 SV=1		N-acetyltransferase [Pantoea stewartii]	--	--	--	--	--
GE00899	[ET]	--	--	K02030|0|paj:PAJ_2568|fliY; cystine-binding periplasmic protein precursor FliY; K02030 polar amino acid transport system substrate-binding protein (A)	Bacterial extracellular solute-binding proteins, family 3	Cystine-binding periplasmic protein (Precursor) GN=fliY OS=Escherichia coli (strain K12) PE=1 SV=1	Periplasmic binding protein {ECO:0000313|EMBL:EHU01972.1} OS=Pantoea stewartii subsp. stewartii DC283 PE=4 SV=1		ABC transporter substrate-binding protein [Pantoea stewartii]	--	--	--	--	--
GE00900	[C]	Energy production and conversion	--	--	Luciferase-like monooxygenase	Putative monooxygenase MoxC GN=moxC OS=Bacillus subtilis (strain 168) PE=1 SV=1	Uncharacterized protein {ECO:0000313|EMBL:EHU01973.1} OS=Pantoea stewartii subsp. stewartii DC283 PE=4 SV=1		monooxygenase [Pantoea stewartii]	--	--	--	--	--
GE00901	[R]	General function prediction only	Molecular Function: aminoacylase activity (GO:0004046);	--	Peptidase family M20/M25/M40	Uncharacterized hydrolase YxeP GN=yxeP OS=Bacillus subtilis (strain 168) PE=1 SV=2	Amidohydrolase {ECO:0000313|EMBL:EHU01974.1} OS=Pantoea stewartii subsp. stewartii DC283 PE=4 SV=1		hydrolase [Pantoea stewartii]	--	--	--	--	--
GE00902	[C]	Energy production and conversion	--	--	Luciferase-like monooxygenase	Uncharacterized protein YtmO GN=ytmO OS=Bacillus subtilis (strain 168) PE=4 SV=1	Luciferase-like monooxygenase {ECO:0000313|EMBL:EHU01975.1} OS=Pantoea stewartii subsp. stewartii DC283 PE=4 SV=1		alkane 1-monooxygenase [Pantoea stewartii]	--	--	--	--	--
GE00903	[L]	Replication, recombination and repair	--	--	DDE superfamily endonuclease	Insertion element IS630 uncharacterized 39 kDa protein OS=Shigella sonnei PE=4 SV=1	Transposase {ECO:0000313|EMBL:EHT97608.1} OS=Pantoea stewartii subsp. stewartii DC283 PE=4 SV=1		DDE endonuclease [Pantoea stewartii]	--	--	--	--	--
GE00904	--	--	--	--	--	--	Uncharacterized protein {ECO:0000313|EMBL:EHU01977.1} OS=Pantoea stewartii subsp. stewartii DC283 PE=4 SV=1		hypothetical protein [Pantoea stewartii]	--	--	--	--	--
GE00905	[R]	General function prediction only	--	--	Peptidase family M20/M25/M40	Uncharacterized hydrolase YxeP GN=yxeP OS=Bacillus subtilis (strain 168) PE=1 SV=2	Putative peptidase {ECO:0000313|EMBL:EHU01978.1} OS=Pantoea stewartii subsp. stewartii DC283 PE=4 SV=1		hydrolase [Pantoea stewartii]	--	--	--	--	--
GE00906	--	--	--	--	Inner membrane protein YlaC	Inner membrane protein YlaC GN=ylaC OS=Shigella flexneri PE=3 SV=2	Uncharacterized protein {ECO:0000313|EMBL:EHU01979.1} OS=Pantoea stewartii subsp. stewartii DC283 PE=4 SV=1		membrane protein [Pantoea stewartii]	--	--	--	--	--
GE00907	[KE]	--	--	--	Aminotransferase class I and II	Uncharacterized HTH-type transcriptional regulator YdcR GN=ydcR OS=Escherichia coli (strain K12) PE=3 SV=1	GntR family transcriptional regulator YdcR {ECO:0000313|EMBL:AER31288.1} OS=Pantoea ananatis PA13 PE=4 SV=1		GntR family transcriptional regulator [Pantoea stewartii]	--	--	--	Vatr2|PHI:3028|A5CVB7|28447|Clavibacter_michiganensis|reduced_virulence_	--
GE00908	[KE]	--	--	--	Bacterial regulatory proteins, gntR family	Uncharacterized HTH-type transcriptional regulator YdcR GN=ydcR OS=Escherichia coli (strain K12) PE=3 SV=1	GntR family transcriptional regulator YdcR {ECO:0000313|EMBL:AER31288.1} OS=Pantoea ananatis PA13 PE=4 SV=1		GntR family transcriptional regulator [Pantoea stewartii]	--	--	--	--	--
GE00909	[T]	Signal transduction mechanisms	--	--	EAL domain	Uncharacterized signaling protein PA1727 GN=PA1727 OS=Pseudomonas aeruginosa (strain ATCC 15692 / PAO1 / 1C / PRS 101 / LMG PE=3 SV=1	Uncharacterized protein {ECO:0000313|EMBL:EHU01980.1} OS=Pantoea stewartii subsp. stewartii DC283 PE=4 SV=1		membrane protein [Pantoea stewartii]	(cdpA) cyclic di-GMP phosphodiesterase [CdpA (VF0432)] [Burkholderia pseudomallei K96243]	--	--	MorA|PHI:4684|Q9HVI8|287|Pseudomonas_aeruginosa|increased_virulence_(Hypervirulence)	--
GE00910	[S]	Function unknown	--	--	Spore Coat Protein U domain	--	Putative fimbrial subunit {ECO:0000313|EMBL:EHU01981.1} OS=Pantoea stewartii subsp. stewartii DC283 PE=4 SV=1		ferrous iron transporter A [Pantoea stewartii]	--	--	--	--	--
GE00911	[S]	Function unknown	--	--	Spore Coat Protein U domain	--	Putative fimbrial subunit {ECO:0000313|EMBL:EHU01982.1} OS=Pantoea stewartii subsp. stewartii DC283 PE=4 SV=1		fimbrial protein [Pantoea stewartii]	--	--	--	--	--
GE00912	[NU]	--	--	K07346|1.6013e-138|plf:PANA5342_0730|csuC; type I pili (Chaperone-usher pili assembly system); K07346 fimbrial chaperone protein (A)	Pili and flagellar-assembly chaperone, PapD N-terminal domain	--	Sigma-fimbriae chaperone protein {ECO:0000313|EMBL:EHU01983.1} OS=Pantoea stewartii subsp. stewartii DC283 PE=4 SV=1		sigma-fimbriae chaperone protein [Pantoea stewartii]	--	--	--	--	--
GE00913	[NU]	--	--	K07347|0|paq:PAGR_g0746|outer membrane usher protein FimD; K07347 outer membrane usher protein (A)	Outer membrane usher protein	Outer membrane usher protein YehB (Precursor) GN=yehB OS=Escherichia coli (strain K12) PE=2 SV=1	Fimbrial assembly protein {ECO:0000313|EMBL:KGD83465.1} OS=Pantoea stewartii subsp. indologenes PE=4 SV=1		fimbrial assembly protein [Pantoea stewartii]	--	--	--	--	--
GE00914	[NU]	--	--	K07347|0|paj:PAJ_2578|fimD; outer membrane usher protein FimD; K07347 outer membrane usher protein (A)	Outer membrane usher protein	Outer membrane usher protein FimD (Precursor) GN=fimD OS=Escherichia coli (strain K12) PE=1 SV=2	Fimbrial assembly protein {ECO:0000313|EMBL:KGD83465.1} OS=Pantoea stewartii subsp. indologenes PE=4 SV=1		fimbrial assembly protein [Pantoea stewartii]	--	--	--	--	--
GE00915	[S]	Function unknown	--	--	Spore Coat Protein U domain	--	Sigma-fimbriae tip adhesin {ECO:0000313|EMBL:EHU01984.1} OS=Pantoea stewartii subsp. stewartii DC283 PE=4 SV=1		fimbrial protein [Pantoea stewartii]	--	--	--	--	--
GE00916	[GEPR]	--	--	--	Sugar (and other) transporter	Citrate-proton symporter GN=citA OS=Escherichia coli PE=3 SV=1	Putative sugar transporter transmembrane protein {ECO:0000313|EMBL:EHU01985.1} OS=Pantoea stewartii subsp. stewartii DC283 PE=4 SV=1		major facilitator transporter [Pantoea stewartii]	--	Citrate-proton symporter (Citrate transporter) (Citrate carrier protein) - Klebsiella pneumoniae.	--	--	--
GE00917	[U]	Intracellular trafficking, secretion, and vesicular transport	--	K03559|7.02728e-91|paq:PAGR_g0743|TonB system transport protein ExbD; K03559 biopolymer transport protein ExbD (A)	Biopolymer transport protein ExbD/TolR	Biopolymer transport protein ExbD GN=exbD OS=Shigella flexneri PE=3 SV=1	Membrane spanning protein in TonB-ExbB-ExbD complex {ECO:0000313|EMBL:EHU01986.1} OS=Pantoea stewartii subsp. stewartii DC283 PE=3 SV=1		biopolymer transporter ExbD [Pantoea stewartii]	--	Biopolymer transport protein exbD - Escherichia coli.	--	--	--
GE00918	[U]	Intracellular trafficking, secretion, and vesicular transport	--	K03561|5.34096e-168|paq:PAGR_g0742|TonB-system energizer ExbB; K03561 biopolymer transport protein ExbB (A)	MotA/TolQ/ExbB proton channel family	Biopolymer transport protein ExbB GN=exbB OS=Salmonella typhimurium (strain LT2 / SGSC1412 / ATCC 700720) PE=3 SV=1	Membrane spanning protein in TonB-ExbB-ExbD complex {ECO:0000313|EMBL:EHU01987.1} OS=Pantoea stewartii subsp. stewartii DC283 PE=3 SV=1		biopolymer transporter ExbB [Pantoea stewartii]	--	Biopolymer transport exbB protein - Escherichia coli.	--	--	--
GE00919	--	--	--	--	--	--	Uncharacterized protein {ECO:0000313|EMBL:EHU01988.1} OS=Pantoea stewartii subsp. stewartii DC283 PE=4 SV=1		hypothetical protein [Pantoea stewartii]	--	--	--	--	--
GE00920	[GEPR]	--	--	K08195|0|plf:PANA5342_0720|pcaK1; 4-hydroxybenzoate transporter; K08195 MFS transporter, AAHS family, 4-hydroxybenzoate transporter (A)	Major Facilitator Superfamily	4-hydroxybenzoate transporter PcaK GN=pcaK OS=Pseudomonas putida (Arthrobacter siderocapsulatus) PE=1 SV=1	4-hydroxybenzoate transporter {ECO:0000313|EMBL:EHU01989.1} OS=Pantoea stewartii subsp. stewartii DC283 PE=4 SV=1		4-hydroxybenzoate transporter [Pantoea stewartii]	--	--	--	PHI:2329|CTB4|A0ST42|29003|Cercospora_nicotianae|Reduced_virulence	--
GE00921	[ER]	--	--	K00457|0|pam:PANA_3342|vllY; VllY; K00457 4-hydroxyphenylpyruvate dioxygenase [EC:1.13.11.27] (A)	Hydroxyphenylpyruvate dioxygenase, HPPD, N-terminal	Hemolysin VllY GN=vllY OS=Vibrio vulnificus (strain CMCP6) PE=3 SV=2	4-hydroxyphenylpyruvate dioxygenase {ECO:0000313|EMBL:KGD83470.1} OS=Pantoea stewartii subsp. indologenes PE=4 SV=1		4-hydroxyphenylpyruvate dioxygenase [Pantoea stewartii]	--	--	--	--	--
GE00922	[G]	Carbohydrate transport and metabolism	--	K00457|4.07622e-165|pam:PANA_3342|vllY; VllY; K00457 4-hydroxyphenylpyruvate dioxygenase [EC:1.13.11.27] (A)	Xylose isomerase-like TIM barrel	Inosose isomerase GN=iolI OS=Bacillus halodurans (strain ATCC BAA-125 / DSM 18197 / FERM 7344 / JCM PE=3 SV=1	4-hydroxyphenylpyruvate dioxygenase {ECO:0000313|EMBL:KGD83470.1} OS=Pantoea stewartii subsp. indologenes PE=4 SV=1		4-hydroxyphenylpyruvate dioxygenase [Pantoea stewartii]	--	--	--	--	--
GE00923	[Q]	Secondary metabolites biosynthesis, transport and catabolism	Biological Process: 3,4-dihydroxybenzoate catabolic process (GO:0019619);	K00449|4.82232e-177|plf:PANA5342_0718|pcaH; protocatechuate 3,4-dioxygenase subunit beta; K00449 protocatechuate 3,4-dioxygenase, beta subunit [EC:1.13.11.3] (A)	Dioxygenase	Protocatechuate 3,4-dioxygenase beta chain GN=pcaH OS=Acinetobacter baylyi (strain ATCC 33305 / BD413 / ADP1) PE=1 SV=2	Protocatechuate 3,4-dioxygenase beta chain {ECO:0000313|EMBL:EHU01990.1} OS=Pantoea stewartii subsp. stewartii DC283 PE=4 SV=1		protocatechuate 3,4-dioxygenase subunit beta [Pantoea stewartii]	--	--	--	--	--
GE00924	[Q]	Secondary metabolites biosynthesis, transport and catabolism	--	K00448|5.95174e-137|paq:PAGR_g0735|protocatechuate 3,4-dioxygenase alpha chain PcaG; K00448 protocatechuate 3,4-dioxygenase, alpha subunit [EC:1.13.11.3] (A)	Dioxygenase	Protocatechuate 3,4-dioxygenase alpha chain GN=pcaG OS=Acinetobacter baylyi (strain ATCC 33305 / BD413 / ADP1) PE=1 SV=3	Protocatechuate 3,4-dioxygenase alpha chain {ECO:0000313|EMBL:EHU01991.1} OS=Pantoea stewartii subsp. stewartii DC283 PE=4 SV=1		protocatechuate 3,4-dioxygenase subunit alpha [Pantoea stewartii]	--	--	--	--	--
GE00925	[K]	Transcription	--	--	LysR substrate binding domain	Uncharacterized HTH-type transcriptional regulator YdcI GN=ydcI OS=Escherichia coli (strain K12) PE=3 SV=2	LysR family transcriptional regulator {ECO:0000313|EMBL:EHU01992.1} OS=Pantoea stewartii subsp. stewartii DC283 PE=4 SV=1		LysR family transcripitonal regulator [Pantoea stewartii]	--	--	--	PHI:2669|PA2206|Q9I1R1|287|Pseudomonas_aeruginosa|Reduced_virulence	--
GE00926	[S]	Function unknown	Biological Process: beta-ketoadipate pathway (GO:0042952);	K14727|4.0161e-158|plf:PANA5342_0715|catD; 3-oxoadipate enol-lactonase; K14727 3-oxoadipate enol-lactonase / 4-carboxymuconolactone decarboxylase [EC:3.1.1.24 4.1.1.44] (A)	Carboxymuconolactone decarboxylase family	4-carboxymuconolactone decarboxylase GN=pcaC OS=Acinetobacter baylyi (strain ATCC 33305 / BD413 / ADP1) PE=4 SV=2	4-carboxymuconolactone decarboxylase {ECO:0000313|EMBL:EHU01993.1} OS=Pantoea stewartii subsp. stewartii DC283 PE=4 SV=1		4-carboxymuconolactone decarboxylase [Pantoea stewartii]	--	--	--	--	--
GE00927	[I]	Lipid transport and metabolism	--	K01032|4.06156e-148|plf:PANA5342_0712|pcaJ; 3-oxoacid CoA-transferase subunit B; K01032 3-oxoadipate CoA-transferase, beta subunit [EC:2.8.3.6] (A)	Coenzyme A transferase	3-oxoadipate CoA-transferase subunit B GN=catJ OS=Acinetobacter baylyi (strain ATCC 33305 / BD413 / ADP1) PE=1 SV=2	3-oxoadipate CoA-transferase subunit B {ECO:0000313|EMBL:EHU01994.1} OS=Pantoea stewartii subsp. stewartii DC283 PE=4 SV=1		3-oxoadipate CoA-transferase subunit B [Pantoea stewartii]	--	--	--	--	--
GE00928	[I]	Lipid transport and metabolism	--	K01031|9.81551e-154|paq:PAGR_g0729|3-oxoadipate CoA-transferase subunit A PcaI; K01031 3-oxoadipate CoA-transferase, alpha subunit [EC:2.8.3.6] (A)	Coenzyme A transferase	3-oxoadipate CoA-transferase subunit A GN=catI OS=Acinetobacter baylyi (strain ATCC 33305 / BD413 / ADP1) PE=1 SV=1	3-oxoadipate CoA-transferase subunit A {ECO:0000313|EMBL:EHU01995.1} OS=Pantoea stewartii subsp. stewartii DC283 PE=4 SV=1		3-oxoadipate CoA-transferase subunit A [Pantoea stewartii]	--	--	--	--	--
GE00929	[K]	Transcription	Biological Process: 3,4-dihydroxybenzoate metabolic process (GO:0046278);	K02624|0|plf:PANA5342_0710|pcaR; Pca regulon regulatory protein; K02624 IclR family transcriptional regulator, pca regulon regulatory protein (A)	Bacterial transcriptional regulator	Pca regulon regulatory protein GN=pcaR OS=Pseudomonas putida (Arthrobacter siderocapsulatus) PE=2 SV=1	Pca regulon regulatory protein {ECO:0000313|EMBL:EHU01996.1} OS=Pantoea stewartii subsp. stewartii DC283 PE=4 SV=1		IclR family transcriptional regulator [Pantoea stewartii]	--	--	--	--	--
GE00930	[E]	Amino acid transport and metabolism	Molecular Function: cystathionine beta-lyase activity (GO:0004121);	K01760|0|plf:PANA5342_0709|metC; cystathionine beta-lyase; K01760 cystathionine beta-lyase [EC:4.4.1.8] (A)	Cys/Met metabolism PLP-dependent enzyme	Cystathionine beta-lyase MetC GN=metC OS=Escherichia coli (strain K12) PE=1 SV=1	Cystathionine beta-lyase, PLP-dependent {ECO:0000313|EMBL:EHU01997.1} OS=Pantoea stewartii subsp. stewartii DC283 PE=3 SV=1		cystathionine beta-lyase [Pantoea stewartii]	--	--	--	PHI:443|CBL1||5518|Fusarium_graminearum|Reduced_virulence	--
GE00931	[S]	Function unknown	--	--	SNARE associated Golgi protein	Inner membrane protein YghB GN=yghB OS=Escherichia coli (strain K12) PE=1 SV=1	Conserved inner membrane protein {ECO:0000313|EMBL:EHU01998.1} OS=Pantoea stewartii subsp. stewartii DC283 PE=4 SV=1		membrane protein [Pantoea stewartii]	--	Inner membrane protein yghB - Escherichia coli (strain K12).	--	--	--
GE00932	[K]	Transcription	--	--	Helix-turn-helix domain	Uncharacterized HTH-type transcriptional regulator YqhC GN=yqhC OS=Escherichia coli (strain K12) PE=3 SV=2	AraC family transcriptional regulator {ECO:0000313|EMBL:KGD83482.1} OS=Pantoea stewartii subsp. indologenes PE=4 SV=1		AraC family transcriptional regulator [Pantoea stewartii]	--	--	--	--	--
GE00933	[K]	Transcription	--	--	AraC-type transcriptional regulator N-terminus	Uncharacterized HTH-type transcriptional regulator YqhC GN=yqhC OS=Escherichia coli (strain K12) PE=3 SV=2	AraC family transcriptional regulator {ECO:0000313|EMBL:KGD83482.1} OS=Pantoea stewartii subsp. indologenes PE=4 SV=1		AraC family transcriptional regulator [Pantoea stewartii]	--	--	--	--	--
GE00934	[R]	General function prediction only	--	K06221|0|pam:PANA_3355|dkgA; DkgA; K06221 2,5-diketo-D-gluconate reductase A [EC:1.1.1.346] (A)	Aldo/keto reductase family	2,5-diketo-D-gluconic acid reductase A GN=dkgA OS=Escherichia coli (strain K12) PE=1 SV=3	2,5-diketo-D-gluconate reductase A {ECO:0000313|EMBL:EHU01999.1} OS=Pantoea stewartii subsp. stewartii DC283 PE=4 SV=1		2,5-diketo-D-gluconic acid reductase [Pantoea stewartii]	--	--	--	--	--
GE00935	[L]	Replication, recombination and repair	--	--	Transposase IS66 family	Uncharacterized protein y4hP GN=NGR_a03340 OS=Rhizobium sp. (strain NGR234) PE=3 SV=2	Transposase {ECO:0000313|EMBL:EHU02000.1} OS=Pantoea stewartii subsp. stewartii DC283 PE=4 SV=1		transposase [Pantoea stewartii]	--	--	--	--	--
GE00936	[L]	Replication, recombination and repair	--	--	Transposase C of IS166 homeodomain	--	Transposase C of IS166 homeodomain protein {ECO:0000313|EMBL:ENB13705.1} OS=Escherichia coli 2875150 PE=4 SV=1		transposase C of IS166 homeodomain protein [Escherichia coli 2875150]	--	--	--	--	--
GE00937	[L]	Replication, recombination and repair	--	--	IS66 Orf2 like protein	Uncharacterized protein y4hO GN=NGR_a03350 OS=Rhizobium sp. (strain NGR234) PE=3 SV=2	IS66 ORF2 family protein {ECO:0000313|EMBL:EHU01126.1} OS=Pantoea stewartii subsp. stewartii DC283 PE=4 SV=1		isocitrate lyase [Pantoea stewartii]	--	--	--	--	--
GE00938	[L]	Replication, recombination and repair	--	--	Transposase	Transposase InsC for insertion element IS2 GN=insC21 OS=Shigella flexneri PE=3 SV=1	IS66 family transposase orfA {ECO:0000313|EMBL:AIA48113.1} OS=Serratia sp. FS14 PE=4 SV=1		IS66 family transposase orfA [Serratia sp. FS14]	--	--	--	--	--
GE00939	[N]	Cell motility	--	K02406|4.42327e-15|pam:PANA_3356|fliC; FliC; K02406 flagellin (A)	Bacterial flagellin N-terminal helical region	Phase 2 flagellin GN=fljB OS=Salmonella abortus-equi PE=3 SV=2	Flagellin {ECO:0000313|EMBL:KGD83484.1} OS=Pantoea stewartii subsp. indologenes PE=4 SV=1		flagellin [Pantoea stewartii]	(fliC) flagellin [Flagella (VF0394)] [Yersinia enterocolitica subsp. enterocolitica 8081]	--	--	fliC|PHI:4614|A0A076LEI9|636|Edwardsiella_tarda|mixed_outcome	--
GE00940	[N]	Cell motility	--	K02406|5.41151e-155|pam:PANA_3356|fliC; FliC; K02406 flagellin (A)	Bacterial flagellin N-terminal helical region	Flagellin GN=fliC OS=Serratia marcescens PE=3 SV=1	Flagellin {ECO:0000313|EMBL:KGD83484.1} OS=Pantoea stewartii subsp. indologenes PE=4 SV=1		flagellin [Pantoea stewartii]	(fliC) flagellin [Flagella (VF0394)] [Yersinia enterocolitica subsp. enterocolitica 8081]	--	--	Flagellin|PHI:3125|Q9RQU7|1496|Clostridium_difficile|reduced_virulence_	--
GE00941	[Q]	Secondary metabolites biosynthesis, transport and catabolism	--	K04753|0|plf:PANA5342_0703|sufI; repressor protein for FtsI; K04753 suppressor of ftsI (A)	Multicopper oxidase	Cell division protein FtsP {ECO:0000255|HAMAP-Rule:MF_00915} (Precursor) OS=Yersinia pestis PE=3 SV=1	Cell division protein FtsP {ECO:0000256|HAMAP-Rule:MF_00915} (Precursor) OS=Pantoea stewartii subsp. stewartii DC283 PE=3 SV=1		cell division protein FtsI [Pantoea stewartii]	--	--	--	PHI:397|LAC2|AAV64894|5207|Cryptococcus_neoformans|Unaffected_pathogenicity	--
GE00942	[I]	Lipid transport and metabolism	Molecular Function: 1-acylglycerol-3-phosphate O-acyltransferase activity (GO:0003841);	K00655|5.91626e-177|plf:PANA5342_0701|plsC; 1-acyl-sn-glycerol-3-phosphate acyltransferase; K00655 1-acyl-sn-glycerol-3-phosphate acyltransferase [EC:2.3.1.51] (A)	Acyltransferase	1-acyl-sn-glycerol-3-phosphate acyltransferase GN=plsC OS=Salmonella typhimurium (strain LT2 / SGSC1412 / ATCC 700720) PE=3 SV=1	1-acyl-sn-glycerol-3-phosphate acyltransferase {ECO:0000313|EMBL:EHU02004.1} OS=Pantoea stewartii subsp. stewartii DC283 PE=4 SV=1		1-acyl-sn-glycerol-3-phosphate acyltransferase [Pantoea stewartii]	--	--	--	PA0005|PHI:3786|Q9I7C1|287|Pseudomonas_aeruginosa|mixed_outcome	--
GE00943	[L]	Replication, recombination and repair	--	K02621|0|paj:PAJ_2604|parC; topoisomerase IV subunit A ParC; K02621 topoisomerase IV subunit A [EC:5.99.1.-] (A)	DNA gyrase/topoisomerase IV, subunit A	DNA topoisomerase 4 subunit A {ECO:0000255|HAMAP-Rule:MF_00936} OS=Shigella flexneri PE=3 SV=1	DNA topoisomerase 4 subunit A {ECO:0000256|HAMAP-Rule:MF_00936} OS=Pantoea stewartii subsp. stewartii DC283 PE=3 SV=1		DNA topoisomerase IV subunit A [Pantoea stewartii]	--	--	--	PHI:824|GyrA|BAC98434|337|Burkholderia_glumae|Chemistry_target	--
GE00944	[K]	Transcription	--	--	HTH domain	Putative phosphotransferase enzyme IIA component GN=manR OS=Bacillus subtilis (strain 168) PE=1 SV=2	LicR {ECO:0000313|EMBL:KGD83488.1} OS=Pantoea stewartii subsp. indologenes PE=4 SV=1		LicR [Pantoea stewartii]	--	--	--	--	--
GE00945	[K]	Transcription	--	--	PRD domain	Transcription antiterminator LicT GN=licT OS=Bacillus subtilis (strain 168) PE=1 SV=1	LicR {ECO:0000313|EMBL:KGD83488.1} OS=Pantoea stewartii subsp. indologenes PE=4 SV=1		LicR [Pantoea stewartii]	--	--	--	--	--
GE00946	[K]	Transcription	--	K02538|3.33002e-125|pam:PANA_3360|licR; LicR; K02538 activator of the mannose operon, transcriptional antiterminator (A)	PRD domain	Putative phosphotransferase enzyme IIA component GN=manR OS=Bacillus subtilis (strain 168) PE=1 SV=2	LicR {ECO:0000313|EMBL:KGD83488.1} OS=Pantoea stewartii subsp. indologenes PE=4 SV=1		LicR [Pantoea stewartii]	--	--	--	--	--
GE00947	[GT]	--	--	K02768|3.52935e-102|plf:PANA5342_0698|fruA1; PTS system, fructose specific enzyme II, A component; K02768 PTS system, fructose-specific IIA component [EC:2.7.1.69] (A)	Phosphoenolpyruvate-dependent sugar phosphotransferase system, EIIA 2	Fructose permease IIC component GN=fruA OS=Bacillus subtilis (strain 168) PE=1 SV=2	PTS system fructose-specific IIA component {ECO:0000313|EMBL:EHU02006.1} OS=Pantoea stewartii subsp. stewartii DC283 PE=4 SV=1		PTS system fructose-specific IIA component [Pantoea stewartii]	--	Putative phosphotransferase system (PTS), fructose-specific OS=Escherichia coli (strain UTI89 / UPEC) GN=UTI89_C4207 PE=4 SV=1	--	ptsN|PHI:3133|Q665I9|633|Yersinia_pseudotuberculosis|reduced_virulence_	--
GE00948	[G]	Carbohydrate transport and metabolism	--	K02769|3.28951e-65|plf:PANA5342_0697|fruB1; PTS system fructose-specific transporter subunit IIB; K02769 PTS system, fructose-specific IIB component [EC:2.7.1.69] (A)	PTS system, Lactose/Cellobiose specific IIB subunit	Fructose-like phosphotransferase enzyme IIB component 2 GN=frwB OS=Shigella flexneri PE=3 SV=1	PTS system fructose-specific IIB component {ECO:0000313|EMBL:EHU02007.1} OS=Pantoea stewartii subsp. stewartii DC283 PE=4 SV=1		PTS fructose transporter subunit IIB [Pantoea stewartii]	--	PTS system, fructose-like-2 IIB component 1 OS=Escherichia coli O6 GN=c4486 PE=4 SV=1	--	--	--
GE00949	[G]	Carbohydrate transport and metabolism	--	K02770|0|plf:PANA5342_0696|fruC; PTS system fructose-specific transporter subunit IIBC; K02770 PTS system, fructose-specific IIC component (A)	Phosphotransferase system, EIIC	Fructose permease IIC component GN=fruA OS=Escherichia coli (strain K12) PE=3 SV=1	PTS system fructose-specific IIBC components {ECO:0000313|EMBL:EHU02008.1} OS=Pantoea stewartii subsp. stewartii DC283 PE=4 SV=1		PTS system fructose-specific IIBC components [Pantoea stewartii]	--	Putative PTS enzyme-II fructose OS=Escherichia coli (strain UTI89 / UPEC) GN=UTI89_C4205 PE=4 SV=1	--	--	--
GE00950	[G]	Carbohydrate transport and metabolism	--	K01624|2.01346e-179|plf:PANA5342_0695|fba3; fructose-bisphosphate aldolase; K01624 fructose-bisphosphate aldolase, class II [EC:4.1.2.13] (A)	Fructose-bisphosphate aldolase class-II	Probable fructose-bisphosphate aldolase GN=fbaA OS=Bacillus subtilis (strain 168) PE=1 SV=2	Tagatose-1,6-bisphosphate aldolase {ECO:0000313|EMBL:EHU02009.1} OS=Pantoea stewartii subsp. stewartii DC283 PE=4 SV=1		aldolase [Pantoea stewartii]	--	--	--	--	--
GE00951	[G]	Carbohydrate transport and metabolism	--	K01624|0|plf:PANA5342_0694|fba1; fructose-bisphosphate aldolase; K01624 fructose-bisphosphate aldolase, class II [EC:4.1.2.13] (A)	Fructose-bisphosphate aldolase class-II	Fructose-bisphosphate aldolase GN=fba OS=Geobacillus stearothermophilus (Bacillus stearothermophilus) PE=3 SV=3	Putative aldolase {ECO:0000313|EMBL:EHU02010.1} OS=Pantoea stewartii subsp. stewartii DC283 PE=4 SV=1		hypothetical protein [Pantoea stewartii]	--	--	--	--	--
GE00952	[ET]	--	Molecular Function: arogenate dehydratase activity (GO:0047769);	K01713|4.49255e-178|plf:PANA5342_0693|pheC; cyclohexadienyl dehydratase; K01713 cyclohexadienyl dehydratase [EC:4.2.1.51 4.2.1.91] (A)	Bacterial extracellular solute-binding proteins, family 3	Arogenate dehydratase (Precursor) GN=pheC OS=Pseudomonas aeruginosa (strain ATCC 15692 / PAO1 / 1C / PRS 101 / LMG PE=1 SV=2	ArtI protein {ECO:0000313|EMBL:KGD83494.1} OS=Pantoea stewartii subsp. indologenes PE=4 SV=1		ArtI protein [Pantoea stewartii]	--	--	--	--	--
GE00953	[R]	General function prediction only	Molecular Function: NADPH dehydrogenase (quinone) activity (GO:0008753);	K03923|4.98844e-80|pva:Pvag_2642|mdaB; NAD(P)H dehydrogenase (quinone); K03923 modulator of drug activity B (A)	Flavodoxin-like fold	Modulator of drug activity B GN=mdaB OS=Escherichia coli (strain K12) PE=1 SV=1	NADPH quinone reductase MdaB {ECO:0000313|EMBL:KGD83495.1} OS=Pantoea stewartii subsp. indologenes PE=4 SV=1		NADPH quinone reductase MdaB [Pantoea stewartii]	--	--	--	--	--
GE00954	--	--	--	--	--	--	Putative transport {ECO:0000313|EMBL:EHU00278.1} OS=Pantoea stewartii subsp. stewartii DC283 PE=4 SV=1		membrane protein [Pantoea stewartii]	--	--	--	--	--
GE00955	[S]	Function unknown	--	--	Antibiotic biosynthesis monooxygenase	Probable quinol monooxygenase YgiN GN=ygiN OS=Shigella flexneri PE=3 SV=1	Quinol monooxygenase {ECO:0000313|EMBL:KGD83496.1} OS=Pantoea stewartii subsp. indologenes PE=4 SV=1		quinol monooxygenase [Pantoea stewartii]	--	--	--	--	--
GE00956	[L]	Replication, recombination and repair	--	K02622|0|plf:PANA5342_0690|parE; DNA topoisomerase IV subunit B; K02622 topoisomerase IV subunit B [EC:5.99.1.-] (A)	DNA gyrase B	DNA topoisomerase 4 subunit B {ECO:0000255|HAMAP-Rule:MF_00938} OS=Escherichia coli (strain K12) PE=1 SV=3	DNA topoisomerase 4 subunit B {ECO:0000256|HAMAP-Rule:MF_00938} OS=Pantoea stewartii subsp. stewartii DC283 PE=3 SV=1		DNA topoisomerase IV subunit B [Pantoea stewartii]	--	--	--	--	--
GE00957	--	--	--	K07000|1.63625e-136|plf:PANA5342_0689|yqiA; esterase YqiA; K07000 (A)	Uncharacterised protein family (UPF0227)	Esterase YqiA GN=yqiA OS=Shigella flexneri PE=3 SV=1	Esterase {ECO:0000313|EMBL:EHU02013.1} OS=Pantoea stewartii subsp. stewartii DC283 PE=4 SV=1		esterase [Pantoea stewartii]	--	--	--	--	--
GE00958	[R]	General function prediction only	--	K03651|0|paq:PAGR_g0708|Calcineurin phosphoesterase domain-containing protein Icc; K03651 Icc protein (A)	Calcineurin-like phosphoesterase superfamily domain	3&apos;,5&apos;-cyclic adenosine monophosphate phosphodiesterase CpdA {ECO:0000255|HAMAP-Rule:MF_00905} OS=Escherichia coli (strain K12) PE=1 SV=1	3&apos;,5&apos;-cyclic adenosine monophosphate phosphodiesterase CpdA {ECO:0000256|HAMAP-Rule:MF_00905} OS=Pantoea stewartii subsp. stewartii DC283 PE=3 SV=1		3&apos;,5&apos;-cyclic-nucleotide phosphodiesterase [Pantoea stewartii]	--	--	--	--	--
GE00959	--	--	--	K09920|1.78867e-98|pam:PANA_3371|yqiB; hypothetical protein; K09920 hypothetical protein (A)	Protein of unknown function (DUF1249)	Uncharacterized protein YqiB GN=yqiB OS=Shigella flexneri PE=4 SV=1	Putative dehydrogenase {ECO:0000313|EMBL:EHU02015.1} OS=Pantoea stewartii subsp. stewartii DC283 PE=4 SV=1		dehydrogenase [Pantoea stewartii]	--	--	--	--	--
GE00960	[LR]	--	Molecular Function: ADP-ribose diphosphatase activity (GO:0047631);	K01515|2.32803e-142|plf:PANA5342_0686|nudF; ADP-ribose pyrophosphatase NudF; K01515 ADP-ribose pyrophosphatase [EC:3.6.1.13] (A)	NUDIX domain	ADP-ribose pyrophosphatase GN=nudF OS=Shigella flexneri PE=3 SV=1	ADP-ribose pyrophosphatase {ECO:0000313|EMBL:EHU02016.1} OS=Pantoea stewartii subsp. stewartii DC283 PE=3 SV=1		ADP-ribose pyrophosphatase [Pantoea stewartii]	--	--	--	--	--
GE00961	[MU]	--	--	K12340|0|plf:PANA5342_0685|tolC; outer membrane efflux protein; K12340 outer membrane protein (A)	Outer membrane efflux protein	Outer membrane protein TolC (Precursor) GN=tolC OS=Salmonella enteritidis PE=1 SV=1	Transport channel {ECO:0000313|EMBL:EHU02017.1} OS=Pantoea stewartii subsp. stewartii DC283 PE=4 SV=1		outer membrane channel protein [Pantoea stewartii]	--	OUTER MEMBRANE PROTEIN TOLC PRECURSOR - Escherichia coli.	--	--	--
GE00962	[S]	Function unknown	--	--	Protein of unknown function (DUF1190)	UPF0441 protein YgiB {ECO:0000255|HAMAP-Rule:MF_01188} GN=SARI_04442 OS=Salmonella arizonae (strain ATCC BAA-731 / CDC346-86 / RSK2980) PE=3 SV=1	UPF0441 protein ygiB {ECO:0000256|HAMAP-Rule:MF_01188} OS=Pantoea stewartii subsp. stewartii DC283 PE=3 SV=1		membrane protein [Pantoea stewartii]	--	--	--	--	--
GE00963	[E]	Amino acid transport and metabolism	Molecular Function: glutathionylspermidine amidase activity (GO:0008884);	--	Glutathionylspermidine synthase preATP-grasp	Putative acid--amine ligase YgiC GN=ygiC OS=Escherichia coli (strain K12) PE=1 SV=1	Putative enzyme {ECO:0000313|EMBL:EHU02019.1} OS=Pantoea stewartii subsp. stewartii DC283 PE=4 SV=1		hypothetical protein [Pantoea stewartii]	--	--	--	--	--
GE00964	[S]	Function unknown	Molecular Function: ferrous iron binding (GO:0008198);	--	Catalytic LigB subunit of aromatic ring-opening dioxygenase	Uncharacterized protein YgiD GN=ygiD OS=Escherichia coli (strain K12) PE=1 SV=3	Putative dioxygenase {ECO:0000313|EMBL:EHU02020.1} OS=Pantoea stewartii subsp. stewartii DC283 PE=4 SV=1		LigB family dioxygenase [Pantoea stewartii]	--	--	--	--	--
GE00965	[H]	Coenzyme transport and metabolism	Molecular Function: 3,4-dihydroxy-2-butanone-4-phosphate synthase activity (GO:0008686);	K02858|6.08803e-155|plf:PANA5342_0681|ribB; 3,4-dihydroxy-2-butanone 4-phosphate synthase; K02858 3,4-dihydroxy 2-butanone 4-phosphate synthase [EC:4.1.99.12] (A)	3,4-dihydroxy-2-butanone 4-phosphate synthase	3,4-dihydroxy-2-butanone 4-phosphate synthase {ECO:0000255|HAMAP-Rule:MF_00180} GN=ETA_04280 OS=Erwinia tasmaniensis (strain DSM 17950 / Et1/99) PE=3 SV=1	3,4-dihydroxy-2-butanone 4-phosphate synthase {ECO:0000256|HAMAP-Rule:MF_00180, ECO:0000256|SAAS:SAAS00038056} OS=Pantoea stewartii subsp. stewartii DC283 PE=3 SV=1		3,4-dihydroxy-2-butanone 4-phosphate synthase [Pantoea stewartii]	--	--	--	--	--
GE00966	[S]	Function unknown	--	K09806|7.24375e-53|plf:PANA5342_0680|yqiC; hypothetical protein; K09806 hypothetical protein (A)	Membrane fusogenic activity	Uncharacterized protein YqiC GN=yqiC OS=Escherichia coli (strain K12) PE=1 SV=2	Uncharacterized protein {ECO:0000313|EMBL:EHU02022.1} OS=Pantoea stewartii subsp. stewartii DC283 PE=4 SV=1		hypothetical protein [Pantoea stewartii]	--	--	--	--	--
GE00967	[M]	Cell wall/membrane/envelope biogenesis	Molecular Function: carbohydrate kinase activity (GO:0019200);	K03272|0|pam:PANA_3379|hldE; HldE; K03272 D-beta-D-heptose 7-phosphate kinase / D-beta-D-heptose 1-phosphate adenosyltransferase [EC:2.7.1.167 2.7.7.70] (A)	pfkB family carbohydrate kinase	D-beta-D-heptose 1-phosphate adenylyltransferase {ECO:0000255|HAMAP-Rule:MF_01603} GN=UTI89_C3488 OS=Escherichia coli (strain UTI89 / UPEC) PE=3 SV=1	Bifunctional protein HldE {ECO:0000256|HAMAP-Rule:MF_01603, ECO:0000256|SAAS:SAAS00054928} OS=Pantoea stewartii subsp. stewartii DC283 PE=3 SV=1		bifunctional heptose 7-phosphate kinase/heptose 1-phosphate adenyltransferase [Pantoea stewartii]	(rfaE) ADP-heptose synthase [LOS (VF0044)] [Haemophilus influenzae Rd KW20]	--	--	rfaE|PHI:3147|B8F4X8|738|Haemophilus_parasuis|reduced_virulence_	--
GE00968	[OT]	--	Molecular Function: [glutamate-ammonia-ligase] adenylyltransferase activity (GO:0008882);	K00982|0|pam:PANA_3380|glnE; GlnE; K00982 glutamate-ammonia-ligase adenylyltransferase [EC:2.7.7.42] (A)	Glutamate-ammonia ligase adenylyltransferase	Glutamate-ammonia-ligase adenylyltransferase {ECO:0000255|HAMAP-Rule:MF_00802} GN=KPK_0664 OS=Klebsiella pneumoniae (strain 342) PE=3 SV=1	Glutamate-ammonia-ligase adenylyltransferase {ECO:0000256|HAMAP-Rule:MF_00802, ECO:0000256|SAAS:SAAS00048967} OS=Pantoea stewartii subsp. stewartii DC283 PE=3 SV=1		bifunctional glutamine-synthetase adenylyltransferase/deadenyltransferase [Pantoea stewartii]	--	--	--	--	--
GE00969	[S]	Function unknown	--	K18446|0|plf:PANA5342_0677|ygiF; adenylate cyclase; K18446 triphosphatase [EC:3.6.1.25] (A)	CYTH domain	Inorganic triphosphatase GN=ygiF OS=Escherichia coli (strain K12) PE=1 SV=1	Adenylate cyclase {ECO:0000313|EMBL:EHU02025.1} OS=Pantoea stewartii subsp. stewartii DC283 PE=4 SV=1		hypothetical protein [Pantoea stewartii]	--	--	--	--	--
GE00970	[T]	Signal transduction mechanisms	--	K07184|6.7228e-144|plf:PANA5342_0676|ygiM; SH3 domain-containing protein; K07184 SH3 domain protein (A)	Bacterial SH3 domain	Uncharacterized protein YgiM (Precursor) GN=ygiM OS=Shigella flexneri PE=3 SV=1	Putative signal transduction protein {ECO:0000313|EMBL:EHU02026.1} OS=Pantoea stewartii subsp. stewartii DC283 PE=4 SV=1		hypothetical protein [Pantoea stewartii]	--	--	--	--	--
GE00971	[J]	Translation, ribosomal structure and biogenesis	Biological Process: RNA repair (GO:0042245);	K00974|0|paq:PAGR_g0695|polynucleotide adenylyltransferase/metal dependent phosphohydrolase; K00974 tRNA nucleotidyltransferase (CCA-adding enzyme) [EC:2.7.7.72 3.1.3.- 3.1.4.-] (A)	Poly A polymerase head domain	Phosphatase {ECO:0000255|HAMAP-Rule:MF_01261} GN=ETA_04220 OS=Erwinia tasmaniensis (strain DSM 17950 / Et1/99) PE=3 SV=1	Multifunctional CCA protein {ECO:0000256|HAMAP-Rule:MF_01261, ECO:0000256|SAAS:SAAS00102605} OS=Pantoea stewartii subsp. stewartii DC283 PE=3 SV=1		tRNA nucleotidyl transferase [Pantoea stewartii]	--	--	--	--	--
GE00972	[V]	Defense mechanisms	--	K06153|0|pva:Pvag_2662|bacA; undecaprenyl-diphosphatase (EC:3.6.1.27); K06153 undecaprenyl-diphosphatase [EC:3.6.1.27] (A)	Bacitracin resistance protein BacA	Undecaprenyl-diphosphatase {ECO:0000255|HAMAP-Rule:MF_01006} GN=ETA_04210 OS=Erwinia tasmaniensis (strain DSM 17950 / Et1/99) PE=3 SV=1	Undecaprenyl-diphosphatase {ECO:0000256|HAMAP-Rule:MF_01006} OS=Pantoea stewartii subsp. stewartii DC283 PE=3 SV=1		UDP pyrophosphate phosphatase [Pantoea stewartii]	--	--	--	--	Undecaprenyl pyrophosphate phosphatase, which consists in the sequestration of Undecaprenyl pyrophosphate.
[truncated: 3,957 more rows]

## Sheet: Sheet2
Table S3. GO annotation of the coding sequences of the strain ATCC 8199
#GO_classify1	GO_classify2	Genomic protein
#Total_gene		3337
cellular component	extracellular region	3
cellular component	cell	980
cellular component	nucleoid	7
cellular component	membrane	793
cellular component	virion	3
cellular component	macromolecular complex	141
cellular component	organelle	106
cellular component	organelle part	43
cellular component	virion part	3
cellular component	membrane part	534
[truncated: 31 more rows]

## Sheet: Sheet3
Table S4. KEGG annotation of the coding sequences of the strain ATCC 8199
[truncated: 107 more rows]
