# Supplementary material for: Complete genome sequences of two Pantoea stewartii strains ATCC 8199 from maize and PSCN1 from sugarcane
Source: BMC Genom Data. 2024 Oct 8;25:86. doi: 10.1186/s12863-024-01268-0 (PMC11462666; doi:10.1186/s12863-024-01268-0)
Supplement: Supplementary file 4 — Supplementary Material 4 [file 12863_2024_1268_MOESM4_ESM.xlsx]

## Sheet: Table S5
Table S5 Summary of gene annotation of the strain PSCN1
#GeneID	COG_class	COG_class_annotation	GO_annotation	KEGG_annotation	Pfam_annotation	Swissprot_annotation	TrEMBL_annotation	nr_annotation	CAZyme_family	TCDB	PHI_protein	VFDB	ARDB
GE00001	[L]	Replication, recombination and repair	Molecular Function: DNA binding (GO:0003677); Biological Process: DNA recombination (GO:0006310); Biological Process: DNA integration (GO:0015074);	--	--	--	Integrase domain protein {ECO:0000313|EMBL:EGE66798.1} OS=Escherichia coli STEC_7v PE=4 SV=1	integrase domain protein [Escherichia coli STEC_7v]	--	--	--	--	--
GE00002	[K]	Transcription	Molecular Function: DNA binding (GO:0003677); Biological Process: negative regulation of transcription, DNA-templated (GO:0045892);	--	Bacteriophage CI repressor helix-turn-helix domain	Putative uncharacterized protein ORFI in retron EC67 OS=Escherichia coli PE=4 SV=1	Uncharacterized protein {ECO:0000313|EMBL:EJI78696.1} OS=Salmonella enterica subsp. enterica serovar Enteritidis str. 58-6482 PE=4 SV=1	phage repressor protein [Cronobacter dublinensis]	--	--	--	--	--
GE00003	--	--	--	--	--	--	Rha family transcriptional regulator {ECO:0000313|EMBL:EXU76008.1} OS=Erwinia mallotivora PE=4 SV=1	Rha family transcriptional regulator [Erwinia mallotivora]	--	--	--	--	--
GE00004	--	--	--	--	Phage regulatory protein CII (CP76)	Putative uncharacterized protein ORFB in retron EC67 OS=Escherichia coli PE=4 SV=1	Uncharacterized protein {ECO:0000313|EMBL:ADD78342.1} OS=Pantoea ananatis (strain LMG 20103) PE=4 SV=1	hypothetical protein [Pantoea ananatis]	--	--	--	--	--
GE00005	--	--	--	--	Protein of unknown function (DUF2724)	--	Fil {ECO:0000313|EMBL:ADD78341.1} OS=Pantoea ananatis (strain LMG 20103) PE=4 SV=1	Fil [Pantoea ananatis]	--	--	--	--	--
GE00006	--	--	--	--	--	--	Uncharacterized protein {ECO:0000313|EMBL:ADD78340.1} OS=Pantoea ananatis (strain LMG 20103) PE=4 SV=1	hypothetical protein [Pantoea ananatis]	--	--	--	--	--
GE00007	--	--	--	--	Protein of unknown function (DUF2732)	--	Uncharacterized protein {ECO:0000313|EMBL:KGL58163.1} OS=Pantoea ananas (Erwinia uredovora) PE=4 SV=1	hypothetical protein [Pantoea stewartii]	--	--	--	--	--
GE00008	[T]	Signal transduction mechanisms	Molecular Function: zinc ion binding (GO:0008270);	--	Prokaryotic dksA/traR C4-type zinc finger	Protein TraR GN=traR OS=Escherichia coli (strain K12) PE=3 SV=1	Uncharacterized protein {ECO:0000313|EMBL:KGL58164.1} OS=Pantoea ananas (Erwinia uredovora) PE=4 SV=1	hypothetical protein [Pantoea stewartii]	--	--	--	--	--
GE00009	[L]	Replication, recombination and repair	Molecular Function: nucleic acid binding (GO:0003676); Molecular Function: site-specific DNA-methyltransferase (adenine-specific) activity (GO:0009007); Biological Process: DNA methylation on adenine (GO:0032775);	K06223|2.77741e-64|pam:PANA_3169|dam; Dam; K06223 DNA adenine methylase [EC:2.1.1.72] (A)	D12 class N6 adenine-specific DNA methyltransferase	Retron EC67 DNA adenine methylase OS=Escherichia coli PE=3 SV=1	Site-specific DNA-methyltransferase (adenine-specific) {ECO:0000256|RuleBase:RU361257} OS=Pantoea ananatis (strain LMG 20103) PE=3 SV=1	Dam [Pantoea ananatis LMG 20103]	--	--	--	--	--
GE00010	[L]	Replication, recombination and repair	Molecular Function: site-specific DNA-methyltransferase (adenine-specific) activity (GO:0009007); Biological Process: DNA methylation on adenine (GO:0032775);	K06223|8.19308e-56|psi:S70_18750|D12 class N6 adenine-specific DNA methyltransferase; K06223 DNA adenine methylase [EC:2.1.1.72] (A)	D12 class N6 adenine-specific DNA methyltransferase	--	Uncharacterized protein {ECO:0000313|EMBL:EOQ31597.1} OS=Citrobacter sp. KTE32 PE=4 SV=1	hypothetical protein WEU_01551 [Citrobacter sp. KTE32]	--	--	--	--	--
GE00011	--	--	Biological Process: DNA replication (GO:0006260);	--	Bacteriophage replication gene A protein (GPA)	Probable replication endonuclease from prophage-like region GN=SBO_0752 OS=Shigella boydii serotype 4 (strain Sb227) PE=3 SV=1	Bacteriophage replication protein A {ECO:0000313|EMBL:AER31188.1} OS=Pantoea ananatis PA13 PE=4 SV=1	replication protein [Pantoea ananatis]	--	--	--	--	--
GE00012	--	--	--	--	--	--	Fels-2 prophage protein {ECO:0000313|EMBL:AER31189.1} OS=Pantoea ananatis PA13 PE=4 SV=1	hypothetical protein [Pantoea ananatis]	--	--	--	--	--
GE00013	--	--	--	--	DinI-like family	DinI-like protein in retron EC67 OS=Escherichia coli PE=3 SV=2	Putative DinI-like damage-inducible protein {ECO:0000313|EMBL:AER31190.1} OS=Pantoea ananatis PA13 PE=4 SV=1	DNA-damage-inducible protein DinI [Pantoea ananatis]	--	--	--	--	--
GE00014	--	--	--	--	--	--	Uncharacterized protein {ECO:0000313|EMBL:EOQ22001.1} OS=Citrobacter sp. KTE30 PE=4 SV=1	hypothetical protein [Citrobacter sp. KTE30]	--	--	--	--	--
GE00015	--	--	--	--	--	--	Uncharacterized protein {ECO:0000313|EMBL:EOQ22000.1} OS=Citrobacter sp. KTE30 PE=4 SV=1	hypothetical protein [Citrobacter sp. KTE30]	--	--	--	--	--
GE00016	--	--	--	--	--	--	Uncharacterized protein {ECO:0000313|EMBL:EOQ21999.1} OS=Citrobacter sp. KTE30 PE=4 SV=1	hypothetical protein [Citrobacter sp. KTE30]	--	--	--	--	--
GE00017	--	--	--	--	AIPR protein	--	Uncharacterized protein {ECO:0000313|EMBL:KDH27587.1} OS=Klebsiella pneumoniae BIDMC 69 PE=4 SV=1	Abortive phage infection protein AIPR [Klebsiella sp.]	--	--	--	--	--
GE00018	[R]	General function prediction only	--	--	Phage portal protein	Putative uncharacterized protein ORF5 in retron EC67 OS=Escherichia coli PE=3 SV=1	Phage portal protein {ECO:0000313|EMBL:AER31195.1} OS=Pantoea ananatis PA13 PE=4 SV=1	capsid portal protein [Pantoea ananatis]	--	--	--	--	--
GE00019	--	--	Molecular Function: DNA binding (GO:0003677); Molecular Function: ATP binding (GO:0005524); Biological Process: viral capsid assembly (GO:0019069);	--	Terminase-like family	--	Oxidoreductase {ECO:0000313|EMBL:KGD83544.1} OS=Pantoea stewartii subsp. indologenes PE=4 SV=1	oxidoreductase [Pantoea stewartii]	--	--	--	--	--
GE00020	--	--	Biological Process: viral capsid assembly (GO:0019069);	--	Phage capsid scaffolding protein (GPO) serine peptidase	--	Phage capsid scaffolding protein {ECO:0000313|EMBL:AER31197.1} OS=Pantoea ananatis PA13 PE=4 SV=1	precorrin-8W decarboxylase [Pantoea ananatis]	--	--	--	--	--
GE00021	--	--	Cellular Component: viral capsid (GO:0019028);	--	Phage major capsid protein, P2 family	--	N {ECO:0000313|EMBL:ADD78323.1} OS=Pantoea ananatis (strain LMG 20103) PE=4 SV=1	N [Pantoea ananatis LMG 20103]	--	--	--	--	--
GE00022	--	--	Cellular Component: viral capsid (GO:0019028);	--	Phage major capsid protein, P2 family	--	P2 family phage major capsid protein {ECO:0000313|EMBL:AER31198.1} OS=Pantoea ananatis PA13 PE=4 SV=1	capsid protein [Pantoea ananatis]	--	--	--	--	--
GE00023	--	--	--	--	Phage major capsid protein, P2 family	--	N {ECO:0000313|EMBL:ADD78323.1} OS=Pantoea ananatis (strain LMG 20103) PE=4 SV=1	N [Pantoea ananatis LMG 20103]	--	--	--	--	--
GE00024	--	--	Molecular Function: DNA binding (GO:0003677); Molecular Function: endonuclease activity (GO:0004519); Biological Process: viral capsid assembly (GO:0019069);	--	Phage small terminase subunit	--	Terminase, endonuclease subunit {ECO:0000313|EMBL:AER31199.1} OS=Pantoea ananatis PA13 PE=4 SV=1	M [Pantoea stewartii]	--	--	--	--	--
GE00025	--	--	Biological Process: viral capsid assembly (GO:0019069);	--	Phage head completion protein (GPL)	--	Capsid completion protein {ECO:0000313|EMBL:AER31200.1} OS=Pantoea ananatis PA13 PE=4 SV=1	head completion/stabilization protein [Pantoea stewartii]	--	--	--	--	--
GE00026	--	--	--	--	Phage Tail Protein X	--	Tail protein X {ECO:0000313|EMBL:KGL58329.1} OS=Pantoea ananas (Erwinia uredovora) PE=4 SV=1	MULTISPECIES: tail protein X [Pantoea]	--	--	--	--	--
GE00027	--	--	--	--	--	--	Membrane protein {ECO:0000313|EMBL:KGL58328.1} OS=Pantoea ananas (Erwinia uredovora) PE=4 SV=1	hypothetical protein [Pantoea ananatis]	--	--	--	--	--
GE00028	[R]	General function prediction only	Molecular Function: lysozyme activity (GO:0003796); Biological Process: peptidoglycan catabolic process (GO:0009253); Biological Process: cell wall macromolecule catabolic process (GO:0016998); Biological Process: cytolysis (GO:0019835); Biological Process: defense response to bacterium (GO:0042742);	K01185|6.20452e-118|paq:PAGR_g0667|phage lysozyme NucD2; K01185 lysozyme [EC:3.2.1.17] (A)	Phage lysozyme	Lysozyme RrrD GN=rrrD OS=Escherichia coli (strain K12) PE=1 SV=1	Glycoside hydrolase {ECO:0000313|EMBL:KGD83537.1} OS=Pantoea stewartii subsp. indologenes PE=4 SV=1	glycoside hydrolase [Pantoea stewartii]	GH24.hmm	--	--	--	--
GE00029	--	--	Molecular Function: helicase activity (GO:0004386); Biological Process: DNA metabolic process (GO:0006259); Molecular Function: organic cyclic compound binding (GO:0097159); Molecular Function: heterocyclic compound binding (GO:1901363);	--	--	--	LysB family phage lysis regulatory protein {ECO:0000313|EMBL:AER31204.1} OS=Pantoea ananatis PA13 PE=4 SV=1	hypothetical protein [Pantoea ananatis]	--	--	--	--	--
GE00030	--	--	--	--	P2 phage tail completion protein R (GpR)	--	Phage tail completion R family protein {ECO:0000313|EMBL:AER31206.1} OS=Pantoea ananatis PA13 PE=4 SV=1	tail protein [Pantoea ananatis]	--	--	--	--	--
GE00031	--	--	--	--	Phage virion morphogenesis family	--	Virion morphogenesis protein {ECO:0000313|EMBL:KGL58324.1} OS=Pantoea ananas (Erwinia uredovora) PE=4 SV=1	virion morphogenesis protein [Pantoea ananatis]	--	--	--	--	--
GE00032	--	--	--	--	Protein of unknown function (DUF2971)	--	Uncharacterized protein {ECO:0000313|EMBL:EOU69001.1} OS=Escherichia coli KTE14 PE=4 SV=1	hypothetical protein [Escherichia coli]	--	--	--	--	--
GE00033	[R]	General function prediction only	--	--	Phage-related baseplate assembly protein	--	V {ECO:0000313|EMBL:ADD78311.1} OS=Pantoea ananatis (strain LMG 20103) PE=4 SV=1	V [Pantoea ananatis LMG 20103]	--	--	--	--	--
GE00034	[R]	General function prediction only	Molecular Function: copper ion binding (GO:0005507); Biological Process: amine metabolic process (GO:0009308); Molecular Function: quinone binding (GO:0048038);	K06903|1.69396e-78|pam:PANA_3143|W; hypothetical protein; K06903 (A)	Gene 25-like lysozyme	--	W {ECO:0000313|EMBL:ADD78310.1} OS=Pantoea ananatis (strain LMG 20103) PE=4 SV=1	baseplate assembly protein [Pantoea ananatis]	--	--	--	--	--
GE00035	--	--	--	--	Baseplate J-like protein	--	J {ECO:0000313|EMBL:ADD78309.1} OS=Pantoea ananatis (strain LMG 20103) PE=4 SV=1	baseplate assembly protein [Pantoea ananatis]	--	--	--	--	--
GE00036	--	--	--	--	Phage tail protein (Tail_P2_I)	--	Tail protein {ECO:0000313|EMBL:KGD83530.1} OS=Pantoea stewartii subsp. indologenes PE=4 SV=1	tail protein [Pantoea stewartii]	--	--	--	--	--
GE00037	--	--	--	--	Phage tail protein (Tail_P2_I)	--	I {ECO:0000313|EMBL:ADD78308.1} OS=Pantoea ananatis (strain LMG 20103) PE=4 SV=1	tail protein [Pantoea stewartii]	--	--	--	--	--
GE00038	--	--	--	--	Phage tail-collar fibre protein	Putative uncharacterized protein YfdL GN=yfdL OS=Escherichia coli (strain K12) PE=5 SV=1	Phage tail collar domain protein {ECO:0000313|EMBL:EIB96885.1} OS=Pantoea sp. Sc1 PE=4 SV=1	hypothetical protein [Pantoea ananatis]	--	--	--	--	--
GE00039	--	--	Biological Process: response to oxidative stress (GO:0006979);	--	Caudovirales tail fibre assembly protein	Uncharacterized protein YfdK GN=yfdK OS=Escherichia coli (strain K12) PE=4 SV=1	Phage tail fiber assembly protein {ECO:0000313|EMBL:EOU42174.1} OS=Escherichia sp. KTE114 PE=4 SV=1	phage tail fiber assembly protein [Escherichia sp. KTE114]	--	--	--	--	--
GE00040	[R]	General function prediction only	--	K06907|0|pam:PANA_3138|FI; FI; K06907 (A)	Phage tail sheath protein	Putative prophage major tail sheath protein OS=Pseudomonas aeruginosa (strain UCBPP-PA14) PE=1 SV=1	FI {ECO:0000313|EMBL:ADD78305.1} OS=Pantoea ananatis (strain LMG 20103) PE=4 SV=1	tail sheath protein [Pantoea ananatis]	--	--	--	--	--
GE00041	[R]	General function prediction only	--	K06908|6.57529e-120|pam:PANA_3137|FII; FII; K06908 (A)	Phage tail tube protein FII	--	Major tail tube protein {ECO:0000313|EMBL:KGL54926.1} OS=Pantoea ananas (Erwinia uredovora) PE=4 SV=1	MULTISPECIES: major tail tube protein [Pantoea]	--	--	--	--	--
GE00042	--	--	--	--	Mu-like prophage FluMu protein gp41	--	Mu-like prophage FluMu gp41 family protein {ECO:0000313|EMBL:KGL54925.1} OS=Pantoea ananas (Erwinia uredovora) PE=4 SV=1	mu-like prophage FluMu gp41 family protein [Pantoea ananatis]	--	--	--	--	--
GE00043	[S]	Function unknown	Molecular Function: transporter activity (GO:0005215); Biological Process: transport (GO:0006810); Cellular Component: membrane (GO:0016020);	--	Phage-related minor tail protein	--	Membrane protein TolA {ECO:0000313|EMBL:KGL54923.1} OS=Pantoea ananas (Erwinia uredovora) PE=4 SV=1	membrane protein TolA [Pantoea stewartii]	--	--	gpT|PHI:3319|B8F4F0|738|Haemophilus_parasuis|reduced_virulence_	--	--
GE00044	[R]	General function prediction only	--	K06906|1.78683e-108|pam:PANA_3133|hypothetical Protein; K06906 (A)	Phage P2 GpU	--	Tail assembly protein {ECO:0000313|EMBL:KGD83522.1} OS=Pantoea stewartii subsp. indologenes PE=4 SV=1	tail assembly protein [Pantoea ananatis]	--	--	--	--	--
GE00045	[R]	General function prediction only	--	K06905|0|paq:PAGR_g0685|Late control protein D; K06905 (A)	Phage late control gene D protein (GPD)	--	Late control protein D {ECO:0000313|EMBL:AER31221.1} OS=Pantoea ananatis PA13 PE=4 SV=1	late control protein D [Pantoea ananatis]	--	--	--	--	--
GE00046	--	--	--	--	Ogr/Delta-like zinc finger	Prophage P2 OGR protein GN=ogrK OS=Escherichia coli (strain K12) PE=4 SV=1	Positive regulator of late gene transcription {ECO:0000313|EMBL:ESB38713.1} OS=Salmonella enterica subsp. enterica serovar Agona str. 409753-6 PE=4 SV=1	levansucrase regulator [Salmonella enterica]	--	--	--	--	--
GE00047	[O]	Posttranslational modification, protein turnover, chaperones	Molecular Function: RNA binding (GO:0003723); Cellular Component: cytoplasm (GO:0005737);	K03664|6.02117e-114|plf:PANA5342_1131|smpB; SsrA-binding protein (small protein B); K03664 SsrA-binding protein (A)	SmpB protein	SsrA-binding protein {ECO:0000255|HAMAP-Rule:MF_00023} GN=CKO_03942 OS=Citrobacter koseri (strain ATCC BAA-895 / CDC 4225-83 / SGSC4696) PE=3 SV=1	SsrA-binding protein {ECO:0000256|HAMAP-Rule:MF_00023} OS=Pantoea stewartii subsp. indologenes PE=3 SV=1	single-stranded DNA-binding protein [Pantoea stewartii]	--	--	PHI:2681|smpB|P0A2G1|90371|Salmonella_enterica_serovar_Typhimurium|Reduced_virulence	--	--
GE00048	[I]	Lipid transport and metabolism	--	--	Polyketide cyclase / dehydrase and lipid transport	Persistence and stress-resistance toxin PasT GN=pasT OS=Escherichia coli O6:H1 (strain CFT073 / ATCC 700928 / UPEC) PE=1 SV=1	Ribosome association toxin {ECO:0000313|EMBL:EHT99680.1} OS=Pantoea stewartii subsp. stewartii DC283 PE=4 SV=1	MULTISPECIES: hypothetical protein [Pantoea]	--	--	--	--	--
GE00049	[S]	Function unknown	--	K09801|4.10074e-59|plf:PANA5342_1133|yfjF; hypothetical protein; K09801 hypothetical protein (A)	RnfH family Ubiquitin	UPF0125 protein YfjF {ECO:0000255|HAMAP-Rule:MF_00460} GN=yfjF OS=Salmonella typhimurium (strain LT2 / SGSC1412 / ATCC 700720) PE=3 SV=1	UPF0125 protein ratB {ECO:0000256|HAMAP-Rule:MF_00460} OS=Pantoea stewartii subsp. stewartii DC283 PE=3 SV=1	hypothetical protein [Pantoea stewartii]	--	--	--	--	--
GE00050	[J]	Translation, ribosomal structure and biogenesis	Cellular Component: plasma membrane (GO:0005886); Cellular Component: cell outer membrane (GO:0009279); Biological Process: Gram-negative-bacterium-type cell outer membrane assembly (GO:0043165); Biological Process: protein insertion into membrane (GO:0051205);	K06186|1.21762e-78|plf:PANA5342_1134|smpA; small protein A precursor; K06186 outer membrane protein assembly factor BamE (A)	SmpA / OmlA family	Outer membrane protein assembly factor BamE {ECO:0000255|HAMAP-Rule:MF_00925} (Precursor) OS=Shigella flexneri PE=3 SV=1	Outer membrane protein assembly factor BamE {ECO:0000256|HAMAP-Rule:MF_00925} (Precursor) OS=Pantoea stewartii subsp. indologenes PE=3 SV=1	membrane biogenesis protein [Pantoea stewartii]	--	Small protein A - Escherichia coli (strain K12).	--	--	--
GE00051	[L]	Replication, recombination and repair	Molecular Function: ATP binding (GO:0005524); Biological Process: DNA repair (GO:0006281); Biological Process: DNA recombination (GO:0006310);	K03631|0|paq:PAGR_g1118|DNA repair protein RecN; K03631 DNA repair protein RecN (Recombination protein N) (A)	RecF/RecN/SMC N terminal domain	DNA repair protein RecN GN=recN OS=Escherichia coli (strain K12) PE=1 SV=2	DNA repair protein RecN {ECO:0000256|PIRNR:PIRNR003128} OS=Pantoea stewartii subsp. stewartii DC283 PE=3 SV=1	recombinase [Pantoea stewartii]	--	--	--	(recN) DNA repair protein RecN [RecN (VF0457)] [Neisseria meningitidis MC58]	--
GE00052	[G]	Carbohydrate transport and metabolism	Molecular Function: NAD+ kinase activity (GO:0003951); Molecular Function: ATP binding (GO:0005524); Cellular Component: cytoplasm (GO:0005737); Biological Process: NADP biosynthetic process (GO:0006741); Biological Process: phosphorylation (GO:0016310); Biological Process: NAD metabolic process (GO:0019674); Molecular Function: metal ion binding (GO:0046872);	K00858|0|plf:PANA5342_1136|ppnK; inorganic polyphosphate/ATP-NAD kinase; K00858 NAD+ kinase [EC:2.7.1.23] (A)	ATP-NAD kinase	NAD kinase {ECO:0000255|HAMAP-Rule:MF_00361} GN=Ent638_3095 OS=Enterobacter sp. (strain 638) PE=3 SV=1	NAD kinase {ECO:0000256|HAMAP-Rule:MF_00361, ECO:0000256|SAAS:SAAS00037468} OS=Pantoea stewartii subsp. stewartii DC283 PE=3 SV=1	inorganic polyphosphate/ATP-NAD kinase [Pantoea stewartii]	--	--	--	--	--
GE00053	[O]	Posttranslational modification, protein turnover, chaperones	Molecular Function: adenyl-nucleotide exchange factor activity (GO:0000774); Cellular Component: cytoplasm (GO:0005737); Biological Process: protein folding (GO:0006457); Biological Process: response to stress (GO:0006950); Molecular Function: protein homodimerization activity (GO:0042803); Molecular Function: chaperone binding (GO:0051087);	K03687|5.04645e-131|plf:PANA5342_1137|grpE; heat shock protein GrpE; K03687 molecular chaperone GrpE (A)	GrpE	Protein GrpE {ECO:0000255|HAMAP-Rule:MF_01151} GN=ETA_09780 OS=Erwinia tasmaniensis (strain DSM 17950 / Et1/99) PE=3 SV=1	Protein GrpE {ECO:0000256|HAMAP-Rule:MF_01151, ECO:0000256|RuleBase:RU000639} OS=Pantoea stewartii subsp. stewartii DC283 PE=3 SV=1	co-chaperone GrpE [Pantoea stewartii]	--	--	--	--	--
GE00054	[L]	Replication, recombination and repair	Molecular Function: uracil DNA N-glycosylase activity (GO:0004844); Cellular Component: cytoplasm (GO:0005737); Biological Process: base-excision repair (GO:0006284);	K03648|1.80645e-154|paq:PAGR_g1121|uracil-DNA glycosylase; K03648 uracil-DNA glycosylase [EC:3.2.2.27] (A)	Uracil DNA glycosylase superfamily	Uracil-DNA glycosylase {ECO:0000255|HAMAP-Rule:MF_00148} GN=PC1_3082 OS=Pectobacterium carotovorum subsp. carotovorum (strain PC1) PE=3 SV=1	Uracil-DNA glycosylase {ECO:0000256|HAMAP-Rule:MF_00148} OS=Pantoea stewartii subsp. stewartii DC283 PE=3 SV=1	uracil-DNA glycosylase [Pantoea stewartii]	--	--	--	--	--
GE00055	--	--	Biological Process: metabolic process (GO:0008152); Molecular Function: transferase activity (GO:0016740); Molecular Function: lyase activity (GO:0016829);	K06866|1.35091e-82|plf:PANA5342_1139|grcA; autonomous glycyl radical cofactor GrcA; K06866 autonomous glycyl radical cofactor (A)	Glycine radical	Autonomous glycyl radical cofactor {ECO:0000255|HAMAP-Rule:MF_00806} GN=PC1_3081 OS=Pectobacterium carotovorum subsp. carotovorum (strain PC1) PE=3 SV=1	Autonomous glycyl radical cofactor {ECO:0000256|HAMAP-Rule:MF_00806, ECO:0000256|SAAS:SAAS00028662} OS=Pantoea stewartii subsp. stewartii DC283 PE=3 SV=1	autonomous glycyl radical cofactor GrcA [Pantoea stewartii]	--	--	--	--	--
GE00056	[LKJ]	--	Molecular Function: nucleic acid binding (GO:0003676); Molecular Function: ATP binding (GO:0005524); Molecular Function: ATP-dependent helicase activity (GO:0008026); Molecular Function: nucleotidyltransferase activity (GO:0016779);	K05590|0|plf:PANA5342_1141|srmB; ATP-dependent RNA helicase SrmB; K05590 ATP-dependent RNA helicase SrmB [EC:3.6.4.13] (A)	DEAD/DEAH box helicase	ATP-dependent RNA helicase SrmB {ECO:0000255|HAMAP-Rule:MF_00967} OS=Escherichia coli (strain K12) PE=1 SV=1	ATP-dependent RNA helicase SrmB {ECO:0000256|HAMAP-Rule:MF_00967} OS=Pantoea stewartii subsp. indologenes PE=3 SV=1	ATP-dependent RNA helicase SrmB [Pantoea stewartii]	--	--	PHI:1458|GzAra006|Q4I7F9|5518|Gibberella_zeae_(related:_Fusarium_graminearum)|Unaffected_pathogenicity	--	--
GE00057	[R]	General function prediction only	Molecular Function: nucleic acid binding (GO:0003676); Cellular Component: cytoplasm (GO:0005737); Biological Process: tRNA processing (GO:0008033); Molecular Function: tRNA (adenine-N6-)-methyltransferase activity (GO:0016430); Biological Process: methylation (GO:0032259);	K15460|6.81956e-164|paq:PAGR_g1125|O-methyltransferase YfiC; K15460 tRNA1Val (adenine37-N6)-methyltransferase [EC:2.1.1.223] (A)	Methyltransferase domain	tRNA1(Val) (adenine(37)-N6)-methyltransferase {ECO:0000255|HAMAP-Rule:MF_01872} OS=Escherichia coli O157:H7 PE=3 SV=2	tRNA1(Val) (adenine(37)-N6)-methyltransferase {ECO:0000256|HAMAP-Rule:MF_01872} OS=Pantoea stewartii subsp. indologenes PE=3 SV=1	SAM-dependent methlyltransferase [Pantoea stewartii]	--	--	--	--	--
GE00058	[H]	Coenzyme transport and metabolism	Cellular Component: cytoplasm (GO:0005737); Molecular Function: L-aspartate oxidase activity (GO:0008734); Biological Process: NAD biosynthetic process (GO:0009435); Molecular Function: L-aspartate:fumarate oxidoreductase activity (GO:0044318); Biological Process: oxidation-reduction process (GO:0055114);	K00278|0|paq:PAGR_g1124|L-aspartate oxidase NadB; K00278 L-aspartate oxidase [EC:1.4.3.16] (A)	FAD binding domain	L-aspartate oxidase GN=nadB OS=Escherichia coli (strain K12) PE=1 SV=4	L-aspartate oxidase {ECO:0000313|EMBL:KGD83145.1} OS=Pantoea stewartii subsp. indologenes PE=4 SV=1	L-aspartate oxidase [Pantoea stewartii]	--	--	PHI:2960|frdA|C5BDL7|67780|Edwardsiella_ictaluri|Reduced_virulence	--	--
GE00059	[K]	Transcription	Molecular Function: DNA binding (GO:0003677); Molecular Function: transcription factor activity, sequence-specific DNA binding (GO:0003700); Biological Process: DNA-templated transcription, initiation (GO:0006352); Biological Process: regulation of transcription, DNA-templated (GO:0006355); Molecular Function: sigma factor activity (GO:0016987);	K03088|3.0406e-137|plf:PANA5342_1144|rpoE1; RNA polymerase sigma factor RpoE; K03088 RNA polymerase sigma-70 factor, ECF subfamily (A)	Sigma-70, region 4	ECF RNA polymerase sigma-E factor GN=rpoE OS=Salmonella typhimurium (strain LT2 / SGSC1412 / ATCC 700720) PE=3 SV=1	RNA polymerase sigma factor {ECO:0000256|RuleBase:RU000716} OS=Pantoea stewartii subsp. stewartii DC283 PE=3 SV=1	MULTISPECIES: RNA polymerase sigma factor AlgU [Pantoea]	--	--	PHI:2680|rpoE|P0A2F0|90371|Salmonella_enterica_serovar_Typhimurium|Reduced_virulence	(algU) alginate biosynthesis protein AlgZ/FimS [Alginate (VF0091)] [Pseudomonas aeruginosa PAO1]	--
GE00060	[T]	Signal transduction mechanisms	Biological Process: response to stress (GO:0006950); Molecular Function: sigma factor antagonist activity (GO:0016989); Cellular Component: inner membrane complex (GO:0070258);	K03597|2.29881e-150|pam:PANA_2898|rseA; RseA; K03597 sigma-E factor negative regulatory protein RseA (A)	Anti sigma-E protein RseA, N-terminal domain	Anti-sigma-E factor RseA GN=rseA OS=Salmonella typhimurium (strain 14028s / SGSC 2262) PE=1 SV=1	Anti-RNA polymerase sigma factor SigE {ECO:0000313|EMBL:KGD83143.1} OS=Pantoea stewartii subsp. indologenes PE=4 SV=1	anti-RNA polymerase sigma factor SigE [Pantoea stewartii]	--	--	--	--	--
GE00061	--	--	--	K03598|0|paj:PAJ_2188|rseB; sigma-E factor regulatory protein RseB precursor; K03598 sigma-E factor negative regulatory protein RseB (A)	MucB/RseB family	Sigma-E factor regulatory protein RseB (Precursor) GN=rseB OS=Shigella flexneri PE=3 SV=1	Anti-sigma factor {ECO:0000313|EMBL:EHT99693.1} OS=Pantoea stewartii subsp. stewartii DC283 PE=4 SV=1	anti-sigma E factor [Pantoea stewartii]	--	--	--	(mucB) anti-sigma factor MucA, inhibitor of alg gene expression [Alginate (VF0091)] [Pseudomonas aeruginosa PAO1]	--
GE00062	[T]	Signal transduction mechanisms	--	K03803|2.50213e-106|plf:PANA5342_1147|rseC; sigma-E factor regulatory protein RseC; K03803 sigma-E factor negative regulatory protein RseC (A)	Positive regulator of sigma(E), RseC/MucC	Protein RseC GN=rseC OS=Escherichia coli (strain K12) PE=1 SV=1	SoxR reducing system protein RseC {ECO:0000313|EMBL:ERM12419.1} OS=Pantoea ananatis BRT175 PE=4 SV=1	SoxR reducing system protein RseC [Pantoea stewartii]	--	--	--	--	--
GE00063	[M]	Cell wall/membrane/envelope biogenesis	Molecular Function: translation elongation factor activity (GO:0003746); Molecular Function: GTPase activity (GO:0003924); Molecular Function: GTP binding (GO:0005525); Cellular Component: plasma membrane (GO:0005886); Biological Process: obsolete GTP catabolic process (GO:0006184); Biological Process: translational elongation (GO:0006414); Molecular Function: ribosome binding (GO:0043022); Biolo…	K03596|0|plf:PANA5342_1148|lepA; GTP-binding protein LepA; K03596 GTP-binding protein LepA (A)	GTP-binding protein LepA C-terminus	Elongation factor 4 {ECO:0000255|HAMAP-Rule:MF_00071} GN=KPK_1228 OS=Klebsiella pneumoniae (strain 342) PE=3 SV=1	Elongation factor 4 {ECO:0000256|HAMAP-Rule:MF_00071} OS=Pantoea stewartii subsp. stewartii DC283 PE=3 SV=1	elongation factor 4 [Pantoea stewartii]	--	--	--	--	--
GE00064	[U]	Intracellular trafficking, secretion, and vesicular transport	Biological Process: proteolysis (GO:0006508); Molecular Function: serine-type peptidase activity (GO:0008236); Cellular Component: integral component of membrane (GO:0016021);	K03100|0|plf:PANA5342_1149|lepB; Signal peptidase I; K03100 signal peptidase I [EC:3.4.21.89] (A)	Peptidase S24-like	Signal peptidase I GN=lepB OS=Escherichia coli (strain K12) PE=1 SV=2	Signal peptidase I {ECO:0000256|RuleBase:RU003993} OS=Pantoea stewartii subsp. stewartii DC283 PE=3 SV=1	signal peptidase [Pantoea stewartii]	--	--	--	--	--
GE00065	[K]	Transcription	Molecular Function: ribonuclease III activity (GO:0004525); Cellular Component: cytoplasm (GO:0005737); Biological Process: rRNA processing (GO:0006364); Biological Process: mRNA processing (GO:0006397); Biological Process: tRNA processing (GO:0008033); Biological Process: rRNA catabolic process (GO:0016075); Molecular Function: rRNA binding (GO:0019843); Molecular Function: metal ion binding (GO…	K03685|1.71085e-164|plf:PANA5342_1150|rnc; ribonuclease III; K03685 ribonuclease III [EC:3.1.26.3] (A)	Ribonuclease-III-like	Ribonuclease 3 GN=rnc OS=Pantoea ananatis (strain LMG 20103) PE=3 SV=2	Ribonuclease 3 {ECO:0000256|HAMAP-Rule:MF_00104, ECO:0000256|SAAS:SAAS00055829} OS=Pantoea stewartii subsp. stewartii DC283 PE=3 SV=1	ribonuclease III [Pantoea stewartii]	--	--	--	--	--
GE00066	[R]	General function prediction only	Molecular Function: GTPase activity (GO:0003924); Molecular Function: GTP binding (GO:0005525); Cellular Component: cytoplasm (GO:0005737); Cellular Component: plasma membrane (GO:0005886); Biological Process: obsolete GTP catabolic process (GO:0006184); Biological Process: ribosomal small subunit biogenesis (GO:0042274); Molecular Function: small ribosomal subunit rRNA binding (GO:0070181);	K03595|0|plf:PANA5342_1151|era; GTP-binding protein Era; K03595 GTP-binding protein Era (A)	50S ribosome-binding GTPase	GTPase Era {ECO:0000255|HAMAP-Rule:MF_00367} GN=CKO_00216 OS=Citrobacter koseri (strain ATCC BAA-895 / CDC 4225-83 / SGSC4696) PE=3 SV=1	GTPase Era {ECO:0000256|HAMAP-Rule:MF_00367} OS=Pantoea stewartii subsp. indologenes PE=3 SV=1	hypothetical protein [Pantoea stewartii]	--	--	--	--	--
GE00067	[L]	Replication, recombination and repair	Biological Process: DNA repair (GO:0006281); Biological Process: DNA recombination (GO:0006310);	K03584|8.75846e-165|paq:PAGR_g1134|DNA repair protein RecO; K03584 DNA repair protein RecO (recombination protein O) (A)	Recombination protein O N terminal	DNA repair protein RecO {ECO:0000255|HAMAP-Rule:MF_00201} GN=ETA_09940 OS=Erwinia tasmaniensis (strain DSM 17950 / Et1/99) PE=3 SV=1	DNA repair protein RecO {ECO:0000256|HAMAP-Rule:MF_00201, ECO:0000256|SAAS:SAAS00018750} OS=Pantoea stewartii subsp. stewartii DC283 PE=3 SV=1	DNA repair protein RecO [Pantoea stewartii]	--	--	--	--	--
GE00068	[H]	Coenzyme transport and metabolism	Cellular Component: cytoplasm (GO:0005737); Biological Process: pyridoxine biosynthetic process (GO:0008615); Molecular Function: pyridoxine 5'-phosphate synthase activity (GO:0033856);	K03474|1.54568e-171|pam:PANA_2890|pdxJ; PdxJ; K03474 pyridoxine 5-phosphate synthase [EC:2.6.99.2] (A)	Pyridoxal phosphate biosynthesis protein PdxJ	Pyridoxine 5&apos;-phosphate synthase {ECO:0000255|HAMAP-Rule:MF_00279} GN=ECA3275 OS=Pectobacterium atrosepticum (strain SCRI 1043 / ATCC BAA-672) PE=3 SV=1	Pyridoxine 5&apos;-phosphate synthase {ECO:0000256|HAMAP-Rule:MF_00279} OS=Pantoea stewartii subsp. indologenes PE=3 SV=1	pyridoxine 5&apos;-phosphate synthase [Pantoea stewartii]	--	--	--	(pdxJ) pyridoxine 5'-phosphate synthase [Pse5Ac7Ac (AI150)] [Helicobacter pylori 26695]	--
GE00069	[I]	Lipid transport and metabolism	Molecular Function: magnesium ion binding (GO:0000287); Cellular Component: cytoplasm (GO:0005737); Biological Process: fatty acid biosynthetic process (GO:0006633); Molecular Function: holo-[acyl-carrier-protein] synthase activity (GO:0008897); Biological Process: macromolecule biosynthetic process (GO:0009059);	K00997|6.36659e-86|plf:PANA5342_1154|acpS; 4'-phosphopantetheinyl transferase; K00997 holo-[acyl-carrier protein] synthase [EC:2.7.8.7] (A)	4'-phosphopantetheinyl transferase superfamily	Holo-[acyl-carrier-protein] synthase {ECO:0000255|HAMAP-Rule:MF_00101} GN=ETA_09960 OS=Erwinia tasmaniensis (strain DSM 17950 / Et1/99) PE=3 SV=1	Holo-[acyl-carrier-protein] synthase {ECO:0000256|HAMAP-Rule:MF_00101} OS=Pantoea stewartii subsp. stewartii DC283 PE=3 SV=1	MULTISPECIES: 4&apos;-phosphopantetheinyl transferase [Pantoea]	--	--	--	--	--
GE00070	[C]	Energy production and conversion	Molecular Function: NADH dehydrogenase activity (GO:0003954); Molecular Function: iron-sulfur cluster binding (GO:0051536); Biological Process: oxidation-reduction process (GO:0055114);	--	--	Uncharacterized ferredoxin-like protein YfhL GN=yfhL OS=Escherichia coli (strain K12) PE=1 SV=1	Iron-sulfur binding 4Fe-4S ferredoxin {ECO:0000313|EMBL:EHT99702.1} OS=Pantoea stewartii subsp. stewartii DC283 PE=4 SV=1	ferredoxin [Pantoea stewartii]	--	--	--	--	--
GE00071	[K]	Transcription	Molecular Function: DNA binding (GO:0003677); Molecular Function: transcription factor activity, sequence-specific DNA binding (GO:0003700); Molecular Function: glucokinase activity (GO:0004340); Biological Process: carbohydrate metabolic process (GO:0005975); Biological Process: regulation of transcription, DNA-templated (GO:0006355); Molecular Function: carbohydrate binding (GO:0030246); Biolog…	--	SIS domain	Uncharacterized HTH-type transcriptional regulator YfhH GN=yfhH OS=Escherichia coli (strain K12) PE=3 SV=2	Putative DNA-binding transcriptional regulator {ECO:0000313|EMBL:EHT99583.1} OS=Pantoea stewartii subsp. stewartii DC283 PE=4 SV=1	transcriptional regulator [Pantoea stewartii]	--	--	--	--	--
GE00072	[E]	Amino acid transport and metabolism	Molecular Function: hydrolase activity (GO:0016787);	K18697|1.35563e-146|plf:PANA5342_1157|yfhB; HAD superfamily hydrolase; K18697 phosphatidylglycerophosphatase C [EC:3.1.3.27] (A)	haloacid dehalogenase-like hydrolase	Phosphatidylglycerophosphatase C GN=pgpC OS=Shigella flexneri PE=3 SV=1	Phosphatidylglycerol-phosphate phosphatase {ECO:0000313|EMBL:EHT99582.1} OS=Pantoea stewartii subsp. stewartii DC283 PE=4 SV=1	hypothetical protein [Pantoea stewartii]	--	--	--	--	--
GE00073	[FJ]	--	Biological Process: metabolic process (GO:0008152); Molecular Function: zinc ion binding (GO:0008270); Molecular Function: hydrolase activity (GO:0016787);	K11991|1.34348e-109|paq:PAGR_g1141|tRNA-specific adenosine deaminase TadA; K11991 tRNA(adenine34) deaminase [EC:3.5.4.33] (A)	Cytidine and deoxycytidylate deaminase zinc-binding region	tRNA-specific adenosine deaminase {ECO:0000255|HAMAP-Rule:MF_00972} GN=STM2568 OS=Salmonella typhimurium (strain LT2 / SGSC1412 / ATCC 700720) PE=3 SV=2	tRNA-specific adenosine deaminase {ECO:0000256|HAMAP-Rule:MF_00972} OS=Pantoea stewartii subsp. stewartii DC283 PE=3 SV=1	adenosine deaminase [Pantoea stewartii]	--	--	--	--	--
GE00074	[M]	Cell wall/membrane/envelope biogenesis	Biological Process: peptidoglycan metabolic process (GO:0000270); Molecular Function: transporter activity (GO:0005215); Cellular Component: plasma membrane (GO:0005886); Biological Process: transport (GO:0006810); Molecular Function: lytic transglycosylase activity (GO:0008933); Cellular Component: cell outer membrane (GO:0009279); Molecular Function: carbon-oxygen lyase activity, acting on poly…	K18691|0|paq:PAGR_g1142|putative transglycosylase YfhD; K18691 membrane-bound lytic murein transglycosylase F (A)	Bacterial extracellular solute-binding proteins, family 3	Membrane-bound lytic murein transglycosylase F {ECO:0000255|HAMAP-Rule:MF_02016} (Precursor) GN=ETA_10060 OS=Erwinia tasmaniensis (strain DSM 17950 / Et1/99) PE=3 SV=1	Membrane-bound lytic murein transglycosylase F {ECO:0000256|HAMAP-Rule:MF_02016} (Precursor) OS=Pantoea stewartii subsp. indologenes PE=3 SV=1	murein transglycosylase [Pantoea stewartii]	GH23.hmm	--	--	--	--
GE00075	[F]	Nucleotide transport and metabolism	Molecular Function: phosphoribosylformylglycinamidine synthase activity (GO:0004642); Molecular Function: ATP binding (GO:0005524); Cellular Component: cytoplasm (GO:0005737); Biological Process: 'de novo' IMP biosynthetic process (GO:0006189); Biological Process: glutamine metabolic process (GO:0006541);	K01952|0|paj:PAJ_2172|purL; phosphoribosylformylglycinamidine synthase PurL; K01952 phosphoribosylformylglycinamidine synthase [EC:6.3.5.3] (A)	CobB/CobQ-like glutamine amidotransferase domain	Phosphoribosylformylglycinamidine synthase {ECO:0000255|HAMAP-Rule:MF_00419} OS=Escherichia coli O157:H7 PE=3 SV=3	Phosphoribosylformylglycinamidine synthase {ECO:0000256|HAMAP-Rule:MF_00419} OS=Pantoea stewartii subsp. indologenes PE=3 SV=1	phosphoribosylformylglycinamidine synthase [Pantoea stewartii]	--	--	--	--	--
GE00076	--	--	--	--	--	--	Uncharacterized protein {ECO:0000313|EMBL:KGD83127.1} OS=Pantoea stewartii subsp. indologenes PE=4 SV=1	hypothetical protein [Pantoea stewartii]	--	--	--	--	--
GE00077	[T]	Signal transduction mechanisms	Molecular Function: phosphorelay sensor kinase activity (GO:0000155); Biological Process: phosphorelay signal transduction system (GO:0000160); Molecular Function: ATP binding (GO:0005524); Cellular Component: integral component of membrane (GO:0016021); Biological Process: signal transduction by protein phosphorylation (GO:0023014);	K07711|0|plf:PANA5342_1162|yfhK; integral membrane sensor signal transduction histidine kinase; K07711 two-component system, NtrC family, sensor histidine kinase GlrK [EC:2.7.13.3] (A)	Histidine kinase-, DNA gyrase B-, and HSP90-like ATPase	Sensor histidine kinase GlrK GN=glrK OS=Escherichia coli (strain K12) PE=1 SV=3	Putative sensor histidine kinase {ECO:0000313|EMBL:EHT99578.1} OS=Pantoea stewartii subsp. stewartii DC283 PE=4 SV=1	sensory histidine kinase [Pantoea stewartii]	--	--	PHI:2500|rcsC|D4I7B7|552|Erwinia_amylovora|Loss_of_pathogenicity	(phoR) Possible two component system response sensor kinase membrane associated PhoR [PhoP/R (CVF331)] [Mycobacterium tuberculosis H37Rv]	--
GE00078	--	--	--	--	YfhG lipoprotein	Uncharacterized protein YfhG (Precursor) GN=yfhG OS=Shigella flexneri PE=3 SV=1	Uncharacterized protein {ECO:0000313|EMBL:KGD83125.1} OS=Pantoea stewartii subsp. indologenes PE=4 SV=1	membrane protein [Pantoea stewartii]	--	--	--	--	--
GE00079	[T]	Signal transduction mechanisms	Molecular Function: phosphorelay response regulator activity (GO:0000156); Biological Process: phosphorelay signal transduction system (GO:0000160); Molecular Function: DNA binding (GO:0003677); Molecular Function: ATP binding (GO:0005524); Biological Process: regulation of transcription, DNA-templated (GO:0006355); Molecular Function: transcription factor binding (GO:0008134); Molecular Function…	K07715|0|plf:PANA5342_1164|yfhA; two-component transcriptional regulator; K07715 two-component system, NtrC family, response regulator GlrR (A)	Sigma-54 interaction domain	Transcriptional regulatory protein QseF GN=qseF OS=Escherichia coli O157:H7 PE=1 SV=1	Putative sensor histidine kinase {ECO:0000313|EMBL:EHT99576.1} OS=Pantoea stewartii subsp. stewartii DC283 PE=4 SV=1	response regulator [Pantoea stewartii]	--	--	luxO|PHI:3056|Q0PRN7|672|Vibrio_vulnificus|increased_virulence_	(fleR/flrC) sigma 54-dependent response regulator [polar flagella (AI149)] [Legionella pneumophila subsp. pneumophila str. Philadelphia 1]	--
GE00080	[E]	Amino acid transport and metabolism	Biological Process: regulation of transcription, DNA-templated (GO:0006355); Biological Process: regulation of nitrogen utilization (GO:0006808); Molecular Function: enzyme regulator activity (GO:0030234); Biological Process: regulation of catalytic activity (GO:0050790);	K04751|2.10273e-72|pam:PANA_2879|glnB; GlnB; K04751 nitrogen regulatory protein P-II 1 (A)	Nitrogen regulatory protein P-II	Nitrogen regulatory protein P-II GN=glnB OS=Klebsiella oxytoca PE=1 SV=1	GlnB {ECO:0000313|EMBL:ADD78046.1} OS=Pantoea ananatis (strain LMG 20103) PE=3 SV=1	GlnB [Pantoea ananatis LMG 20103]	--	--	--	--	--
GE00081	[S]	Function unknown	--	K11903|5.74866e-105|cem:LH23_14125|Hcp family T6SS protein CtsH1; K11903 type VI secretion system secreted protein Hcp (A)	Protein of unknown function (DUF796)	Major exported protein GN=hcpC OS=Pseudomonas aeruginosa (strain ATCC 15692 / PAO1 / 1C / PRS 101 / LMG PE=1 SV=1	Hcp family T6SS protein CtsH1 {ECO:0000313|EMBL:KFL57309.1} OS=Enterobacter agglomerans (Erwinia herbicola) PE=4 SV=1	Hcp family T6SS protein CtsH1 [Pantoea stewartii]	--	--	--	(hcp-2) type VI secretion system substrate Hcp-2 [VAS (SS181)] [Vibrio cholerae O1 biovar El Tor str. N16961]	--
GE00082	--	--	--	--	--	--	Uncharacterized protein {ECO:0000313|EMBL:AIR61751.1} OS=Cedecea neteri PE=4 SV=1	hypothetical protein [Pantoea stewartii]	--	--	--	--	--
GE00083	--	--	--	--	--	--	Uncharacterized protein {ECO:0000313|EMBL:EHT99574.1} OS=Pantoea stewartii subsp. stewartii DC283 PE=4 SV=1	hypothetical protein [Pantoea stewartii]	--	--	--	--	--
GE00085	[C]	Energy production and conversion	Molecular Function: oxygen transporter activity (GO:0005344); Molecular Function: iron ion binding (GO:0005506); Molecular Function: nitric oxide dioxygenase activity (GO:0008941); Biological Process: response to toxic substance (GO:0009636); Biological Process: oxygen transport (GO:0015671); Molecular Function: oxidoreductase activity, acting on single donors with incorporation of molecular oxyg…	K05916|1.13929e-113|paj:PAJ_2167|hmp; flavohemoprotein Hmp; K05916 nitric oxide dioxygenase [EC:1.14.12.17] (A)	Oxidoreductase NAD-binding domain	Flavohemoprotein {ECO:0000255|HAMAP-Rule:MF_01252} GN=c3075 OS=Escherichia coli O6:H1 (strain CFT073 / ATCC 700928 / UPEC) PE=3 SV=1	Flavohemoprotein {ECO:0000256|HAMAP-Rule:MF_01252} OS=Pantoea stewartii subsp. stewartii DC283 PE=3 SV=1	dihydropteridine reductase [Pantoea stewartii]	--	--	fhpB|PHI:3276|Q4WC12|746128|Aspergillus_fumigatus|unaffected_pathogenicity_	--	--
GE00086	[C]	Energy production and conversion	Molecular Function: oxygen transporter activity (GO:0005344); Molecular Function: iron ion binding (GO:0005506); Molecular Function: nitric oxide dioxygenase activity (GO:0008941); Biological Process: response to toxic substance (GO:0009636); Biological Process: oxygen transport (GO:0015671); Molecular Function: oxidoreductase activity, acting on single donors with incorporation of molecular oxyg…	K05916|2.77072e-88|paq:PAGR_g1148|flavohemoprotein Hmp; K05916 nitric oxide dioxygenase [EC:1.14.12.17] (A)	Globin	Flavohemoprotein GN=hmp OS=Dickeya dadantii (strain 3937) PE=3 SV=2	Flavohemoprotein {ECO:0000256|HAMAP-Rule:MF_01252} OS=Pantoea stewartii subsp. stewartii DC283 PE=3 SV=1	bifunctional nitric oxide dioxygenase/dihydropteridine reductase 2 [Pantoea stewartii]	--	--	fhpB|PHI:3276|Q4WC12|746128|Aspergillus_fumigatus|unaffected_pathogenicity_	--	--
GE00087	[E]	Amino acid transport and metabolism	Molecular Function: glycine hydroxymethyltransferase activity (GO:0004372); Cellular Component: cytoplasm (GO:0005737); Molecular Function: methyltransferase activity (GO:0008168); Biological Process: glycine biosynthetic process from serine (GO:0019264); Molecular Function: pyridoxal phosphate binding (GO:0030170); Biological Process: methylation (GO:0032259); Biological Process: tetrahydrofolat…	K00600|0|pam:PANA_2877|glyA1; GlyA1; K00600 glycine hydroxymethyltransferase [EC:2.1.2.1] (A)	Serine hydroxymethyltransferase	Serine hydroxymethyltransferase 1 {ECO:0000255|HAMAP-Rule:MF_00051} GN=ECA3250 OS=Pectobacterium atrosepticum (strain SCRI 1043 / ATCC BAA-672) PE=3 SV=1	Serine hydroxymethyltransferase {ECO:0000256|HAMAP-Rule:MF_00051} OS=Pantoea stewartii subsp. indologenes PE=3 SV=1	serine hydroxymethyltransferase [Pantoea stewartii]	--	--	PHI:2962|glyA|C5BEV2|67780|Edwardsiella_ictaluri|Reduced_virulence	--	--
GE00088	[GEPR]	--	--	K05820|0|paq:PAGR_g1150|3-phenylpropionic acid transporter HcaT; K05820 MFS transporter, PPP family, 3-phenylpropionic acid transporter (A)	Nucleoside H+ symporter	Probable 3-phenylpropionic acid transporter GN=hcaT OS=Escherichia coli (strain K12) PE=1 SV=2	Putative 3-phenylpropionic transporter {ECO:0000313|EMBL:EHT99571.1} OS=Pantoea stewartii subsp. stewartii DC283 PE=4 SV=1	3-phenylpropionic acid MFS transporter [Pantoea stewartii]	--	Probable 3-phenylpropionic acid transporter - Escherichia coli.	--	--	--
GE00089	[K]	Transcription	Biological Process: regulation of transcription, DNA-templated (GO:0006355);	--	PRD domain	Stationary phase-inducible protein CsiE GN=csiE OS=Escherichia coli (strain K12) PE=3 SV=3	Stationary phase inducible protein CsiE {ECO:0000313|EMBL:KGD83119.1} OS=Pantoea stewartii subsp. indologenes PE=4 SV=1	stationary phase inducible protein CsiE [Pantoea stewartii]	--	--	--	--	--
GE00090	[R]	General function prediction only	--	--	Protein of unknown function (DUF1007)	Uncharacterized protein HI_1249 (Precursor) GN=HI_1249 OS=Haemophilus influenzae (strain ATCC 51907 / DSM 11121 / KW20 / Rd) PE=3 SV=1	Uncharacterized protein {ECO:0000313|EMBL:EHT99569.1} OS=Pantoea stewartii subsp. stewartii DC283 PE=4 SV=1	membrane protein [Pantoea stewartii]	--	--	--	--	--
GE00091	[R]	General function prediction only	Biological Process: cobalt ion transport (GO:0006824); Molecular Function: cobalt ion transmembrane transporter activity (GO:0015087); Molecular Function: nickel cation transmembrane transporter activity (GO:0015099); Cellular Component: integral component of membrane (GO:0016021); Biological Process: nickel cation transmembrane transport (GO:0035444); Molecular Function: metal ion binding (GO:00…	--	High-affinity nickel-transport protein	Putative nickel/cobalt efflux system HI_1248 GN=HI_1248 OS=Haemophilus influenzae (strain ATCC 51907 / DSM 11121 / KW20 / Rd) PE=3 SV=1	Nickel transporter {ECO:0000313|EMBL:KGD83117.1} OS=Pantoea stewartii subsp. indologenes PE=4 SV=1	nickel transporter [Pantoea stewartii]	--	--	--	--	--
GE00092	--	--	--	--	--	--	Uncharacterized protein {ECO:0000313|EMBL:KGD83116.1} OS=Pantoea stewartii subsp. indologenes PE=4 SV=1	membrane protein, TIGR04086 family [Pantoea stewartii]	--	--	--	--	--
GE00093	[G]	Carbohydrate transport and metabolism	Molecular Function: inositol monophosphate 1-phosphatase activity (GO:0008934); Biological Process: phosphatidylinositol phosphorylation (GO:0046854); Biological Process: inositol phosphate dephosphorylation (GO:0046855); Molecular Function: inositol monophosphate 3-phosphatase activity (GO:0052832); Molecular Function: inositol monophosphate 4-phosphatase activity (GO:0052833);	K01092|0|plf:PANA5342_1173|suhB1; inositol monophosphatase; K01092 myo-inositol-1(or 4)-monophosphatase [EC:3.1.3.25] (A)	Inositol monophosphatase family	Inositol-1-monophosphatase GN=suhB OS=Escherichia coli (strain K12) PE=1 SV=1	Inositol monophosphatase {ECO:0000313|EMBL:EHT99566.1} OS=Pantoea stewartii subsp. stewartii DC283 PE=4 SV=1	inositol monophosphatase [Pantoea stewartii]	--	--	--	--	--
GE00094	[J]	Translation, ribosomal structure and biogenesis	Biological Process: RNA methylation (GO:0001510); Molecular Function: RNA binding (GO:0003723); Biological Process: RNA processing (GO:0006396); Molecular Function: RNA methyltransferase activity (GO:0008173);	K15396|8.94252e-173|plf:PANA5342_1174|yfhQ; RNA methyltransferase; K15396 tRNA (cytidine32/uridine32-2'-O)-methyltransferase [EC:2.1.1.200] (A)	SpoU rRNA Methylase family	tRNA (cytidine/uridine-2&apos;-O-)-methyltransferase TrmJ GN=trmJ OS=Klebsiella pneumoniae subsp. pneumoniae (strain ATCC 700721 / MGH PE=3 SV=1	tRNA (Cytidine/uridine-2&apos;-O-)-methyltransferase {ECO:0000313|EMBL:KGD83114.1} OS=Pantoea stewartii subsp. indologenes PE=4 SV=1	tRNA (cytidine/uridine-2&apos;-O-)-methyltransferase [Pantoea stewartii]	--	--	--	--	--
GE00095	[K]	Transcription	Molecular Function: double-stranded DNA binding (GO:0003690); Molecular Function: transcription factor activity, sequence-specific DNA binding (GO:0003700); Molecular Function: iron ion binding (GO:0005506); Biological Process: regulation of transcription, DNA-templated (GO:0006355); Molecular Function: 2 iron, 2 sulfur cluster binding (GO:0051537);	K13643|2.2618e-113|plf:PANA5342_1175|iscR; HTH-type transcriptional regulator IscR; K13643 Rrf2 family transcriptional regulator, iron-sulfur cluster assembly transcription factor (A)	Transcriptional regulator	HTH-type transcriptional regulator IscR {ECO:0000255|HAMAP-Rule:MF_01176} GN=ETA_10190 OS=Erwinia tasmaniensis (strain DSM 17950 / Et1/99) PE=3 SV=1	HTH-type transcriptional regulator IscR {ECO:0000256|HAMAP-Rule:MF_01176} OS=Pantoea stewartii subsp. stewartii DC283 PE=3 SV=1	transcriptional regulator [Pantoea stewartii]	--	--	--	--	--
GE00096	[E]	Amino acid transport and metabolism	Biological Process: cysteine metabolic process (GO:0006534); Molecular Function: pyridoxal phosphate binding (GO:0030170); Molecular Function: cysteine desulfurase activity (GO:0031071);	K04487|0|paq:PAGR_g1158|cysteine desulfurase IscS; K04487 cysteine desulfurase [EC:2.8.1.7] (A)	Aminotransferase class-V	Cysteine desulfurase IscS {ECO:0000255|HAMAP-Rule:MF_00331} GN=KPN78578_28110 OS=Klebsiella pneumoniae subsp. pneumoniae (strain ATCC 700721 / MGH PE=3 SV=1	Cysteine desulfurase IscS {ECO:0000256|HAMAP-Rule:MF_00331} OS=Pantoea stewartii subsp. indologenes PE=3 SV=1	cysteine desulfurase [Pantoea stewartii]	--	--	--	--	--
GE00097	[E]	Amino acid transport and metabolism	Molecular Function: aminopeptidase activity (GO:0004177); Cellular Component: cytoplasm (GO:0005737); Biological Process: proteolysis (GO:0006508); Molecular Function: metalloexopeptidase activity (GO:0008235); Molecular Function: manganese ion binding (GO:0030145);	K07751|0|plf:PANA5342_1177|pepB; peptidase B; K07751 PepB aminopeptidase [EC:3.4.11.23] (A)	Cytosol aminopeptidase family, catalytic domain	Peptidase B {ECO:0000255|HAMAP-Rule:MF_00504} GN=Spro_3620 OS=Serratia proteamaculans (strain 568) PE=3 SV=1	Aminopeptidase B {ECO:0000313|EMBL:KGD83111.1} OS=Pantoea stewartii subsp. indologenes PE=4 SV=1	aminopeptidase B [Pantoea stewartii]	--	--	--	--	--
GE00098	--	--	--	--	SseB protein C-terminal domain	Protein SseB GN=sseB OS=Shigella flexneri PE=3 SV=1	Enhanced serine sensitivity protein SseB {ECO:0000313|EMBL:KGD83110.1} OS=Pantoea stewartii subsp. indologenes PE=4 SV=1	enhanced serine sensitivity protein SseB [Pantoea stewartii]	--	--	--	--	--
GE00099	[P]	Inorganic ion transport and metabolism	Molecular Function: thiosulfate sulfurtransferase activity (GO:0004792);	K01011|0|paq:PAGR_g1161|3-mercaptopyruvate sulfurtransferase; K01011 thiosulfate/3-mercaptopyruvate sulfurtransferase [EC:2.8.1.1 2.8.1.2] (A)	Rhodanese-like domain	3-mercaptopyruvate sulfurtransferase GN=sseA OS=Escherichia coli (strain K12) PE=1 SV=3	Sulfurtransferase {ECO:0000256|RuleBase:RU000507} OS=Pantoea stewartii subsp. stewartii DC283 PE=4 SV=1	3-mercaptopyruvate sulfurtransferase [Pantoea stewartii]	--	--	PHI:616|sseA|AAO68047|216597|Salmonella_enterica|Reduced_virulence	--	--
GE00100	[R]	General function prediction only	Molecular Function: endopeptidase inhibitor activity (GO:0004866); Biological Process: negative regulation of endopeptidase activity (GO:0010951);	K06894|0|paq:PAGR_g1162|alpha-2-macroglobulin domain-containing protein YfhM; K06894 (A)	Alpha-2-macroglobulin family N-terminal region	Uncharacterized lipoprotein YfhM (Precursor) GN=yfhM OS=Escherichia coli (strain K12) PE=3 SV=1	Uncharacterized protein {ECO:0000313|EMBL:KGD83108.1} OS=Pantoea stewartii subsp. indologenes PE=4 SV=1	hypothetical protein [Pantoea stewartii]	--	--	--	--	--
GE00101	[M]	Cell wall/membrane/envelope biogenesis	Molecular Function: penicillin binding (GO:0008658); Molecular Function: peptidoglycan glycosyltransferase activity (GO:0008955); Biological Process: peptidoglycan biosynthetic process (GO:0009252);	K05367|0|paq:PAGR_g1163|penicillin-binding protein 1C PbpC; K05367 penicillin-binding protein 1C [EC:2.4.1.-] (A)	Transglycosylase	Transpeptidase-like module GN=pbpC OS=Escherichia coli (strain K12) PE=3 SV=1	Penicillin-binding protein 1C {ECO:0000313|EMBL:KGD83107.1} OS=Pantoea stewartii subsp. indologenes PE=4 SV=1	penicillin-binding protein 1C [Pantoea stewartii]	GT51.hmm	--	--	--	--
GE00102	[F]	Nucleotide transport and metabolism	Molecular Function: endonuclease activity (GO:0004519); Molecular Function: nucleoside diphosphate kinase activity (GO:0004550); Molecular Function: ATP binding (GO:0005524); Cellular Component: cytoplasm (GO:0005737); Biological Process: nucleoside diphosphate phosphorylation (GO:0006165); Biological Process: GTP biosynthetic process (GO:0006183); Biological Process: UTP biosynthetic process (GO…	K00940|7.86488e-101|pva:Pvag_2283|ndk; nucleoside diphosphate kinase (EC:2.7.4.6); K00940 nucleoside-diphosphate kinase [EC:2.7.4.6] (A)	Nucleoside diphosphate kinase	Nucleoside diphosphate kinase {ECO:0000255|HAMAP-Rule:MF_00451} GN=ETA_10240 OS=Erwinia tasmaniensis (strain DSM 17950 / Et1/99) PE=3 SV=1	Nucleoside diphosphate kinase {ECO:0000256|HAMAP-Rule:MF_00451} OS=Pantoea stewartii subsp. stewartii DC283 PE=3 SV=1	MULTISPECIES: nucleoside diphosphate kinase [Pantoea]	--	--	--	--	--
GE00103	[R]	General function prediction only	Molecular Function: tRNA binding (GO:0000049); Molecular Function: tRNA (adenine-C2-)-methyltransferase activity (GO:0002935); Cellular Component: cytoplasm (GO:0005737); Molecular Function: rRNA binding (GO:0019843); Biological Process: tRNA methylation (GO:0030488); Molecular Function: metal ion binding (GO:0046872); Molecular Function: 4 iron, 4 sulfur cluster binding (GO:0051539); Molecular F…	K06941|0|plf:PANA5342_1183|yfgB; ribosomal RNA large subunit methyltransferase N; K06941 23S rRNA (adenine2503-C2)-methyltransferase [EC:2.1.1.192] (A)	Radical SAM superfamily	Dual-specificity RNA methyltransferase RlmN {ECO:0000255|HAMAP-Rule:MF_01849} GN=ETA_10250 OS=Erwinia tasmaniensis (strain DSM 17950 / Et1/99) PE=3 SV=1	Dual-specificity RNA methyltransferase RlmN {ECO:0000256|HAMAP-Rule:MF_01849} OS=Pantoea stewartii subsp. indologenes PE=3 SV=1	ribosomal RNA large subunit methyltransferase N [Pantoea stewartii]	--	--	--	--	--
GE00104	--	--	--	K02656|1.12146e-145|plf:PANA5342_1184|pilF; type IV pilus biogenesis/stability protein PilW; K02656 type IV pilus assembly protein PilF (A)	Tetratricopeptide repeat	Uncharacterized protein HI_0366 (Precursor) GN=HI_0366 OS=Haemophilus influenzae (strain ATCC 51907 / DSM 11121 / KW20 / Rd) PE=3 SV=1	Pilus assembly protein PilW {ECO:0000313|EMBL:KGD83104.1} OS=Pantoea stewartii subsp. indologenes PE=4 SV=1	pilus assembly protein PilW [Pantoea stewartii]	--	--	--	(pilF) type IV pilus biogenesis protein PilF [type IV pili (AI111)] [Legionella pneumophila subsp. pneumophila str. Philadelphia 1]	--
GE00105	[S]	Function unknown	Cellular Component: plasma membrane (GO:0005886); Biological Process: regulation of cell shape (GO:0008360); Cellular Component: integral component of membrane (GO:0016021); Molecular Function: sequence-specific DNA binding (GO:0043565);	K15539|0|pam:PANA_2859|yfgA; hypothetical protein; K15539 cytoskeleton protein RodZ (A)	Domain of unknown function (DUF4115)	Cytoskeleton protein RodZ {ECO:0000255|HAMAP-Rule:MF_02017} GN=ETA_10270 OS=Erwinia tasmaniensis (strain DSM 17950 / Et1/99) PE=3 SV=1	Cytoskeleton protein RodZ {ECO:0000256|HAMAP-Rule:MF_02017} OS=Pantoea stewartii subsp. indologenes PE=3 SV=1	cytoskeletal protein RodZ [Pantoea stewartii]	--	--	--	--	--
GE00106	[I]	Lipid transport and metabolism	Molecular Function: iron ion binding (GO:0005506); Biological Process: terpenoid biosynthetic process (GO:0016114); Biological Process: isopentenyl diphosphate biosynthetic process, methylerythritol 4-phosphate pathway (GO:0019288); Molecular Function: 4-hydroxy-3-methylbut-2-en-1-yl diphosphate synthase activity (GO:0046429); Molecular Function: 4 iron, 4 sulfur cluster binding (GO:0051539); Bio…	K03526|0|plf:PANA5342_1186|ispG; 4-hydroxy-3-methylbut-2-en-1-yl diphosphate synthase; K03526 (E)-4-hydroxy-3-methylbut-2-enyl-diphosphate synthase [EC:1.17.7.1 1.17.7.3] (A)	GcpE protein	4-hydroxy-3-methylbut-2-en-1-yl diphosphate synthase {ECO:0000255|HAMAP-Rule:MF_00159} GN=KPK_1275 OS=Klebsiella pneumoniae (strain 342) PE=3 SV=1	4-hydroxy-3-methylbut-2-en-1-yl diphosphate synthase {ECO:0000256|HAMAP-Rule:MF_00159} OS=Pantoea stewartii subsp. indologenes PE=3 SV=1	4-hydroxy-3-methylbut-2-en-1-yl diphosphate synthase [Pantoea stewartii]	--	--	--	--	--
GE00107	[J]	Translation, ribosomal structure and biogenesis	Molecular Function: histidine-tRNA ligase activity (GO:0004821); Molecular Function: ATP binding (GO:0005524); Cellular Component: cytoplasm (GO:0005737); Biological Process: histidyl-tRNA aminoacylation (GO:0006427);	K01892|0|paq:PAGR_g1169|histidyl-tRNA synthetase HisS; K01892 histidyl-tRNA synthetase [EC:6.1.1.21] (A)	Histidyl-tRNA synthetase	Histidine--tRNA ligase {ECO:0000255|HAMAP-Rule:MF_00127} GN=ETA_10290 OS=Erwinia tasmaniensis (strain DSM 17950 / Et1/99) PE=3 SV=1	Histidine--tRNA ligase {ECO:0000256|HAMAP-Rule:MF_00127} OS=Pantoea stewartii subsp. stewartii DC283 PE=3 SV=1	histidyl-tRNA synthetase [Pantoea stewartii]	--	--	--	--	--
GE00108	[S]	Function unknown	Cellular Component: integral component of membrane (GO:0016021);	--	Tetratricopeptide repeat	UPF0070 protein YfgM GN=yfgM OS=Escherichia coli (strain K12) PE=3 SV=1	Uncharacterized DUF2133 family protein {ECO:0000313|EMBL:EHT99549.1} OS=Pantoea stewartii subsp. stewartii DC283 PE=4 SV=1	membrane protein [Pantoea stewartii]	--	--	--	--	--
GE00109	[S]	Function unknown	Cellular Component: plasma membrane (GO:0005886); Cellular Component: cell outer membrane (GO:0009279); Biological Process: Gram-negative-bacterium-type cell outer membrane assembly (GO:0043165); Biological Process: protein insertion into membrane (GO:0051205);	K17713|0|paq:PAGR_g1171|outer membrane protein YfgL; K17713 outer membrane protein assembly factor BamB (A)	PQQ-like domain	Outer membrane protein assembly factor BamB {ECO:0000255|HAMAP-Rule:MF_00923} (Precursor) OS=Yersinia pestis PE=3 SV=1	Outer membrane protein assembly factor BamB {ECO:0000256|HAMAP-Rule:MF_00923} (Precursor) OS=Pantoea stewartii subsp. stewartii DC283 PE=3 SV=1	outer membrane biogenesis protein BamB [Pantoea stewartii]	--	Hypothetical protein yfgL - Escherichia coli.	PHI:2650|BamB|B5R579|149539|Salmonella_enteritidis|Reduced_virulence	--	--
GE00110	[R]	General function prediction only	Molecular Function: GTP binding (GO:0005525); Molecular Function: nucleoside-triphosphatase activity (GO:0017111); Biological Process: ribosome biogenesis (GO:0042254);	K03977|0|plf:PANA5342_1190|engA; GTP-binding protein EngA; K03977 GTP-binding protein (A)	50S ribosome-binding GTPase	GTPase Der {ECO:0000255|HAMAP-Rule:MF_00195} GN=ETA_10320 OS=Erwinia tasmaniensis (strain DSM 17950 / Et1/99) PE=3 SV=1	GTPase Der {ECO:0000256|HAMAP-Rule:MF_00195, ECO:0000256|RuleBase:RU004481} OS=Pantoea stewartii subsp. stewartii DC283 PE=3 SV=1	ribosome-associated GTPase EngA [Pantoea stewartii]	--	--	--	--	--
GE00113	[G]	Carbohydrate transport and metabolism	Cellular Component: integral component of membrane (GO:0016021); Cellular Component: outer membrane-bounded periplasmic space (GO:0030288); Molecular Function: quinate dehydrogenase (quinone) activity (GO:0047519); Molecular Function: quinone binding (GO:0048038); Biological Process: oxidation-reduction process (GO:0055114);	K05358|0|plf:PANA5342_1191|qumA; quinate/shikimate dehydrogenase; K05358 quinate dehydrogenase (quinone) [EC:1.1.5.8] (A)	PQQ enzyme repeat	Quinate/shikimate dehydrogenase (quinone) GN=quiA OS=Acinetobacter baylyi (strain ATCC 33305 / BD413 / ADP1) PE=1 SV=1	Quinate dehydrogenase {ECO:0000313|EMBL:KGD83097.1} OS=Pantoea stewartii subsp. indologenes PE=4 SV=1	quinate dehydrogenase [Pantoea stewartii]	--	--	--	--	--
GE00114	--	--	--	--	--	--	Uncharacterized protein {ECO:0000313|EMBL:KGD83096.1} OS=Pantoea stewartii subsp. indologenes PE=4 SV=1	hypothetical protein [Pantoea stewartii]	--	--	--	--	--
GE00115	[E]	Amino acid transport and metabolism	Molecular Function: metalloendopeptidase activity (GO:0004222); Biological Process: proteolysis (GO:0006508);	--	Thermolysin metallopeptidase, alpha-helical domain	Extracellular metalloprotease (Precursor) GN=prt1 OS=Pectobacterium carotovorum subsp. carotovorum (Erwinia carotovora PE=3 SV=1	Peptidase M4 {ECO:0000313|EMBL:KGD83095.1} OS=Pantoea stewartii subsp. indologenes PE=4 SV=1	peptidase M4 [Pantoea stewartii]	--	--	VvpE|PHI:3057|C3VHN8|672|Vibrio_vulnificus|mixed_outcome_	(aur) zinc metalloproteinase aureolysin [Aureolysin (VF0024)] [Staphylococcus aureus subsp. aureus MW2]	--
GE00116	[L]	Replication, recombination and repair	Molecular Function: nucleic acid binding (GO:0003676); Cellular Component: cytoplasm (GO:0005737); Biological Process: DNA catabolic process (GO:0006308); Molecular Function: exodeoxyribonuclease VII activity (GO:0008855); Cellular Component: exodeoxyribonuclease VII complex (GO:0009318); Biological Process: nucleic acid phosphodiester bond hydrolysis (GO:0090305);	K03601|0|paq:PAGR_g1177|exodeoxyribonuclease VII large subunit XseA; K03601 exodeoxyribonuclease VII large subunit [EC:3.1.11.6] (A)	Exonuclease VII, large subunit	Exodeoxyribonuclease 7 large subunit {ECO:0000255|HAMAP-Rule:MF_00378} GN=ETA_10340 OS=Erwinia tasmaniensis (strain DSM 17950 / Et1/99) PE=3 SV=1	Exodeoxyribonuclease 7 large subunit {ECO:0000256|HAMAP-Rule:MF_00378} OS=Pantoea stewartii subsp. indologenes PE=3 SV=1	exodeoxyribonuclease VII large subunit [Pantoea stewartii]	--	--	--	--	--
GE00117	[F]	Nucleotide transport and metabolism	Molecular Function: IMP dehydrogenase activity (GO:0003938); Biological Process: GMP biosynthetic process (GO:0006177); Molecular Function: adenyl nucleotide binding (GO:0030554); Molecular Function: metal ion binding (GO:0046872); Biological Process: oxidation-reduction process (GO:0055114);	K00088|0|plf:PANA5342_1195|guaB; inosine-5'-monophosphate dehydrogenase; K00088 IMP dehydrogenase [EC:1.1.1.205] (A)	IMP dehydrogenase / GMP reductase domain	Inosine-5&apos;-monophosphate dehydrogenase {ECO:0000255|HAMAP-Rule:MF_01964} OS=Yersinia pestis PE=3 SV=1	Inosine-5&apos;-monophosphate dehydrogenase {ECO:0000256|HAMAP-Rule:MF_01964} OS=Pantoea stewartii subsp. indologenes PE=3 SV=1	inosine-5-monophosphate dehydrogenase [Pantoea stewartii]	--	--	PHI:2474|imd1|E3P6S0|5207|Cryptococcus_neoformans|Reduced_virulence	--	--
GE00118	[F]	Nucleotide transport and metabolism	Molecular Function: GMP synthase (glutamine-hydrolyzing) activity (GO:0003922); Molecular Function: ATP binding (GO:0005524); Biological Process: GMP biosynthetic process (GO:0006177); Biological Process: glutamine metabolic process (GO:0006541); Molecular Function: transaminase activity (GO:0008483); Molecular Function: pyrophosphatase activity (GO:0016462);	K01951|0|plf:PANA5342_1196|guaA1; GMP synthase large subunit; K01951 GMP synthase (glutamine-hydrolysing) [EC:6.3.5.2] (A)	GMP synthase C terminal domain	GMP synthase [glutamine-hydrolyzing] {ECO:0000255|HAMAP-Rule:MF_00344} GN=KPN78578_27820 OS=Klebsiella pneumoniae subsp. pneumoniae (strain ATCC 700721 / MGH PE=3 SV=1	GMP synthase [glutamine-hydrolyzing] {ECO:0000256|HAMAP-Rule:MF_00344, ECO:0000256|SAAS:SAAS00115870} OS=Pantoea stewartii subsp. stewartii DC283 PE=3 SV=1	GMP synthase [Pantoea stewartii]	--	--	--	--	--
GE00119	[I]	Lipid transport and metabolism	Biological Process: metabolic process (GO:0008152); Molecular Function: hydrolase activity (GO:0016787);	--	alpha/beta hydrolase fold	Carboxylesterase NlhH GN=nlhH OS=Mycobacterium tuberculosis (strain ATCC 25618 / H37Rv) PE=1 SV=1	Alpha/beta hydrolase {ECO:0000313|EMBL:KGD83091.1} OS=Pantoea stewartii subsp. indologenes PE=4 SV=1	alpha/beta hydrolase [Pantoea stewartii]	CE10.hmm	--	--	--	--
GE00120	--	--	--	--	--	--	Putative membrane protein {ECO:0000313|EMBL:EHT99540.1} OS=Pantoea stewartii subsp. stewartii DC283 PE=4 SV=1	putative membrane protein [Pantoea stewartii]	--	--	--	--	--
GE00121	--	--	--	--	Protein of unknown function (DUF3750)	--	Uncharacterized protein {ECO:0000313|EMBL:EHT99539.1} OS=Pantoea stewartii subsp. stewartii DC283 PE=4 SV=1	hypothetical protein [Pantoea stewartii]	--	--	--	--	--
GE00122	--	--	--	--	--	--	Uncharacterized protein {ECO:0000313|EMBL:KGD83088.1} OS=Pantoea stewartii subsp. indologenes PE=4 SV=1	hypothetical protein [Pantoea stewartii]	--	--	--	--	--
GE00123	--	--	--	--	--	--	Putative DNA-binding protein {ECO:0000313|EMBL:EHT99537.1} OS=Pantoea stewartii subsp. stewartii DC283 PE=4 SV=1	DNA-binding protein [Pantoea stewartii]	--	--	--	--	--
GE00124	[P]	Inorganic ion transport and metabolism	--	K06213|0|plf:PANA5342_1207|mgtE1; Mg/Co/Ni transporter MgtE; K06213 magnesium transporter (A)	MgtE intracellular N domain	Magnesium transporter MgtE GN=TTHA1060 OS=Thermus thermophilus (strain HB8 / ATCC 27634 / DSM 579) PE=1 SV=1	Dihydroorotate dehydrogenase {ECO:0000313|EMBL:KGD83086.1} OS=Pantoea stewartii subsp. indologenes PE=4 SV=1	dihydroorotate dehydrogenase [Pantoea stewartii]	--	--	--	--	--
GE00125	[QR]	--	--	K16868|1.02072e-104|paq:PAGR_g1189|tellurite resistance protein TehB; K16868 tellurite methyltransferase [EC:2.1.1.265] (A)	Tellurite resistance protein TehB	Tellurite methyltransferase GN=tehB OS=Escherichia coli (strain K12) PE=1 SV=1	Putative S-adenosyl-L-methionine-dependent methyltransferase {ECO:0000313|EMBL:EHT99660.1} OS=Pantoea stewartii subsp. stewartii DC283 PE=4 SV=1	tellurite resistance protein TehB [Pantoea stewartii]	--	--	--	--	--
GE00126	[FP]	--	--	K01524|0|plf:PANA5342_1210|ppx; Exopolyphosphatase; K01524 exopolyphosphatase / guanosine-5'-triphosphate,3'-diphosphate pyrophosphatase [EC:3.6.1.11 3.6.1.40] (A)	Ppx/GppA phosphatase family	Exopolyphosphatase GN=ppx OS=Salmonella typhimurium (strain LT2 / SGSC1412 / ATCC 700720) PE=3 SV=2	Exopolyphosphatase {ECO:0000313|EMBL:KGD83083.1} OS=Pantoea stewartii subsp. indologenes PE=4 SV=1	exopolyphosphatase [Pantoea stewartii]	--	--	--	--	--
GE00127	[P]	Inorganic ion transport and metabolism	--	K00937|0|paj:PAJ_2119|ppk; polyphosphate kinase Ppk; K00937 polyphosphate kinase [EC:2.7.4.1] (A)	Polyphosphate kinase C-terminal domain	Polyphosphate kinase {ECO:0000255|HAMAP-Rule:MF_00347} OS=Escherichia coli (strain K12) PE=1 SV=2	Polyphosphate kinase {ECO:0000256|HAMAP-Rule:MF_00347, ECO:0000256|RuleBase:RU003800} OS=Pantoea stewartii subsp. stewartii DC283 PE=3 SV=1	polyphosphate kinase [Pantoea stewartii]	--	--	--	--	--
GE00128	--	--	--	K02037|0|plf:PANA5342_1212|pstC3; phosphate ABC transporter permease; K02037 phosphate transport system permease protein (A)	Binding-protein-dependent transport system inner membrane component	Phosphate transport system permease protein PstC 1 GN=MTCY08D9.04c OS=Mycobacterium tuberculosis (strain ATCC 25618 / H37Rv) PE=3 SV=1	Phosphate transport system permease protein {ECO:0000313|EMBL:EHT99657.1} OS=Pantoea stewartii subsp. stewartii DC283 PE=3 SV=1	phosphate ABC transporter permease [Pantoea stewartii]	--	--	--	--	--
GE00129	[P]	Inorganic ion transport and metabolism	--	K02038|0|paq:PAGR_g1193|phosphate transport system permease protein PstA1; K02038 phosphate transport system permease protein (A)	Binding-protein-dependent transport system inner membrane component	Probable ABC transporter permease protein YqgH GN=yqgH OS=Bacillus subtilis (strain 168) PE=3 SV=2	Putative periplasmic phosphate-binding protein {ECO:0000313|EMBL:EHT99656.1} OS=Pantoea stewartii subsp. stewartii DC283 PE=3 SV=1	phosphate ABC transporter permease [Pantoea stewartii]	--	--	--	--	--
GE00130	[P]	Inorganic ion transport and metabolism	--	K02036|0|plf:PANA5342_1214|pstB3; phosphate import ATP-binding protein PstB; K02036 phosphate transport system ATP-binding protein [EC:3.6.3.27] (A)	ABC transporter	Phosphate import ATP-binding protein PstB 1 {ECO:0000255|HAMAP-Rule:MF_01702} GN=ECA3161 OS=Pectobacterium atrosepticum (strain SCRI 1043 / ATCC BAA-672) PE=3 SV=1	Phosphate import ATP-binding protein PstB {ECO:0000256|HAMAP-Rule:MF_01702} OS=Pantoea stewartii subsp. stewartii DC283 PE=3 SV=1	phosphate ABC transporter ATP-binding protein [Pantoea stewartii]	--	Phosphate import ATP-binding protein pstB - Escherichia coli.	PHI:2042|ABC3|Q3Y5V5|148305|Magnaporthe_oryzae_(related:_Magnaporthe_grisea)|Loss_of_pathogenicity	(hitC) iron(III) ABC transporter, ATP-binding protein [HitABC (VF0268)] [Haemophilus influenzae Rd KW20]	--
GE00131	[F]	Nucleotide transport and metabolism	--	K11175|1.21111e-142|paq:PAGR_g1195|phosphoribosylglycinamide formyltransferase PurN; K11175 phosphoribosylglycinamide formyltransferase 1 [EC:2.1.2.2] (A)	Formyl transferase	Phosphoribosylglycinamide formyltransferase {ECO:0000255|HAMAP-Rule:MF_01930} OS=Escherichia coli (strain K12) PE=1 SV=1	Phosphoribosylglycinamide formyltransferase 1 {ECO:0000313|EMBL:EHT99654.1} OS=Pantoea stewartii subsp. stewartii DC283 PE=4 SV=1	phosphoribosylglycinamide formyltransferase [Pantoea stewartii]	--	--	--	--	--
GE00132	[F]	Nucleotide transport and metabolism	--	K01933|0|plf:PANA5342_1216|purM; phosphoribosylaminoimidazole synthetase; K01933 phosphoribosylformylglycinamidine cyclo-ligase [EC:6.3.3.1] (A)	AIR synthase related protein, C-terminal domain	Phosphoribosylformylglycinamidine cyclo-ligase {ECO:0000255|HAMAP-Rule:MF_00741} GN=ETA_10560 OS=Erwinia tasmaniensis (strain DSM 17950 / Et1/99) PE=3 SV=1	Phosphoribosylformylglycinamidine cyclo-ligase {ECO:0000256|HAMAP-Rule:MF_00741} OS=Pantoea stewartii subsp. indologenes PE=3 SV=1	phosphoribosylaminoimidazole synthetase [Pantoea stewartii]	--	--	--	--	--
GE00133	[F]	Nucleotide transport and metabolism	--	K00761|1.20642e-146|plf:PANA5342_1217|upp; uracil phosphoribosyltransferase; K00761 uracil phosphoribosyltransferase [EC:2.4.2.9] (A)	Uracil phosphoribosyltransferase	Uracil phosphoribosyltransferase {ECO:0000255|HAMAP-Rule:MF_01218} GN=Ent638_2986 OS=Enterobacter sp. (strain 638) PE=3 SV=1	Uracil phosphoribosyltransferase {ECO:0000313|EMBL:KGL51394.1} OS=Pantoea ananas (Erwinia uredovora) PE=4 SV=1	MULTISPECIES: uracil phosphoribosyltransferase [Pantoea]	--	--	--	--	--
GE00135	[F]	Nucleotide transport and metabolism	--	K02824|0|plf:PANA5342_1218|uraA; uracil-xanthine permease; K02824 uracil permease (A)	Permease family	Uracil permease GN=uraA OS=Escherichia coli (strain K12) PE=1 SV=1	Uracil transporter {ECO:0000313|EMBL:KGD83076.1} OS=Pantoea stewartii subsp. indologenes PE=4 SV=1	uracil transporter [Pantoea stewartii]	--	Uracil permease - Escherichia coli.	--	--	--
GE00136	[L]	Replication, recombination and repair	--	K10763|0|plf:PANA5342_1219|hda; DnaA regulatory inactivator Hda; K10763 DnaA-homolog protein (A)	Bacterial dnaA protein	DnaA regulatory inactivator Hda {ECO:0000255|HAMAP-Rule:MF_01158} OS=Yersinia enterocolitica serotype O:8 / biotype 1B (strain NCTC 13174 / PE=3 SV=1	DnaA regulatory inactivator Hda {ECO:0000256|HAMAP-Rule:MF_01158, ECO:0000256|SAAS:SAAS00016498} OS=Pantoea ananatis BRT175 PE=3 SV=1	DNA replication initiation factor [Pantoea ananatis]	--	--	--	--	--
GE00137	[P]	Inorganic ion transport and metabolism	--	K00537|1.04866e-57|plf:PANA5342_1220|yfgD; arsenate reductase; K00537 arsenate reductase [EC:1.20.4.1] (A)	ArsC family	Uncharacterized protein YfgD GN=yfgD OS=Escherichia coli (strain K12) PE=1 SV=1	Putative oxidoreductase {ECO:0000313|EMBL:EHT99649.1} OS=Pantoea stewartii subsp. stewartii DC283 PE=4 SV=1	arsenate reductase [Pantoea stewartii]	--	--	--	--	--
GE00138	[R]	General function prediction only	--	--	Peptidase family M48	Beta-barrel assembly-enhancing protease {ECO:0000255|HAMAP-Rule:MF_00997} (Precursor) GN=STM2494 OS=Salmonella typhimurium (strain LT2 / SGSC1412 / ATCC 700720) PE=3 SV=1	Uncharacterized protein {ECO:0000313|EMBL:KGD83073.1} OS=Pantoea stewartii subsp. indologenes PE=4 SV=1	TPR repeat-containing protein VC_2164 [Pantoea stewartii]	--	--	--	--	--
GE00139	--	--	--	--	DsrE/DsrF-like family	--	Uncharacterized protein {ECO:0000313|EMBL:EHT99647.1} OS=Pantoea stewartii subsp. stewartii DC283 PE=4 SV=1	sulfur reduction protein DsrE [Pantoea stewartii]	--	--	--	--	--
GE00140	[K]	Transcription	--	--	Periplasmic binding protein-like domain	Catabolite control protein A GN=ccpA OS=Bacillus megaterium PE=1 SV=1	LacI family transcriptional regulator {ECO:0000313|EMBL:EHT99646.1} OS=Pantoea stewartii subsp. stewartii DC283 PE=4 SV=1	GntR family transcriptional regulator [Pantoea stewartii]	--	--	PHI:2672|fruR|P0A2P8|90371|Salmonella_enterica_serovar_Typhimurium|Reduced_virulence	(bopD) sugar-binding transcriptional regulator, LacI family [BopD (VF0362)] [Enterococcus faecalis V583]	--
GE00141	[P]	Inorganic ion transport and metabolism	--	K02055|0|plf:PANA5342_1223|ABC transporter substrate-binding protein; K02055 putative spermidine/putrescine transport system substrate-binding protein (A)	Bacterial extracellular solute-binding protein	Uncharacterized protein HI_0131 (Precursor) GN=HI_0131 OS=Haemophilus influenzae (strain ATCC 51907 / DSM 11121 / KW20 / Rd) PE=1 SV=1	ABC transporter substrate-binding protein {ECO:0000313|EMBL:KGL51388.1} OS=Pantoea ananas (Erwinia uredovora) PE=4 SV=1	ABC transporter substrate-binding protein [Pantoea stewartii]	--	--	--	--	--
GE00142	[O]	Posttranslational modification, protein turnover, chaperones	--	K02053|0|pam:PANA_2819|cysT; CysT; K02053 putative spermidine/putrescine transport system permease protein (A)	Binding-protein-dependent transport system inner membrane component	Sulfate transport system permease protein CysT GN=cysU OS=Escherichia coli (strain K12) PE=3 SV=1	ABC transporter permease {ECO:0000313|EMBL:KGD83069.1} OS=Pantoea stewartii subsp. indologenes PE=4 SV=1	ABC transporter permease [Pantoea stewartii]	--	--	--	--	--
GE00143	[E]	Amino acid transport and metabolism	--	K02053|4.98109e-172|plf:PANA5342_1225|ABC transporter permease; K02053 putative spermidine/putrescine transport system permease protein (A)	Binding-protein-dependent transport system inner membrane component	Molybdenum transport system permease protein ModB GN=modB OS=Azotobacter vinelandii PE=3 SV=1	ABC transporter permease {ECO:0000313|EMBL:KGD83068.1} OS=Pantoea stewartii subsp. indologenes PE=4 SV=1	ABC transporter permease [Pantoea stewartii]	--	--	--	--	--
GE00144	[E]	Amino acid transport and metabolism	--	K02052|0|plf:PANA5342_1226|ABC transporter ATP-binding protein; K02052 putative spermidine/putrescine transport system ATP-binding protein (A)	ABC transporter	Fe(3+) ions import ATP-binding protein FbpC {ECO:0000255|HAMAP-Rule:MF_01706} GN=plu0810 OS=Photorhabdus luminescens subsp. laumondii (strain TT01) PE=3 SV=1	Iron ABC transporter substrate-binding protein {ECO:0000313|EMBL:KGD83067.1} OS=Pantoea stewartii subsp. indologenes PE=4 SV=1	iron ABC transporter substrate-binding protein [Pantoea stewartii]	--	--	PHI:2067|ABC4|MGG_00937|148305|Magnaporthe_oryzae_(related:_Magnaporthe_grisea)|Loss_of_pathogenicity	(hitC) iron(III) ABC transporter, ATP-binding protein [HitABC (VF0268)] [Haemophilus influenzae Rd KW20]	--
GE00145	[R]	General function prediction only	--	--	Calcineurin-like phosphoesterase	3&apos;,5&apos;-cyclic adenosine monophosphate phosphodiesterase CpdA {ECO:0000255|HAMAP-Rule:MF_00905} GN=Arnit_2199 OS=Arcobacter nitrofigilis (strain ATCC 33309 / DSM 7299 / LMG 7604 / PE=3 SV=1	3&apos;,5&apos;-cyclic adenosine monophosphate phosphodiesterase CpdA {ECO:0000256|HAMAP-Rule:MF_00905} OS=Pantoea stewartii subsp. indologenes PE=3 SV=1	metallophosphatase [Pantoea stewartii]	--	--	bifA|PHI:3349|D7I613|29438|Pseudomonas_savastanoi|reduced_virulence_	--	--
GE00146	[T]	Signal transduction mechanisms	--	--	GGDEF domain	Diguanylate cyclase GN=pleD OS=Caulobacter crescentus (strain ATCC 19089 / CB15) PE=1 SV=1	Diguanylate cyclase {ECO:0000313|EMBL:KGD83065.1} OS=Pantoea stewartii subsp. indologenes PE=4 SV=1	diguanylate cyclase [Pantoea stewartii]	--	--	cgsB|PHI:3647|Q8YFK0|29459|Brucella_melitensis|increased_virulence_	--	--
GE00147	[K]	Transcription	--	--	Helix-turn-helix domain	Uncharacterized HTH-type transcriptional regulator YisR GN=yisR OS=Bacillus subtilis (strain 168) PE=3 SV=2	Putative transcriptional regulator {ECO:0000313|EMBL:EHT99640.1} OS=Pantoea stewartii subsp. stewartii DC283 PE=4 SV=1	transcriptional regulator [Pantoea stewartii]	--	--	PHI:3008|zmpR|Q9S1J0|1313|Streptococcus_Pneumoniae|Unaffected_pathogenicity	--	--
GE00148	[G]	Carbohydrate transport and metabolism	--	--	MFS/sugar transport protein	Inner membrane symporter YicJ GN=yicJ OS=Escherichia coli (strain K12) PE=1 SV=2	Permease {ECO:0000313|EMBL:KGD83063.1} OS=Pantoea stewartii subsp. indologenes PE=4 SV=1	permease [Pantoea stewartii]	--	--	--	--	--
GE00149	[S]	Function unknown	--	K09955|0|pam:PANA_2811|hypothetical Protein; K09955 hypothetical protein (A)	Putative glycosyl hydrolase of unknown function (DUF1680)	Non-reducing end beta-L-arabinofuranosidase GN=hypBA1 OS=Bifidobacterium longum subsp. longum (strain ATCC 15707 / DSM 20219 / PE=1 SV=1	Uncharacterized protein {ECO:0000313|EMBL:KGD83062.1} OS=Pantoea stewartii subsp. indologenes PE=4 SV=1	hypothetical protein [Pantoea stewartii]	GH127.hmm	--	--	--	--
GE00150	[R]	General function prediction only	--	K03548|0|plf:PANA5342_1233|perM; permease PerM; K03548 putative permease (A)	Domain of unknown function DUF20	Putative permease PerM GN=perM OS=Escherichia coli (strain K12) PE=3 SV=1	Putative inner membrane protein {ECO:0000313|EMBL:EHT99636.1} OS=Pantoea stewartii subsp. stewartii DC283 PE=4 SV=1	permase [Pantoea stewartii]	--	Putative permease perM - Escherichia coli.	--	--	--
GE00151	[O]	Posttranslational modification, protein turnover, chaperones	--	K03564|1.68085e-110|plf:PANA5342_1234|bcp; thioredoxin-dependent thiol peroxidase; K03564 peroxiredoxin Q/BCP [EC:1.11.1.15] (A)	AhpC/TSA family	Putative peroxiredoxin bcp GN=bcp OS=Shigella flexneri PE=3 SV=1	Thiol peroxidase, thioredoxin-dependent {ECO:0000313|EMBL:EHT99635.1} OS=Pantoea stewartii subsp. stewartii DC283 PE=4 SV=1	thioredoxin-dependent thiol peroxidase [Pantoea stewartii]	--	--	PHI:386|TSA1|AAP68994|5207|Cryptococcus_neoformans|Reduced_virulence	--	--
GE00152	--	--	--	K03567|4.32794e-162|plf:PANA5342_1235|gcvR; glycine cleavage system transcriptional repressor; K03567 glycine cleavage system transcriptional repressor (A)	ACT domain	Glycine cleavage system transcriptional repressor GN=gcvR OS=Shigella flexneri PE=3 SV=2	Glycine cleavage system regulatory protein {ECO:0000313|EMBL:KGD83059.1} OS=Pantoea stewartii subsp. indologenes PE=4 SV=1	glycine cleavage system regulatory protein [Pantoea stewartii]	--	--	--	--	--
GE00153	[EM]	--	--	K01714|0|plf:PANA5342_1236|dapA1; dihydrodipicolinate synthase; K01714 4-hydroxy-tetrahydrodipicolinate synthase [EC:4.3.3.7] (A)	Dihydrodipicolinate synthetase family	4-hydroxy-tetrahydrodipicolinate synthase {ECO:0000255|HAMAP-Rule:MF_00418} GN=ETA_10660 OS=Erwinia tasmaniensis (strain DSM 17950 / Et1/99) PE=3 SV=1	4-hydroxy-tetrahydrodipicolinate synthase {ECO:0000256|HAMAP-Rule:MF_00418} OS=Pantoea stewartii subsp. indologenes PE=3 SV=1	dihydrodipicolinate synthase [Pantoea stewartii]	--	--	--	--	--
GE00154	[M]	Cell wall/membrane/envelope biogenesis	--	K07287|0|plf:PANA5342_1237|nlpB; NlpB/DapX family lipoprotein; K07287 outer membrane protein assembly factor BamC (A)	NlpB/DapX lipoprotein	Outer membrane protein assembly factor BamC {ECO:0000255|HAMAP-Rule:MF_00924} (Precursor) OS=Shigella flexneri PE=3 SV=1	Outer membrane protein assembly factor BamC {ECO:0000256|HAMAP-Rule:MF_00924} (Precursor) OS=Pantoea stewartii subsp. indologenes PE=3 SV=1	outer membrane protein assembly factor BamC [Pantoea stewartii]	--	Lipoprotein-34 precursor - Escherichia coli.	--	--	--
GE00155	[F]	Nucleotide transport and metabolism	--	K01923|1.02336e-167|pao:Pat9b_2878|phosphoribosylaminoimidazole-succinocarboxamide synthase (EC:6.3.2.6); K01923 phosphoribosylaminoimidazole-succinocarboxamide synthase [EC:6.3.2.6] (A)	SAICAR synthetase	Phosphoribosylaminoimidazole-succinocarboxamide synthase {ECO:0000255|HAMAP-Rule:MF_00137} GN=STM2487 OS=Salmonella typhimurium (strain LT2 / SGSC1412 / ATCC 700720) PE=3 SV=1	Phosphoribosylaminoimidazole-succinocarboxamide synthase {ECO:0000256|HAMAP-Rule:MF_00137} OS=Pantoea stewartii subsp. indologenes PE=3 SV=1	phosphoribosylaminoimidazole-succinocarboxamide synthase [Pantoea stewartii]	--	--	--	--	--
GE00156	[R]	General function prediction only	--	K07054|0|plf:PANA5342_1239|ypfJ; metalloprotease; K07054 (A)	Putative neutral zinc metallopeptidase	Uncharacterized protein YpfJ GN=ypfJ OS=Escherichia coli (strain K12) PE=4 SV=1	Uncharacterized protein {ECO:0000313|EMBL:KGD83055.1} OS=Pantoea stewartii subsp. indologenes PE=4 SV=1	hypothetical protein [Pantoea stewartii]	--	--	--	--	--
GE00157	[R]	General function prediction only	--	K06957|0|pam:PANA_2803|ypfI; hypothetical protein; K06957 tRNA(Met) cytidine acetyltransferase [EC:2.3.1.193] (A)	GNAT acetyltransferase 2	tRNA(Met) cytidine acetyltransferase TmcA {ECO:0000255|HAMAP-Rule:MF_01886} OS=Escherichia coli (strain K12) PE=1 SV=1	tRNA(Met) cytidine acetyltransferase TmcA {ECO:0000256|HAMAP-Rule:MF_01886} OS=Pantoea stewartii subsp. indologenes PE=3 SV=1	methionine tRNA cytidine acetyltransferase [Pantoea stewartii]	--	--	--	--	--
GE00158	[R]	General function prediction only	--	K06999|1.81761e-148|paj:PAJ_2089|ypfH; esterase YpfH; K06999 phospholipase/carboxylesterase (A)	Phospholipase/Carboxylesterase	Esterase YpfH GN=ypfH OS=Escherichia coli (strain K12) PE=3 SV=2	Putative hydrolase {ECO:0000313|EMBL:EHT99628.1} OS=Pantoea stewartii subsp. stewartii DC283 PE=4 SV=1	hydrolase [Pantoea stewartii]	CE1.hmm	--	--	--	--
GE00159	--	--	--	--	Uncharacterised protein family (UPF0370)	UPF0370 protein YpAngola_A3139 {ECO:0000255|HAMAP-Rule:MF_01566} GN=YpAngola_A3139 OS=Yersinia pestis bv. Antiqua (strain Angola) PE=3 SV=1	Putative inner membrane protein {ECO:0000313|EMBL:EHT99627.1} OS=Pantoea stewartii subsp. stewartii DC283 PE=4 SV=1	membrane protein [Pantoea stewartii]	--	--	--	--	--
GE00160	[E]	Amino acid transport and metabolism	--	K01439|0|plf:PANA5342_1243|dapE; succinyl-diaminopimelate desuccinylase; K01439 succinyl-diaminopimelate desuccinylase [EC:3.5.1.18] (A)	Peptidase family M20/M25/M40	Succinyl-diaminopimelate desuccinylase {ECO:0000255|HAMAP-Rule:MF_01690} GN=ETA_10720 OS=Erwinia tasmaniensis (strain DSM 17950 / Et1/99) PE=3 SV=1	Succinyl-diaminopimelate desuccinylase {ECO:0000256|HAMAP-Rule:MF_01690, ECO:0000256|SAAS:SAAS00082787} OS=Pantoea stewartii subsp. stewartii DC283 PE=3 SV=1	succinyl-diaminopimelate desuccinylase [Pantoea stewartii]	--	--	--	--	--
GE00161	[P]	Inorganic ion transport and metabolism	--	--	ArsC family	Protein YffB GN=yffB OS=Escherichia coli (strain K12) PE=1 SV=1	ArsC family protein {ECO:0000313|EMBL:EHT99625.1} OS=Pantoea stewartii subsp. stewartii DC283 PE=4 SV=1	reductase [Pantoea stewartii]	--	--	spxA1|PHI:3293|C6GMR2|1307|Streptococcus_suis|reduced_virulence_	--	--
GE00162	--	--	--	--	--	--	Uncharacterized protein {ECO:0000313|EMBL:EHT99624.1} OS=Pantoea stewartii subsp. stewartii DC283 PE=4 SV=1	hypothetical protein [Pantoea stewartii]	--	--	--	--	--
GE00163	[V]	Defense mechanisms	--	K18324|0|plf:PANA5342_1245|aminoglycoside/multidrug efflux system; K18324 multidrug efflux pump (A)	AcrB/AcrD/AcrF family	Probable aminoglycoside efflux pump GN=acrD OS=Escherichia coli (strain K12) PE=3 SV=3	Multidrug transporter {ECO:0000313|EMBL:KGD83049.1} OS=Pantoea stewartii subsp. indologenes PE=4 SV=1	multidrug transporter [Pantoea stewartii]	--	PROBABLE AMINOGLYCOSIDE EFFLUX PUMP (ACRIFLAVINE RESISTANCE PROTEIN D) - Escherichia coli.	PHI:2469|AcrB|Q7WTQ9|552|Erwinia_amylovora|Reduced_virulence	(mtrD) multiple transferable resistance system protein MtrD [MtrCDE (VF0451)] [Neisseria meningitidis MC58]	--
GE00164	[TK]	--	--	K07685|5.35684e-127|plf:PANA5342_1246|narP; nitrate/nitrite response regulator protein NarP; K07685 two-component system, NarL family, nitrate/nitrite response regulator NarP (A)	Response regulator receiver domain	Nitrate/nitrite response regulator protein NarP GN=narP OS=Escherichia coli (strain K12) PE=3 SV=1	Transcriptional regulator NarP {ECO:0000313|EMBL:KGD83048.1} OS=Pantoea stewartii subsp. indologenes PE=4 SV=1	transcriptional regulator NarP [Pantoea stewartii]	--	--	LiaR|PHI:3015|Q3K359|1311|Streptococcus_agalactiae|mixed_outcome_	(bprB) two-component response regulator [Bsa T3SS (VF0428)] [Burkholderia pseudomallei K96243]	--
GE00165	[T]	Signal transduction mechanisms	--	K07674|0|paq:PAGR_g1227|nitrate/nitrite sensor protein NarQ; K07674 two-component system, NarL family, nitrate/nitrite sensor histidine kinase NarQ [EC:2.7.13.3] (A)	Type IV pili methyl-accepting chemotaxis transducer N-term	Nitrate/nitrite sensor protein NarQ GN=narQ OS=Escherichia coli (strain K12) PE=3 SV=1	Nitrate/nitrite sensor protein {ECO:0000313|EMBL:EHU01566.1} OS=Pantoea stewartii subsp. stewartii DC283 PE=4 SV=1	nitrate/nitrite sensor protein NarQ [Pantoea stewartii]	--	--	PHI:2473|hrpx|Q9FD00|66271|Pantoea_stewartii_subsp._stewartii|Reduced_virulence	--	--
GE00166	--	--	--	--	Protein of unknown function (DUF1471)	Multiple stress resistance protein BhsA (Precursor) GN=bhsA OS=Escherichia coli (strain K12) PE=1 SV=1	Uncharacterized protein {ECO:0000313|EMBL:EHU01567.1} OS=Pantoea stewartii subsp. stewartii DC283 PE=4 SV=1	hypothetical protein [Pantoea stewartii]	--	--	--	--	--
GE00167	[E]	Amino acid transport and metabolism	--	K11738|0|plf:PANA5342_1250|ansP; L-asparagine permease; K11738 L-asparagine permease (A)	Amino acid permease	L-asparagine permease GN=ansP OS=Escherichia coli (strain K12) PE=3 SV=2	L-asparagine permease {ECO:0000313|EMBL:KGD83045.1} OS=Pantoea stewartii subsp. indologenes PE=4 SV=1	L-asparagine permease [Pantoea stewartii]	--	L-asparagine permease (L-asparagine transport protein) - Salmonella typhimurium.	--	--	--
GE00168	[LR]	--	--	K12945|1.54785e-126|plf:PANA5342_1251|yffH; NUDIX hydrolase; K12945 GDP-mannose pyrophosphatase NudK [EC:3.6.1.-] (A)	NUDIX domain	GDP-mannose pyrophosphatase NudK GN=nudK OS=Citrobacter koseri (strain ATCC BAA-895 / CDC 4225-83 / SGSC4696) PE=3 SV=1	GDP-mannose pyrophosphatase {ECO:0000313|EMBL:KGD83044.1} OS=Pantoea stewartii subsp. indologenes PE=4 SV=1	GDP-mannose pyrophosphatase [Pantoea stewartii]	--	--	--	--	--
GE00169	[G]	Carbohydrate transport and metabolism	--	--	pfkB family carbohydrate kinase	Ribokinase GN=rbsK OS=Haemophilus influenzae (strain ATCC 51907 / DSM 11121 / KW20 / Rd) PE=3 SV=1	Carbohydrate kinase {ECO:0000313|EMBL:KGD83043.1} OS=Pantoea stewartii subsp. indologenes PE=4 SV=1	carbohydrate kinase [Pantoea stewartii]	--	--	PHI:612|orf408|AAL20306|216597|Salmonella_enterica|Reduced_virulence	--	--
GE00170	[KG]	--	--	K00881|0|plf:PANA5342_1253|alsK; D-allose kinase; K00881 allose kinase [EC:2.7.1.55] (A)	ROK family	D-allose kinase {ECO:0000255|HAMAP-Rule:MF_00988} OS=Escherichia coli (strain K12) PE=1 SV=1	D-allose kinase {ECO:0000313|EMBL:EHU01570.1} OS=Pantoea stewartii subsp. stewartii DC283 PE=4 SV=1	sugar kinase [Pantoea stewartii]	--	--	PHI:2631|GLKA|I6Y8D3|1773|Mycobacterium_tuberculosis|Unaffected_pathogenicity	--	--
GE00171	[G]	Carbohydrate transport and metabolism	--	K17195|9.41344e-160|paq:PAGR_g1233|D-allulose-6-phosphate 3-epimerase AlsE; K17195 D-allulose-6-phosphate 3-epimerase [EC:5.1.3.-] (A)	Ribulose-phosphate 3 epimerase family	D-allulose-6-phosphate 3-epimerase GN=alsE OS=Escherichia coli (strain K12) PE=1 SV=1	D-allulose-6-phosphate 3-epimerase {ECO:0000313|EMBL:EHU01571.1} OS=Pantoea stewartii subsp. stewartii DC283 PE=4 SV=1	allulose-6-phosphate 3-epimerase [Pantoea stewartii]	--	--	--	--	--
GE00172	[G]	Carbohydrate transport and metabolism	--	K02057|0|paq:PAGR_g1234|ribose transport system permease; K02057 simple sugar transport system permease protein (A)	Branched-chain amino acid transport system / permease component	Ribose transport system permease protein RbsC GN=rbsC OS=Bacillus subtilis (strain 168) PE=3 SV=2	Sugar ABC transporter permease {ECO:0000313|EMBL:KGD83040.1} OS=Pantoea stewartii subsp. indologenes PE=4 SV=1	sugar ABC transporter permease [Pantoea stewartii]	--	--	--	--	--
GE00173	[G]	Carbohydrate transport and metabolism	--	K02057|0|plf:PANA5342_1256|inner-membrane translocator; K02057 simple sugar transport system permease protein (A)	Branched-chain amino acid transport system / permease component	Ribose transport system permease protein RbsC GN=rbsC OS=Bacillus subtilis (strain 168) PE=3 SV=2	Sugar ABC transporter permease {ECO:0000313|EMBL:KGD83039.1} OS=Pantoea stewartii subsp. indologenes PE=4 SV=1	sugar ABC transporter permease [Pantoea stewartii]	--	--	--	--	--
GE00174	[G]	Carbohydrate transport and metabolism	--	K02056|0|plf:PANA5342_1257|ABC transporter ATP-binding protein; K02056 simple sugar transport system ATP-binding protein [EC:3.6.3.17] (A)	ABC transporter	Putative ribose/galactose/methyl galactoside import ATP-binding protein {ECO:0000255|HAMAP-Rule:MF_01717} GN=GK1894 OS=Geobacillus kaustophilus (strain HTA426) PE=3 SV=1	ABC superfamily transporter {ECO:0000313|EMBL:EHU01574.1} OS=Pantoea stewartii subsp. stewartii DC283 PE=3 SV=1	sugar ABC transporter ATP-binding protein [Pantoea stewartii]	--	--	PHI:2067|ABC4|MGG_00937|148305|Magnaporthe_oryzae_(related:_Magnaporthe_grisea)|Loss_of_pathogenicity	(hitC) iron(III) ABC transporter, ATP-binding protein [HitABC (VF0268)] [Haemophilus influenzae Rd KW20]	--
GE00175	[G]	Carbohydrate transport and metabolism	--	K02058|0|paj:PAJ_2074|yneA; LacI-type transcriptional regulator YneA; K02058 simple sugar transport system substrate-binding protein (A)	Periplasmic binding protein domain	Autoinducer 2-binding protein LsrB (Precursor) GN=lsrB OS=Salmonella paratyphi A (strain ATCC 9150 / SARB42) PE=3 SV=1	LacI family transcriptional regulator {ECO:0000313|EMBL:KGD83037.1} OS=Pantoea stewartii subsp. indologenes PE=4 SV=1	LacI family transcriptional regulator [Pantoea stewartii]	--	--	--	--	--
GE00176	[KG]	--	--	K02430|0|paj:PAJ_2073|yulB; putative HTH-type transcriptional regulator YulB; K02430 DeoR family transcriptional regulator, L-fucose operon activator (A)	DeoR C terminal sensor domain	Uncharacterized HTH-type transcriptional regulator YulB GN=yulB OS=Bacillus subtilis (strain 168) PE=3 SV=1	L-fucose operon activator {ECO:0000313|EMBL:EHU01576.1} OS=Pantoea stewartii subsp. stewartii DC283 PE=4 SV=1	DeoR family transcriptional regulator [Pantoea stewartii]	--	--	PHI:612|orf408|AAL20306|216597|Salmonella_enterica|Reduced_virulence	--	--
GE00177	--	--	--	--	Protein of unknown function (DUF1176)	Uncharacterized protein YpfG (Precursor) GN=ypfG OS=Escherichia coli (strain K12) PE=3 SV=1	Putative exported protein {ECO:0000313|EMBL:EHU01577.1} OS=Pantoea stewartii subsp. stewartii DC283 PE=4 SV=1	hypothetical protein [Pantoea stewartii]	--	--	--	--	--
GE00178	[V]	Defense mechanisms	--	--	Beta-lactamase	D-alanyl-D-alanine-carboxypeptidase/endopeptidase AmpH (Precursor) GN=ampH OS=Escherichia coli (strain K12) PE=1 SV=1	Beta-lactamase/D-alanine carboxypeptidase {ECO:0000313|EMBL:EHU01578.1} OS=Pantoea stewartii subsp. stewartii DC283 PE=4 SV=1	beta-lactam binding protein AmpH [Pantoea stewartii]	--	--	--	--	--
GE00179	[KT]	--	--	K07702|2.52258e-161|plf:PANA5342_1263|citB; transcriptional regulatory protein CitB; K07702 two-component system, CitB family, response regulator CitB (A)	Response regulator receiver domain	Transcriptional regulatory protein CitB GN=citB OS=Klebsiella pneumoniae PE=1 SV=1	Two-component response regulator DpiA {ECO:0000313|EMBL:KGD83033.1} OS=Pantoea stewartii subsp. indologenes PE=4 SV=1	two-component response regulator DpiA [Pantoea stewartii]	--	--	luxO|PHI:3056|Q0PRN7|672|Vibrio_vulnificus|increased_virulence_	(pilR) two-component response regulator PilR [Type IV pili (VF0082)] [Pseudomonas aeruginosa PAO1]	--
GE00180	[T]	Signal transduction mechanisms	--	K07700|0|paj:PAJ_2069|citA; sensor kinase CitA; K07700 two-component system, CitB family, cit operon sensor histidine kinase CitA [EC:2.7.13.3] (A)	Sensory domain of two-component sensor kinase	Sensor histidine kinase CitA GN=citA OS=Klebsiella pneumoniae PE=1 SV=1	Histidine kinase {ECO:0000313|EMBL:KGD83032.1} OS=Pantoea stewartii subsp. indologenes PE=4 SV=1	histidine kinase [Pantoea stewartii]	--	--	StoS|PHI:3072|Q2P7T7|347|Xanthomonas_oryzae|reduced_virulence_	--	--
GE00181	[C]	Energy production and conversion	Molecular Function: organic anion transmembrane transporter activity (GO:0008514); Biological Process: organic anion transport (GO:0015711); Cellular Component: integral component of membrane (GO:0016021);	--	2-hydroxycarboxylate transporter family	Citrate/malate transporter GN=cimH OS=Bacillus subtilis (strain 168) PE=1 SV=1	Malate permease {ECO:0000313|EMBL:KGD83031.1} OS=Pantoea stewartii subsp. indologenes PE=4 SV=1	malate permease [Pantoea stewartii]	--	Citrate/acetate antiporter - Klebsiella pneumoniae.	--	--	--
GE00182	[E]	Amino acid transport and metabolism	Molecular Function: oxidoreductase activity, acting on single donors with incorporation of molecular oxygen, incorporation of two atoms of oxygen (GO:0016702);	--	Glyoxalase/Bleomycin resistance protein/Dioxygenase superfamily	Uncharacterized protein Sfri_3691 GN=Sfri_3691 OS=Shewanella frigidimarina (strain NCIMB 400) PE=4 SV=2	Uncharacterized protein {ECO:0000313|EMBL:KGD83030.1} OS=Pantoea stewartii subsp. indologenes PE=4 SV=1	glyoxalase family protein [Pantoea stewartii]	--	--	--	--	--
GE00183	[G]	Carbohydrate transport and metabolism	Molecular Function: transketolase activity (GO:0004802); Biological Process: metabolic process (GO:0008152); Molecular Function: metal ion binding (GO:0046872);	K00615|0|plf:PANA5342_1267|tktA3; transketolase; K00615 transketolase [EC:2.2.1.1] (A)	Transketolase, thiamine diphosphate binding domain	Transketolase 2 GN=tktB OS=Escherichia coli (strain K12) PE=1 SV=1	Transketolase {ECO:0000313|EMBL:KGD83029.1} OS=Pantoea stewartii subsp. indologenes PE=4 SV=1	transketolase [Pantoea stewartii]	--	--	--	--	--
GE00184	[G]	Carbohydrate transport and metabolism	Molecular Function: sedoheptulose-7-phosphate:D-glyceraldehyde-3-phosphate glyceronetransferase activity (GO:0004801); Cellular Component: cytoplasm (GO:0005737); Biological Process: pentose-phosphate shunt (GO:0006098);	K00616|0|pam:PANA_2779|talA; TalA; K00616 transaldolase [EC:2.2.1.2] (A)	Transaldolase	Transaldolase {ECO:0000255|HAMAP-Rule:MF_00492} OS=Sodalis glossinidius (strain morsitans) PE=3 SV=1	Transaldolase {ECO:0000256|HAMAP-Rule:MF_00492} OS=Pantoea stewartii subsp. indologenes PE=3 SV=1	transaldolase [Pantoea stewartii]	--	--	--	--	--
GE00185	[C]	Energy production and conversion	Molecular Function: malate dehydrogenase (decarboxylating) (NADP+) activity (GO:0004473); Cellular Component: cytosol (GO:0005829); Biological Process: malate metabolic process (GO:0006108); Molecular Function: malate dehydrogenase (decarboxylating) (NAD+) activity (GO:0016619); Molecular Function: transferase activity, transferring acyl groups (GO:0016746); Molecular Function: manganese ion bind…	K00029|0|plf:PANA5342_1269|maeB; NADP-dependent malic enzyme; K00029 malate dehydrogenase (oxaloacetate-decarboxylating)(NADP+) [EC:1.1.1.40] (A)	Phosphate acetyl/butaryl transferase	NADP-dependent malic enzyme GN=maeB OS=Escherichia coli (strain K12) PE=1 SV=1	Malic enzyme {ECO:0000313|EMBL:KGD83027.1} OS=Pantoea stewartii subsp. indologenes PE=4 SV=1	malic enzyme [Pantoea stewartii]	--	--	--	--	--
GE00186	[H]	Coenzyme transport and metabolism	Molecular Function: coproporphyrinogen oxidase activity (GO:0004109); Cellular Component: cytoplasm (GO:0005737); Biological Process: protoporphyrinogen IX biosynthetic process (GO:0006782); Molecular Function: protein homodimerization activity (GO:0042803); Biological Process: oxidation-reduction process (GO:0055114);	K00228|0|paq:PAGR_g1247|coproporphyrinogen III oxidase HemF; K00228 coproporphyrinogen III oxidase [EC:1.3.3.3] (A)	Coproporphyrinogen III oxidase	Oxygen-dependent coproporphyrinogen-III oxidase {ECO:0000255|HAMAP-Rule:MF_00333} GN=ETA_10850 OS=Erwinia tasmaniensis (strain DSM 17950 / Et1/99) PE=3 SV=1	Oxygen-dependent coproporphyrinogen-III oxidase {ECO:0000256|HAMAP-Rule:MF_00333} OS=Pantoea stewartii subsp. indologenes PE=3 SV=1	coproporphyrinogen III oxidase [Pantoea stewartii]	--	--	--	--	--
GE00187	[M]	Cell wall/membrane/envelope biogenesis	Molecular Function: N-acetylmuramoyl-L-alanine amidase activity (GO:0008745); Biological Process: peptidoglycan catabolic process (GO:0009253);	K01448|0|paq:PAGR_g1248|N-acetylmuramoyl-L-alanine amidase AmiA; K01448 N-acetylmuramoyl-L-alanine amidase [EC:3.5.1.28] (A)	N-acetylmuramoyl-L-alanine amidase	N-acetylmuramoyl-L-alanine amidase AmiA (Precursor) GN=amiA OS=Salmonella typhimurium (strain LT2 / SGSC1412 / ATCC 700720) PE=3 SV=1	N-acetylmuramoyl-l-alanine amidase I {ECO:0000313|EMBL:KGD83025.1} OS=Pantoea stewartii subsp. indologenes PE=4 SV=1	N-acetylmuramoyl-l-alanine amidase I [Pantoea stewartii]	--	--	--	--	--
GE00188	[R]	General function prediction only	Molecular Function: N-acetyltransferase activity (GO:0008080);	--	Acetyltransferase (GNAT) family	Acetyltransferase ECA0875 {ECO:0000255|HAMAP-Rule:MF_01127} GN=ECA0875 OS=Pectobacterium atrosepticum (strain SCRI 1043 / ATCC BAA-672) PE=3 SV=1	Acetyltransferase ypeA {ECO:0000256|HAMAP-Rule:MF_01127} OS=Pantoea stewartii subsp. stewartii DC283 PE=3 SV=1	MULTISPECIES: acetyltransferase [Pantoea]	--	--	--	--	--
GE00189	--	--	--	--	Protein of unknown function (DUF2919)	Inner membrane protein YfeZ GN=yfeZ OS=Escherichia coli (strain K12) PE=1 SV=2	Membrane protein {ECO:0000313|EMBL:KGD83023.1} OS=Pantoea stewartii subsp. indologenes PE=4 SV=1	membrane protein [Pantoea stewartii]	--	--	--	--	--
GE00190	--	--	--	--	Protein of unknown function (DUF1131)	Uncharacterized protein YfeY (Precursor) GN=yfeY OS=Escherichia coli (strain K12) PE=1 SV=1	RpoE-regulated lipoprotein {ECO:0000313|EMBL:KGD83022.1} OS=Pantoea stewartii subsp. indologenes PE=4 SV=1	RpoE-regulated lipoprotein [Pantoea stewartii]	--	--	--	--	--
GE00191	[P]	Inorganic ion transport and metabolism	Biological Process: sulfate transport (GO:0008272); Molecular Function: sulfate transmembrane-transporting ATPase activity (GO:0015419);	K02048|0|plf:PANA5342_1276|cysP; thiosulfate-binding protein precursor; K02048 sulfate transport system substrate-binding protein (A)	Bacterial extracellular solute-binding protein	Thiosulfate-binding protein (Precursor) GN=cysP OS=Escherichia coli (strain K12) PE=1 SV=1	Thiosulfate transporter subunit {ECO:0000313|EMBL:KGD83021.1} OS=Pantoea stewartii subsp. indologenes PE=4 SV=1	thiosulfate transporter subunit [Pantoea stewartii]	--	Thiosulfate-binding protein precursor - Escherichia coli.	--	--	--
GE00192	[O]	Posttranslational modification, protein turnover, chaperones	Biological Process: sulfate transport (GO:0008272); Molecular Function: sulfate transmembrane-transporting ATPase activity (GO:0015419); Cellular Component: integral component of membrane (GO:0016021);	K02046|0|pam:PANA_2771|cysU; CysU; K02046 sulfate transport system permease protein (A)	Binding-protein-dependent transport system inner membrane component	Sulfate transport system permease protein CysT GN=cysU OS=Escherichia coli (strain K12) PE=3 SV=1	Membrane component of an ABC superfamily sulfate/thiosulfate transporter {ECO:0000313|EMBL:EHU01629.1} OS=Pantoea stewartii subsp. stewartii DC283 PE=4 SV=1	sulfate/thiosulfate transporter subunit [Pantoea stewartii]	--	Sulfate transport system permease protein cysT - Escherichia coli.	--	(fbpB) iron(III) ABC transporter, permease protein [FbpABC (VF0272)] [Neisseria meningitidis MC58]	--
GE00193	[P]	Inorganic ion transport and metabolism	Cellular Component: plasma membrane (GO:0005886); Biological Process: sulfate transport (GO:0008272); Molecular Function: sulfate transmembrane-transporting ATPase activity (GO:0015419); Cellular Component: integral component of membrane (GO:0016021);	K02047|0|plf:PANA5342_1278|cysW; sulfate/thiosulfate transporter permease subunit; K02047 sulfate transport system permease protein (A)	Binding-protein-dependent transport system inner membrane component	Sulfate transport system permease protein CysW GN=cysW OS=Escherichia coli (strain K12) PE=1 SV=1	Membrane component of an ABC superfamily sulfate/thiosulfate transporter {ECO:0000313|EMBL:EHU01628.1} OS=Pantoea stewartii subsp. stewartii DC283 PE=4 SV=1	sulfate/thiosulfate transporter permease subunit [Pantoea stewartii]	--	Sulfate transport system permease protein cysW - Escherichia coli.	--	--	--
GE00194	[P]	Inorganic ion transport and metabolism	Molecular Function: ATP binding (GO:0005524); Biological Process: obsolete ATP catabolic process (GO:0006200); Biological Process: sulfate transport (GO:0008272); Molecular Function: sulfate transmembrane-transporting ATPase activity (GO:0015419); Cellular Component: membrane (GO:0016020);	K02045|0|plf:PANA5342_1279|cysA; sulfate/thiosulfate transporter subunit; K02045 sulfate transport system ATP-binding protein [EC:3.6.3.25] (A)	ABC transporter	Sulfate/thiosulfate import ATP-binding protein CysA {ECO:0000255|HAMAP-Rule:MF_01701} OS=Escherichia coli (strain K12) PE=3 SV=2	Sulfate/thiosulfate import ATP-binding protein CysA {ECO:0000256|HAMAP-Rule:MF_01701} OS=Pantoea stewartii subsp. stewartii DC283 PE=3 SV=1	sulfate ABC transporter ATP-binding protein [Pantoea stewartii]	--	Sulfate transport ATP-binding protein cysA - Escherichia coli.	PHI:2067|ABC4|MGG_00937|148305|Magnaporthe_oryzae_(related:_Magnaporthe_grisea)|Loss_of_pathogenicity	(fbpC) iron(III) ABC transporter, ATP-binding protein [FbpABC (VF0272)] [Neisseria meningitidis MC58]	--
GE00195	[E]	Amino acid transport and metabolism	Molecular Function: cysteine synthase activity (GO:0004124); Biological Process: cysteine biosynthetic process from serine (GO:0006535); Molecular Function: transferase activity (GO:0016740); Molecular Function: hydrolase activity (GO:0016787);	K12339|0|plf:PANA5342_1280|cysM; cysteine synthase B; K12339 cysteine synthase B [EC:2.5.1.47] (A)	Pyridoxal-phosphate dependent enzyme	Cysteine synthase B GN=cysM OS=Salmonella typhimurium (strain LT2 / SGSC1412 / ATCC 700720) PE=1 SV=1	Cysteine synthase {ECO:0000256|RuleBase:RU003985} OS=Pantoea stewartii subsp. stewartii DC283 PE=3 SV=1	cysteine synthase [Pantoea stewartii]	--	--	--	--	--
GE00196	[TK]	--	Molecular Function: phosphorelay response regulator activity (GO:0000156); Biological Process: phosphorelay signal transduction system (GO:0000160); Molecular Function: DNA binding (GO:0003677); Biological Process: regulation of transcription, DNA-templated (GO:0006355); Biological Process: intracellular signal transduction (GO:0035556);	--	Response regulator receiver domain	Transcriptional regulatory protein CpxR homolog GN=cpxR OS=Haemophilus influenzae (strain ATCC 51907 / DSM 11121 / KW20 / Rd) PE=3 SV=1	CpxR family transcriptional regulator {ECO:0000313|EMBL:EHU01625.1} OS=Pantoea stewartii subsp. stewartii DC283 PE=4 SV=1	CpxR family transcriptional regulator [Pantoea stewartii]	--	--	PHI:2685|ompR|P0AA19|90371|Salmonella_enterica_serovar_Typhimurium|Reduced_virulence	(phoP) Possible two component system response transcriptional positive regulator PhoP [PhoP (VF0286)] [Mycobacterium tuberculosis H37Rv]	--
GE00197	[T]	Signal transduction mechanisms	Molecular Function: phosphorelay sensor kinase activity (GO:0000155); Biological Process: phosphorelay signal transduction system (GO:0000160); Molecular Function: ATP binding (GO:0005524); Cellular Component: integral component of membrane (GO:0016021); Biological Process: signal transduction by protein phosphorylation (GO:0023014);	K02484|0|plf:PANA5342_1282|cpxA3; two-component system sensor kinase; K02484 two-component system, OmpR family, sensor kinase [EC:2.7.13.3] (A)	Histidine kinase-, DNA gyrase B-, and HSP90-like ATPase	Sensor protein CpxA GN=cpxA OS=Escherichia coli (strain K12) PE=1 SV=1	Putative two-component system sensor kinase {ECO:0000313|EMBL:EHU01624.1} OS=Pantoea stewartii subsp. stewartii DC283 PE=4 SV=1	histidine kinase [Pantoea stewartii]	--	--	PHI:2686|envZ|P08982|90371|Salmonella_enterica_serovar_Typhimurium|Reduced_virulence	(phoR) Possible two component system response sensor kinase membrane associated PhoR [PhoP/R (CVF331)] [Mycobacterium tuberculosis H37Rv]	--
GE00198	[G]	Carbohydrate transport and metabolism	Molecular Function: sugar:proton symporter activity (GO:0005351); Molecular Function: protein-N(PI)-phosphohistidine-sugar phosphotransferase activity (GO:0008982); Biological Process: phosphoenolpyruvate-dependent sugar phosphotransferase system (GO:0009401); Cellular Component: membrane (GO:0016020); Molecular Function: kinase activity (GO:0016301); Biological Process: phosphorylation (GO:00163…	K02777|1.4161e-108|plf:PANA5342_1283|crr; PTS system glucose-specific transporter; K02777 PTS system, glucose-specific IIA component [EC:2.7.1.69] (A)	phosphoenolpyruvate-dependent sugar phosphotransferase system, EIIA 1	Glucose-specific phosphotransferase enzyme IIA component GN=crr OS=Shigella flexneri PE=3 SV=2	Glucose-specific enzyme IIA component of PTS {ECO:0000313|EMBL:EHU01623.1} OS=Pantoea stewartii subsp. stewartii DC283 PE=4 SV=1	PTS glucose transporter subunit IIA [Pantoea stewartii]	--	PTS system glucose-specific component IIA OS=Serratia marcescens GN=crr PE=4 SV=1	--	--	--
GE00199	[G]	Carbohydrate transport and metabolism	Molecular Function: sugar:proton symporter activity (GO:0005351); Cellular Component: cytoplasm (GO:0005737); Molecular Function: phosphoenolpyruvate-protein phosphotransferase activity (GO:0008965); Biological Process: phosphoenolpyruvate-dependent sugar phosphotransferase system (GO:0009401); Molecular Function: kinase activity (GO:0016301); Biological Process: phosphorylation (GO:0016310); Mol…	K08483|0|plf:PANA5342_1284|ptsI; phosphoenolpyruvate-protein phosphotransferase; K08483 phosphotransferase system, enzyme I, PtsI [EC:2.7.3.9] (A)	PEP-utilising enzyme, TIM barrel domain	Phosphoenolpyruvate-protein phosphotransferase GN=ptsI OS=Salmonella typhimurium (strain LT2 / SGSC1412 / ATCC 700720) PE=3 SV=1	Phosphoenolpyruvate-protein phosphotransferase {ECO:0000256|PIRNR:PIRNR000732} OS=Pantoea stewartii subsp. stewartii DC283 PE=3 SV=1	phosphoenolpyruvate-protein phosphotransferase [Pantoea stewartii]	--	PHOSPHOENOLPYRUVATE-PROTEIN PHOSPHOTRANSFERASE (EC 2.7.3.9) (PHOSPHOTRANSFERASE SYSTEM, ENZYME I) - Escherichia coli.	--	--	--
GE00200	[G]	Carbohydrate transport and metabolism	Molecular Function: guanylate cyclase activity (GO:0004383); Molecular Function: protein serine/threonine kinase activity (GO:0004674); Molecular Function: sugar:proton symporter activity (GO:0005351); Molecular Function: ATP binding (GO:0005524); Biological Process: cGMP biosynthetic process (GO:0006182); Biological Process: protein phosphorylation (GO:0006468); Molecular Function: enzyme activa…	K02784|5.1631e-53|pva:Pvag_2203|ptsH; phosphocarrier protein HPr; K02784 phosphocarrier protein HPr (A)	PTS HPr component phosphorylation site	Phosphocarrier protein HPr GN=ptsH OS=Klebsiella pneumoniae PE=3 SV=1	Phosphohistidinoprotein-hexose phosphotransferase component of PTS system (Hpr) {ECO:0000313|EMBL:EHU01621.1} OS=Pantoea stewartii subsp. stewartii DC283 PE=4 SV=1	MULTISPECIES: PTS sugar transporter [Pantoea]	--	Phosphocarrier protein HPr - Escherichia coli.	--	--	--
GE00201	[E]	Amino acid transport and metabolism	Molecular Function: cysteine synthase activity (GO:0004124); Biological Process: cysteine biosynthetic process from serine (GO:0006535); Molecular Function: transferase activity (GO:0016740); Molecular Function: hydrolase activity (GO:0016787);	K01738|0|plf:PANA5342_1286|cysK; cysteine synthase A; K01738 cysteine synthase A [EC:2.5.1.47] (A)	Pyridoxal-phosphate dependent enzyme	Cysteine synthase A GN=cysK OS=Salmonella typhimurium (strain LT2 / SGSC1412 / ATCC 700720) PE=1 SV=2	Cysteine synthase {ECO:0000313|EMBL:KGD83012.1} OS=Pantoea stewartii subsp. indologenes PE=4 SV=1	cysteine synthase [Pantoea stewartii]	--	--	--	--	--
GE00202	[E]	Amino acid transport and metabolism	Molecular Function: cysteine synthase activity (GO:0004124); Molecular Function: transferase activity (GO:0016740); Biological Process: cysteine biosynthetic process (GO:0019344);	K06203|3.51835e-166|plf:PANA5342_1287|cysZ; sulfate transport protein CysZ; K06203 CysZ protein (A)	Etoposide-induced protein 2.4 (EI24)	Protein CysZ homolog {ECO:0000255|HAMAP-Rule:MF_00468} GN=ECA0895 OS=Pectobacterium atrosepticum (strain SCRI 1043 / ATCC BAA-672) PE=3 SV=1	Putative inner membrane protein {ECO:0000313|EMBL:EHU01619.1} OS=Pantoea stewartii subsp. stewartii DC283 PE=4 SV=1	cysteine biosynthesis protein CysZ [Pantoea stewartii]	--	Protein cysZ - Escherichia coli.	--	--	--
GE00203	[D]	Cell cycle control, cell division, chromosome partitioning	Biological Process: barrier septum assembly (GO:0000917); Cellular Component: plasma membrane (GO:0005886); Cellular Component: integral component of membrane (GO:0016021);	K03528|0|paq:PAGR_g1265|cell division protein ZipA; K03528 cell division protein ZipA (A)	ZipA, C-terminal FtsZ-binding domain	Cell division protein ZipA homolog {ECO:0000255|HAMAP-Rule:MF_00509} GN=ETA_11020 OS=Erwinia tasmaniensis (strain DSM 17950 / Et1/99) PE=3 SV=1	Cell division protein ZipA homolog {ECO:0000256|HAMAP-Rule:MF_00509} OS=Pantoea stewartii subsp. indologenes PE=3 SV=1	cell division protein ZipA [Pantoea stewartii]	--	--	--	--	--
GE00204	[L]	Replication, recombination and repair	Molecular Function: DNA binding (GO:0003677); Molecular Function: DNA ligase (NAD+) activity (GO:0003911); Biological Process: DNA replication (GO:0006260); Biological Process: DNA repair (GO:0006281); Molecular Function: metal ion binding (GO:0046872);	K01972|0|pam:PANA_2759|ligA; LigA; K01972 DNA ligase (NAD+) [EC:6.5.1.2] (A)	NAD-dependent DNA ligase adenylation domain	DNA ligase {ECO:0000255|HAMAP-Rule:MF_01588} GN=ESA_00834 OS=Cronobacter sakazakii (strain ATCC BAA-894) PE=3 SV=1	DNA ligase {ECO:0000256|HAMAP-Rule:MF_01588} OS=Pantoea stewartii subsp. indologenes PE=3 SV=1	NAD-dependent DNA ligase LigA [Pantoea stewartii]	--	--	--	--	--
GE00205	[S]	Function unknown	--	K09954|1.72229e-39|plf:PANA5342_1290|ypeB; hypothetical protein; K09954 hypothetical protein (A)	Protein of unknown function (DUF3820)	Uncharacterized protein YpeB GN=ypeB OS=Escherichia coli (strain K12) PE=4 SV=1	Uncharacterized protein {ECO:0000313|EMBL:KGD83008.1} OS=Pantoea stewartii subsp. indologenes PE=4 SV=1	cytoplasmic protein [Pantoea stewartii]	--	--	--	--	--
GE00206	[R]	General function prediction only	--	K14347|0|plf:PANA5342_1291|yfeH; bile acid:sodium symporter; K14347 solute carrier family 10 (sodium/bile acid cotransporter), member 7 (A)	SBF-like CPA transporter family (DUF4137)	Uncharacterized protein YfeH GN=yfeH OS=Escherichia coli (strain K12) PE=4 SV=2	Putative inner membrane protein {ECO:0000313|EMBL:EHU01615.1} OS=Pantoea stewartii subsp. stewartii DC283 PE=4 SV=1	hypothetical protein [Pantoea stewartii]	--	Uncharacterized protein yfeH - Escherichia coli (strain K12).	--	--	--
GE00207	[K]	Transcription	Molecular Function: DNA binding (GO:0003677); Molecular Function: transcription factor activity, sequence-specific DNA binding (GO:0003700); Biological Process: regulation of transcription, DNA-templated (GO:0006355);	--	LysR substrate binding domain	Uncharacterized HTH-type transcriptional regulator YfeR GN=yfeR OS=Shigella flexneri PE=3 SV=1	LysR family transcriptional regulator {ECO:0000313|EMBL:KGD83006.1} OS=Pantoea stewartii subsp. indologenes PE=4 SV=1	LysR family transcriptional regulator [Pantoea stewartii]	--	--	SoxR|PHI:3092|H3RI38|66269|Pantoea_stewartii|reduced_virulence_	(ptxR) transcriptional regulator PtxR [pyoverdine (IA001)] [Pseudomonas aeruginosa PAO1]	--
GE00208	--	--	--	--	FlxA-like protein	--	Uncharacterized protein {ECO:0000313|EMBL:EHU01613.1} OS=Pantoea stewartii subsp. stewartii DC283 PE=4 SV=1	hypothetical protein [Pantoea stewartii]	--	--	--	--	--
GE00209	[J]	Translation, ribosomal structure and biogenesis	Molecular Function: tRNA binding (GO:0000049); Molecular Function: glutamate-tRNA ligase activity (GO:0004818); Molecular Function: ATP binding (GO:0005524); Cellular Component: cytoplasm (GO:0005737); Biological Process: glutamyl-tRNA aminoacylation (GO:0006424);	K01885|0|plf:PANA5342_1296|gltX; glutamyl-tRNA synthetase; K01885 glutamyl-tRNA synthetase [EC:6.1.1.17] (A)	tRNA synthetases class I (E and Q), catalytic domain	Glutamate--tRNA ligase {ECO:0000255|HAMAP-Rule:MF_00022} GN=ETA_11070 OS=Erwinia tasmaniensis (strain DSM 17950 / Et1/99) PE=3 SV=1	Glutamate--tRNA ligase {ECO:0000256|HAMAP-Rule:MF_00022} OS=Pantoea stewartii subsp. indologenes PE=3 SV=1	glutamyl-tRNA ligase [Pantoea stewartii]	--	--	PHI:2521|GUS1|Q4WEM7|746128|Aspergillus_fumigatus|Lethal	--	--
GE00210	--	--	Molecular Function: ATP binding (GO:0005524); Biological Process: transport (GO:0006810); Cellular Component: integral component of membrane (GO:0016021); Molecular Function: ATPase activity, coupled to transmembrane movement of substances (GO:0042626);	--	Putative transcription regulator (DUF1323)	Uncharacterized protein YfeC GN=yfeC OS=Shigella flexneri PE=4 SV=1	Uncharacterized protein {ECO:0000313|EMBL:KGD83003.1} OS=Pantoea stewartii subsp. indologenes PE=4 SV=1	hypothetical protein [Pantoea stewartii]	--	--	--	--	--
GE00211	[P]	Inorganic ion transport and metabolism	Molecular Function: transporter activity (GO:0005215); Biological Process: transport (GO:0006810); Molecular Function: formate dehydrogenase (NAD+) activity (GO:0008863); Cellular Component: membrane (GO:0016020); Biological Process: oxidation-reduction process (GO:0055114);	--	Formate/nitrite transporter	Uncharacterized transporter YrhG GN=yrhG OS=Bacillus subtilis (strain 168) PE=3 SV=1	Formate efflux transporter {ECO:0000313|EMBL:EHT99711.1} OS=Pantoea stewartii subsp. stewartii DC283 PE=4 SV=1	formate/nitrite transporter [Pantoea stewartii]	--	--	--	--	--
GE00212	--	--	--	--	--	--	Uncharacterized protein {ECO:0000313|EMBL:EBA51288.1} OS=Burkholderia pseudomallei 305 PE=4 SV=1	mobilization protein [Burkholderia pseudomallei]	--	--	--	--	--
GE00213	--	--	--	--	--	--	Uncharacterized protein {ECO:0000313|EMBL:KGD83001.1} OS=Pantoea stewartii subsp. indologenes PE=4 SV=1	hypothetical protein [Pantoea stewartii]	--	--	--	--	--
GE00214	--	--	--	--	Protein of unknown function (DUF2778)	--	Uncharacterized protein {ECO:0000313|EMBL:KGD83000.1} OS=Pantoea stewartii subsp. indologenes PE=4 SV=1	hypothetical protein [Pantoea stewartii]	--	--	--	--	--
GE00215	--	--	--	--	--	--	Uncharacterized protein {ECO:0000313|EMBL:KGD82999.1} OS=Pantoea stewartii subsp. indologenes PE=4 SV=1	hypothetical protein [Pantoea stewartii]	--	--	--	--	--
GE00216	[R]	General function prediction only	Molecular Function: nucleotidyltransferase activity (GO:0016779);	--	--	--	Nucleotidyltransferase {ECO:0000313|EMBL:EHT99767.1} OS=Pantoea stewartii subsp. stewartii DC283 PE=4 SV=1	hypothetical protein [Pantoea stewartii]	--	--	--	--	--
GE00217	[F]	Nucleotide transport and metabolism	Molecular Function: nucleoside binding (GO:0001882); Molecular Function: nucleoside:sodium symporter activity (GO:0005415); Biological Process: transport (GO:0006810); Cellular Component: membrane (GO:0016020);	K11535|0|plf:PANA5342_1300|nupC3; nucleoside transporter NupC; K11535 nucleoside transport protein (A)	Na+ dependent nucleoside transporter C-terminus	Nucleoside permease NupC GN=nupC OS=Escherichia coli (strain K12) PE=1 SV=1	Nucleoside (Except guanosine) transporter {ECO:0000313|EMBL:EHT99766.1} OS=Pantoea stewartii subsp. stewartii DC283 PE=4 SV=1	nucleoside permease [Pantoea stewartii]	--	Nucleoside permease nupC - Escherichia coli.	PHI:2747|Cnt|A8YZD7|1280|Staphylococcus_aureus|Reduced_virulence	--	--
GE00218	[P]	Inorganic ion transport and metabolism	Cellular Component: plasma membrane (GO:0005886); Molecular Function: symporter activity (GO:0015293); Cellular Component: integral component of membrane (GO:0016021); Biological Process: metal ion transport (GO:0030001); Molecular Function: metal ion binding (GO:0046872);	K03322|0|plf:PANA5342_1301|mntH; manganese transport protein mntH; K03322 manganese transport protein (A)	Natural resistance-associated macrophage protein	Divalent metal cation transporter MntH {ECO:0000255|HAMAP-Rule:MF_00221} GN=ETA_11110 OS=Erwinia tasmaniensis (strain DSM 17950 / Et1/99) PE=3 SV=1	Divalent metal cation transporter MntH {ECO:0000256|HAMAP-Rule:MF_00221} OS=Pantoea stewartii subsp. indologenes PE=3 SV=1	manganese transport protein MntH [Pantoea stewartii]	--	Manganese transport protein mntH - Escherichia coli.	--	--	--
GE00219	[R]	General function prediction only	Molecular Function: O-methyltransferase activity (GO:0008171); Biological Process: methylation (GO:0032259);	--	O-methyltransferase	Putative O-methyltransferase Mkms_4069 GN=Mkms_4069 OS=Mycobacterium sp. (strain KMS) PE=3 SV=2	Methyltransferase {ECO:0000313|EMBL:KGD82996.1} OS=Pantoea stewartii subsp. indologenes PE=4 SV=1	methyltransferase [Pantoea stewartii]	--	--	--	--	--
GE00220	--	--	--	--	Protein of unknown function (DUF2502)	Uncharacterized protein YpeC (Precursor) GN=ypeC OS=Shigella flexneri PE=3 SV=1	Uncharacterized protein {ECO:0000313|EMBL:KGD82995.1} OS=Pantoea stewartii subsp. indologenes PE=4 SV=1	zinc ABC transporter substrate-binding protein [Pantoea stewartii]	--	--	--	--	--
GE00221	[C]	Energy production and conversion	--	--	Aldo/keto reductase family	L-glyceraldehyde 3-phosphate reductase GN=gpr OS=Escherichia coli (strain K12) PE=1 SV=1	Aldo-keto reductase {ECO:0000313|EMBL:EHT99761.1} OS=Pantoea stewartii subsp. stewartii DC283 PE=4 SV=1	L-glyceraldehyde 3-phosphate reductase [Pantoea stewartii]	--	--	PHI:419|CSH1|AAP93915|5476|Candida_albicans|Reduced_virulence	--	--
GE00222	[GHR]	--	Molecular Function: magnesium ion binding (GO:0000287); Molecular Function: pyruvate decarboxylase activity (GO:0004737); Biological Process: metabolic process (GO:0008152); Molecular Function: thiamine pyrophosphate binding (GO:0030976); Molecular Function: indolepyruvate decarboxylase activity (GO:0047434);	K04103|0|paj:PAJ_2029|ipdC; Indole-3-pyruvate decarboxylase IpdC; K04103 indolepyruvate decarboxylase [EC:4.1.1.74] (A)	Thiamine pyrophosphate enzyme, N-terminal TPP binding domain	Indole-3-pyruvate decarboxylase GN=ipdC OS=Enterobacter cloacae PE=1 SV=1	Pyruvate/alpha-keto-acid decarboxylase {ECO:0000313|EMBL:EHT99760.1} OS=Pantoea stewartii subsp. stewartii DC283 PE=3 SV=1	indolepyruvate decarboxylase [Pantoea stewartii]	--	--	PHI:358|ILV2|AAR29084|5207|Cryptococcus_neoformans|Loss_of_pathogenicity	--	--
GE00223	[G]	Carbohydrate transport and metabolism	Molecular Function: glucokinase activity (GO:0004340); Molecular Function: ATP binding (GO:0005524); Cellular Component: cytoplasm (GO:0005737); Biological Process: glycolytic process (GO:0006096); Biological Process: phosphorylation (GO:0016310); Biological Process: glucose 6-phosphate metabolic process (GO:0051156);	K00845|0|pam:PANA_2744|glk; Glk; K00845 glucokinase [EC:2.7.1.2] (A)	Glucokinase	Glucokinase {ECO:0000255|HAMAP-Rule:MF_00524} GN=ETA_11140 OS=Erwinia tasmaniensis (strain DSM 17950 / Et1/99) PE=3 SV=1	Glucokinase {ECO:0000256|HAMAP-Rule:MF_00524} OS=Pantoea stewartii subsp. stewartii DC283 PE=3 SV=1	glucokinase [Pantoea stewartii]	--	--	--	--	--
GE00224	[KT]	--	Molecular Function: phosphorelay response regulator activity (GO:0000156); Biological Process: phosphorelay signal transduction system (GO:0000160); Molecular Function: DNA binding (GO:0003677); Biological Process: regulation of transcription, DNA-templated (GO:0006355); Biological Process: intracellular signal transduction (GO:0035556);	K02477|2.1785e-160|paq:PAGR_g1282|two component transcriptional regulator YpdB; K02477 two-component system, LytT family, response regulator (A)	LytTr DNA-binding domain	Transcriptional regulatory protein YpdB GN=ypdB OS=Shigella flexneri PE=3 SV=1	LytTR family transcriptional regulator {ECO:0000313|EMBL:KGD82993.1} OS=Pantoea stewartii subsp. indologenes PE=4 SV=1	LytTR family transcriptional regulator [Pantoea stewartii]	--	--	PHI:3008|zmpR|Q9S1J0|1313|Streptococcus_Pneumoniae|Unaffected_pathogenicity	(algR) alginate biosynthesis regulatory protein AlgR [Alginate (VF0091)] [Pseudomonas aeruginosa PAO1]	--
GE00225	[T]	Signal transduction mechanisms	Molecular Function: phosphorelay sensor kinase activity (GO:0000155); Biological Process: phosphorelay signal transduction system (GO:0000160); Molecular Function: ATP binding (GO:0005524); Cellular Component: integral component of membrane (GO:0016021); Biological Process: signal transduction by protein phosphorylation (GO:0023014); Biological Process: cell wall organization (GO:0071555);	K02478|0|plf:PANA5342_1308|ypdA; signal transduction histidine kinase LytS; K02478 two-component system, LytT family, sensor kinase [EC:2.7.13.3] (A)	5TMR of 5TMR-LYT	Sensor histidine kinase YpdA GN=ypdA OS=Escherichia coli (strain K12) PE=1 SV=1	Putative two-component sensor kinase {ECO:0000313|EMBL:EHT99756.1} OS=Pantoea stewartii subsp. stewartii DC283 PE=4 SV=1	membrane protein [Pantoea stewartii]	--	--	--	(algZ) sigma factor AlgU [Alginate (VF0091)] [Pseudomonas aeruginosa PAO1]	--
GE00226	[J]	Translation, ribosomal structure and biogenesis	Molecular Function: N-acetyltransferase activity (GO:0008080);	--	Acetyltransferase (GNAT) domain	Uncharacterized protein YkkB GN=ykkB OS=Bacillus subtilis (strain 168) PE=3 SV=1	GCN5 family N-acetyltransferase {ECO:0000313|EMBL:EHT99755.1} OS=Pantoea stewartii subsp. stewartii DC283 PE=4 SV=1	GCN5 family acetyltransferase [Pantoea stewartii]	--	--	--	--	--
GE00227	[E]	Amino acid transport and metabolism	Molecular Function: transaminase activity (GO:0008483); Biological Process: biosynthetic process (GO:0009058); Molecular Function: pyridoxal phosphate binding (GO:0030170);	K14261|0|plf:PANA5342_1310|yfdZ; aminotransferase; K14261 alanine-synthesizing transaminase [EC:2.6.1.-] (A)	Aminotransferase class I and II	Glutamate-pyruvate aminotransferase AlaC GN=alaC OS=Escherichia coli (strain K12) PE=1 SV=1	Putative aminotransferase, PLP-dependent {ECO:0000313|EMBL:EHT99754.1} OS=Pantoea stewartii subsp. stewartii DC283 PE=4 SV=1	MULTISPECIES: aspartate aminotransferase [Pantoea]	--	--	--	--	--
GE00228	[V]	Defense mechanisms	Biological Process: drug transmembrane transport (GO:0006855); Cellular Component: Gram-negative-bacterium-type cell wall (GO:0009276); Molecular Function: drug transmembrane transporter activity (GO:0015238); Cellular Component: membrane (GO:0016020);	K03543|0|paq:PAGR_g1287|multidrug resistance protein A EmrA; K03543 membrane fusion protein, multidrug efflux system (A)	HlyD family secretion protein	Multidrug export protein EmrA GN=emrA OS=Haemophilus influenzae (strain ATCC 51907 / DSM 11121 / KW20 / Rd) PE=3 SV=1	HlyD family secretion protein {ECO:0000313|EMBL:EHT99752.1} OS=Pantoea stewartii subsp. stewartii DC283 PE=4 SV=1	DSBA oxidoreductase [Pantoea stewartii]	--	--	--	(farA) fatty acid efflux system protein FarA [FarAB (VF0450)] [Neisseria meningitidis MC58]	--
GE00229	[GEPR]	--	Cellular Component: plasma membrane (GO:0005886); Cellular Component: integral component of membrane (GO:0016021); Biological Process: transmembrane transport (GO:0055085);	--	Major Facilitator Superfamily	Multidrug export protein EmrB GN=emrB OS=Haemophilus influenzae (strain ATCC 51907 / DSM 11121 / KW20 / Rd) PE=3 SV=1	DSBA oxidoreductase {ECO:0000313|EMBL:KGD82988.1} OS=Pantoea stewartii subsp. indologenes PE=4 SV=1	DSBA oxidoreductase [Pantoea stewartii]	--	--	PHI:1161|MgMfs1|A4ZGP3|54734|Mycosphaerella_graminicola_(related:_Zymoseptoria_triticii)|Chemistry_target	(farB) fatty acid efflux system protein FarB [FarAB (VF0450)] [Neisseria meningitidis MC58]	--
GE00230	[K]	Transcription	Molecular Function: DNA binding (GO:0003677); Biological Process: regulation of transcription, DNA-templated (GO:0006355);	--	Bacterial transcriptional regulator	HTH-type transcriptional regulator SrpS GN=srpS OS=Pseudomonas putida (Arthrobacter siderocapsulatus) PE=1 SV=1	IclR family transcriptional regulator {ECO:0000313|EMBL:EHT99750.1} OS=Pantoea stewartii subsp. stewartii DC283 PE=4 SV=1	IclR family transcriptional regulator [Pantoea stewartii]	--	--	Rv1773c|PHI:3631|O06806|1773|Mycobacterium_tuberculosis|increased_virulence_	--	--
GE00231	[T]	Signal transduction mechanisms	Biological Process: response to stress (GO:0006950);	--	Universal stress protein family	Universal stress protein Sll1388 GN=sll1388 OS=Synechocystis sp. (strain PCC 6803 / Kazusa) PE=3 SV=1	Universal stress protein family {ECO:0000313|EMBL:EHT99749.1} OS=Pantoea stewartii subsp. stewartii DC283 PE=4 SV=1	hypothetical protein [Pantoea stewartii]	--	--	--	--	--
GE00232	--	--	--	--	--	--	Uncharacterized protein {ECO:0000313|EMBL:KGD82985.1} OS=Pantoea stewartii subsp. indologenes PE=4 SV=1	hypothetical protein [Pantoea stewartii]	--	--	--	--	--
GE00233	--	--	--	--	--	--	Uncharacterized protein {ECO:0000313|EMBL:EHT99746.1} OS=Pantoea stewartii subsp. stewartii DC283 PE=4 SV=1	hypothetical protein [Pantoea stewartii]	--	--	--	--	--
GE00234	--	--	--	--	--	--	Uncharacterized protein {ECO:0000313|EMBL:EHT99745.1} OS=Pantoea stewartii subsp. stewartii DC283 PE=4 SV=1	hypothetical protein [Pantoea stewartii]	--	--	--	--	--
GE00235	[G]	Carbohydrate transport and metabolism	--	--	SMP-30/Gluconolaconase/LRE-like region	Putative sugar lactone lactonase YvrE GN=yvrE OS=Bacillus subtilis (strain 168) PE=3 SV=1	Uncharacterized protein {ECO:0000313|EMBL:EHT99744.1} OS=Pantoea stewartii subsp. stewartii DC283 PE=4 SV=1	gluconolactonase [Pantoea stewartii]	--	--	--	--	--
GE00236	[GEPR]	--	Cellular Component: integral component of membrane (GO:0016021); Biological Process: transmembrane transport (GO:0055085);	K08177|0|plf:PANA5342_1320|yhjX; major facilitator superfamily protein YhjX; K08177 MFS transporter, OFA family, oxalate/formate antiporter (A)	Major Facilitator Superfamily	Uncharacterized MFS-type transporter YhjX GN=yhjX OS=Escherichia coli (strain K12) PE=1 SV=1	Putative transporter {ECO:0000313|EMBL:EHT99743.1} OS=Pantoea stewartii subsp. stewartii DC283 PE=4 SV=1	membrane protein [Pantoea stewartii]	--	--	--	--	--
GE00237	--	--	--	--	--	--	Uncharacterized protein {ECO:0000313|EMBL:EHT99742.1} OS=Pantoea stewartii subsp. stewartii DC283 PE=4 SV=1	hypothetical protein [Pantoea stewartii]	--	--	--	--	--
GE00239	--	--	--	--	--	--	Uncharacterized protein {ECO:0000313|EMBL:KGD82980.1} OS=Pantoea stewartii subsp. indologenes PE=4 SV=1	hypothetical protein [Pantoea stewartii]	--	--	--	--	--
GE00240	--	--	--	--	--	--	Uncharacterized protein {ECO:0000313|EMBL:AEX51837.1} (Precursor) OS=Rahnella aquatilis (strain ATCC 33071 / DSM 4594 / JCM 1683 / NBRC PE=4 SV=1	hypothetical protein Rahaq2_1974 [Rahnella aquatilis CIP 78.65 = ATCC 33071]	--	--	--	--	--
GE00241	[S]	Function unknown	--	--	RES domain	--	Uncharacterized protein {ECO:0000313|EMBL:KGD82979.1} OS=Pantoea stewartii subsp. indologenes PE=4 SV=1	hypothetical protein [Pantoea stewartii]	--	--	--	--	--
GE00242	[KG]	--	Molecular Function: DNA binding (GO:0003677); Molecular Function: transcription factor activity, sequence-specific DNA binding (GO:0003700); Cellular Component: intracellular (GO:0005622); Biological Process: regulation of transcription, DNA-templated (GO:0006355);	--	ROK family	Xylose repressor GN=xylR OS=Bacillus subtilis (strain 168) PE=3 SV=3	NagC family transcriptional regulator {ECO:0000313|EMBL:KGD82978.1} OS=Pantoea stewartii subsp. indologenes PE=4 SV=1	NagC family transcriptional regulator [Pantoea stewartii]	--	--	--	--	--
GE00243	[G]	Carbohydrate transport and metabolism	Molecular Function: maltose transmembrane transporter activity (GO:0005363); Biological Process: maltose transport (GO:0015768);	K17237|0|paq:PAGR_g1313|family 1 extracellular solute-binding protein MalE; K17237 inositol-phosphate transport system substrate-binding protein (A)	Bacterial extracellular solute-binding protein	Putative binding protein BRA0748/BS1330_II0741 (Precursor) OS=Brucella suis biovar 1 (strain 1330) PE=3 SV=1	Periplasmic substrate-binding component of an ABC superfamily sugar transporter {ECO:0000313|EMBL:EHT99738.1} OS=Pantoea stewartii subsp. stewartii DC283 PE=4 SV=1	periplasmic substrate-binding component of an ABC superfamily sugar transporter [Pantoea stewartii]	--	--	--	--	--
GE00244	[G]	Carbohydrate transport and metabolism	Molecular Function: transporter activity (GO:0005215); Cellular Component: plasma membrane (GO:0005886); Biological Process: transport (GO:0006810); Cellular Component: integral component of membrane (GO:0016021);	K17238|0|paq:PAGR_g1314|sugar ABC transporter permease protein UgpA; K17238 inositol-phosphate transport system permease protein (A)	Binding-protein-dependent transport system inner membrane component	sn-glycerol-3-phosphate transport system permease protein UgpA GN=ugpA OS=Yersinia pseudotuberculosis serotype I (strain IP32953) PE=3 SV=1	ABC transporter permease {ECO:0000313|EMBL:KGD82976.1} OS=Pantoea stewartii subsp. indologenes PE=4 SV=1	ABC transporter permease [Pantoea stewartii]	--	--	--	--	--
GE00245	[G]	Carbohydrate transport and metabolism	Molecular Function: transporter activity (GO:0005215); Cellular Component: plasma membrane (GO:0005886); Biological Process: carbohydrate transport (GO:0008643); Cellular Component: integral component of membrane (GO:0016021);	K17239|0|paq:PAGR_g1315|inner membrane ABC transporter permease protein YcjP; K17239 inositol-phosphate transport system permease protein (A)	Binding-protein-dependent transport system inner membrane component	Trehalose transport system permease protein SugB GN=sugB OS=Mycobacterium tuberculosis (strain ATCC 25618 / H37Rv) PE=1 SV=1	ABC transporter permease {ECO:0000313|EMBL:KGD82975.1} OS=Pantoea stewartii subsp. indologenes PE=4 SV=1	ABC transporter permease [Pantoea stewartii]	--	--	--	--	--
GE00246	[G]	Carbohydrate transport and metabolism	Molecular Function: ATP binding (GO:0005524); Biological Process: obsolete ATP catabolic process (GO:0006200); Biological Process: transport (GO:0006810); Molecular Function: hydrolase activity, acting on acid anhydrides, catalyzing transmembrane movement of substances (GO:0016820); Molecular Function: ATPase activity (GO:0016887); Cellular Component: ATP-binding cassette (ABC) transporter comple…	K17240|0|paq:PAGR_g1316|lactose transport ATP-binding protein LacK; K17240 inositol-phosphate transport system ATP-binding protein (A)	ABC transporter	sn-glycerol-3-phosphate import ATP-binding protein UgpC {ECO:0000255|HAMAP-Rule:MF_01727} GN=SPO0237 OS=Ruegeria pomeroyi (strain ATCC 700808 / DSM 15171 / DSS-3) PE=3 SV=1	Putative ATP-binding component of an ABC superfamily maltose/maltodextrin transporter {ECO:0000313|EMBL:EHT99735.1} OS=Pantoea stewartii subsp. stewartii DC283 PE=4 SV=1	ABC transporter ATP-binding protein [Pantoea stewartii]	--	Sugar ABC transporter, ATP-binding protein - Thermotoga maritima.	PHI:2042|ABC3|Q3Y5V5|148305|Magnaporthe_oryzae_(related:_Magnaporthe_grisea)|Loss_of_pathogenicity	(hitC) iron(III) ABC transporter, ATP-binding protein [HitABC (VF0268)] [Haemophilus influenzae Rd KW20]	--
GE00247	[C]	Energy production and conversion	Biological Process: glycerol metabolic process (GO:0006071); Biological Process: lipid metabolic process (GO:0006629); Molecular Function: glycerophosphodiester phosphodiesterase activity (GO:0008889);	K01126|6.24072e-149|plf:PANA5342_1344|glycerophosphoryl diester phosphodiesterase; K01126 glycerophosphoryl diester phosphodiesterase [EC:3.1.4.46] (A)	Glycerophosphoryl diester phosphodiesterase family	Putative glycerophosphoryl diester phosphodiesterase YhdW GN=yhdW OS=Bacillus subtilis (strain 168) PE=3 SV=1	Glycerophosphoryl diester phosphodiesterase {ECO:0000313|EMBL:EHT99734.1} OS=Pantoea stewartii subsp. stewartii DC283 PE=4 SV=1	glycerophosphoryl diester phosphodiesterase [Pantoea stewartii]	--	--	--	--	--
GE00248	[S]	Function unknown	--	K11901|1.30989e-103|paj:PAJ_p0135|hypothetical protein; K11901 type VI secretion system protein ImpB (A)	Protein of unknown function (DUF770)	--	Uncharacterized protein {ECO:0000313|EMBL:KGD82972.1} OS=Pantoea stewartii subsp. indologenes PE=4 SV=1	type VI secretion protein [Pantoea stewartii]	--	--	--	(vipA/mglA) type VI secretion system tubule-forming protein VipA [T6SS (VF0335)] [Vibrio cholerae O1 biovar El Tor str. N16961]	--
GE00249	[S]	Function unknown	--	K11900|0|pcv:BCS7_14605|EvpB family type VI secretion protein; K11900 type VI secretion system protein ImpC (A)	Protein of unknown function (DUF877)	--	Uncharacterized protein {ECO:0000313|EMBL:EWG73681.1} OS=Enterobacter sp. DC4 PE=4 SV=1	EvpB family type VI secretion protein [Pantoea stewartii]	--	--	--	(tssC-5) Type VI secretion system protein TssB [T6SS-1 (VF0429)] [Burkholderia pseudomallei K96243]	--
GE00250	[S]	Function unknown	--	K11893|1.52343e-39|ses:SARI_02732|hypothetical protein; K11893 type VI secretion system protein ImpJ (A)	Bacterial protein of unknown function (DUF876)	--	Uncharacterized protein {ECO:0000313|EMBL:EWG73682.1} OS=Enterobacter sp. DC4 PE=4 SV=1	type VI secretion protein [Pantoea stewartii]	--	--	--	--	--
GE00251	[S]	Function unknown	--	K11911|3.89316e-133|pam:PANA_4130|hypothetical Protein; K11911 type VI secretion system protein VasL (A)	ImpA domain protein	--	Uncharacterized protein {ECO:0000313|EMBL:ADD79297.1} OS=Pantoea ananatis (strain LMG 20103) PE=4 SV=1	membrane protein [Pantoea stewartii]	--	--	--	--	--
GE00252	[L]	Replication, recombination and repair	Molecular Function: DNA binding (GO:0003677); Biological Process: DNA recombination (GO:0006310); Biological Process: DNA integration (GO:0015074);	--	Domain of unknown function (DUF4102)	Putative prophage CPZ-55 integrase GN=intZ OS=Escherichia coli (strain K12) PE=3 SV=2	Uncharacterized protein {ECO:0000313|EMBL:EHT99946.1} OS=Pantoea stewartii subsp. stewartii DC283 PE=4 SV=1	integrase [Pantoea stewartii]	--	--	--	--	--
GE00253	--	--	--	--	--	--	Uncharacterized protein {ECO:0000313|EMBL:ERM13506.1} OS=Pantoea ananatis BRT175 PE=4 SV=1	hypothetical protein [Pantoea ananatis]	--	--	--	--	--
GE00254	--	--	--	--	Methyltransferase domain	--	Methyltransferase {ECO:0000313|EMBL:KGD84894.1} OS=Pantoea stewartii subsp. indologenes PE=4 SV=1	methyltransferase [Pantoea ananatis]	--	--	--	--	--
GE00255	--	--	--	--	--	--	Uncharacterized protein {ECO:0000313|EMBL:ERM13505.1} OS=Pantoea ananatis BRT175 PE=4 SV=1	hypothetical protein L585_13620 [Pantoea ananatis BRT175]	--	--	--	--	--
GE00256	--	--	--	--	--	--	Uncharacterized protein {ECO:0000313|EMBL:ERM13502.1} OS=Pantoea ananatis BRT175 PE=4 SV=1	hypothetical protein [Pantoea ananatis]	--	--	--	--	--
GE00257	--	--	--	--	RecT family	--	Uncharacterized protein {ECO:0000313|EMBL:AFM60263.1} OS=Enterobacter cloacae subsp. dissolvens SDM PE=4 SV=1	enterohemolysin [Pantoea ananatis]	--	--	--	--	--
GE00258	--	--	--	K10906|0|seni:CY43_05160|exodeoxyribonuclease; K10906 exodeoxyribonuclease VIII [EC:3.1.11.-] (A)	Enterobacterial exodeoxyribonuclease VIII	Exodeoxyribonuclease 8 GN=recE OS=Escherichia coli (strain K12) PE=1 SV=3	Uncharacterized protein {ECO:0000313|EMBL:ERM13499.1} OS=Pantoea ananatis BRT175 PE=4 SV=1	hypothetical protein [Pantoea ananatis]	--	--	--	--	--
GE00259	--	--	--	--	--	--	Uncharacterized protein {ECO:0000313|EMBL:ERM13498.1} OS=Pantoea ananatis BRT175 PE=4 SV=1	hypothetical protein [Pantoea ananatis]	--	--	--	--	--
GE00260	--	--	--	--	--	--	Cell division protein FtsZ {ECO:0000313|EMBL:ERM13421.1} OS=Pantoea ananatis BRT175 PE=4 SV=1	hypothetical protein [Pantoea ananatis]	--	--	--	--	--
GE00261	[KT]	--	Molecular Function: hydrolase activity (GO:0016787); Molecular Function: sequence-specific DNA binding (GO:0043565);	--	Peptidase S24-like	HTH-type transcriptional regulator for conjugative element SXT GN=s087 OS=Vibrio cholerae PE=3 SV=1	Uncharacterized protein {ECO:0000313|EMBL:EGA19633.1} OS=Salmonella enterica subsp. enterica serovar Montevideo str PE=4 SV=1	hypothetical protein SEEM974_08176 [Salmonella enterica subsp. enterica serovar Montevideo str. 495297-4]	--	--	--	--	--
GE00262	--	--	Molecular Function: sequence-specific DNA binding (GO:0043565);	K07729|3.9869e-31|elu:UM146_11540|putative repressor protein; K07729 putative transcriptional regulator (A)	Helix-turn-helix	--	Putative repressor protein {ECO:0000313|EMBL:EFY42683.1} OS=Salmonella enterica subsp. enterica serovar Montevideo str PE=4 SV=1	repressor protein [Salmonella enterica]	--	--	--	--	--
GE00263	--	--	--	--	Bacteriophage CII protein	--	Uncharacterized protein {ECO:0000313|EMBL:ERM13497.1} OS=Pantoea ananatis BRT175 PE=4 SV=1	hypothetical protein [Pantoea ananatis]	--	--	--	--	--
GE00264	--	--	--	--	Bacteriophage replication protein O	Putative uncharacterized protein YfdO GN=yfdO OS=Escherichia coli (strain K12) PE=5 SV=1	Uncharacterized protein {ECO:0000313|EMBL:ERM13496.1} OS=Pantoea ananatis BRT175 PE=4 SV=1	hypothetical protein [Pantoea ananatis]	--	--	--	--	--
GE00265	--	--	Biological Process: DNA replication initiation (GO:0006270);	--	Replication protein P	--	Replication protein 14 {ECO:0000313|EMBL:ERM13418.1} OS=Pantoea ananatis BRT175 PE=4 SV=1	Replication protein 14 [Pantoea ananatis]	--	--	--	--	--
GE00266	--	--	--	--	Protein of unknown function (DUF1367)	--	Uncharacterized protein {ECO:0000313|EMBL:ERM13495.1} OS=Pantoea ananatis BRT175 PE=4 SV=1	hypothetical protein [Pantoea ananatis]	--	--	--	--	--
GE00267	[L]	Replication, recombination and repair	--	K00558|0|ecle:ECNIH2_13990|hypothetical protein; K00558 DNA (cytosine-5)-methyltransferase 1 [EC:2.1.1.37] (A)	C-5 cytosine-specific DNA methylase	Modification methylase DsaV GN=dsaVM OS=Dactylococcopsis salina (Myxobaktron salinum) PE=3 SV=1	DNA-cytosine methyltransferase {ECO:0000313|EMBL:ERM13417.1} OS=Pantoea ananatis BRT175 PE=4 SV=1	DNA-cytosine methyltransferase [Pantoea ananatis]	--	--	--	--	--
GE00268	--	--	--	--	Protein of unknown function (DUF1364)	Uncharacterized protein YbcO GN=ybcO OS=Escherichia coli (strain K12) PE=1 SV=1	Uncharacterized protein {ECO:0000313|EMBL:ERM13416.1} OS=Pantoea ananatis BRT175 PE=4 SV=1	hypothetical protein [Pantoea ananatis]	--	--	--	--	--
GE00269	--	--	--	--	Protein of unknown function (DUF1133)	--	Antitermination protein {ECO:0000313|EMBL:AGE17725.1} OS=Serratia marcescens WW4 PE=4 SV=1	antitermination protein [Serratia marcescens]	--	--	--	--	--
GE00270	--	--	--	--	Lysis protein S	--	Phage lysis protein {ECO:0000313|EMBL:CCF09274.1} OS=Pantoea ananatis LMG 5342 PE=4 SV=1	holin [Pantoea ananatis]	--	--	--	--	--
GE00271	[R]	General function prediction only	Molecular Function: lysozyme activity (GO:0003796); Biological Process: peptidoglycan catabolic process (GO:0009253); Biological Process: cell wall macromolecule catabolic process (GO:0016998); Biological Process: cytolysis (GO:0019835); Biological Process: defense response to bacterium (GO:0042742);	K01185|5.95369e-113|paq:PAGR_g1823|phage lysozyme; K01185 lysozyme [EC:3.2.1.17] (A)	Phage lysozyme	Lysozyme RrrD GN=rrrD OS=Escherichia coli (strain K12) PE=1 SV=1	Lysozyme {ECO:0000256|RuleBase:RU003788} OS=Pantoea ananatis PA13 PE=3 SV=1	lysozyme [Pantoea ananatis]	GH24.hmm	--	--	--	--
GE00272	--	--	--	--	--	--	Uncharacterized protein {ECO:0000313|EMBL:EHU01335.1} OS=Pantoea stewartii subsp. stewartii DC283 PE=4 SV=1	hypothetical protein [Pantoea stewartii]	--	--	--	--	--
GE00273	--	--	--	--	--	--	Uncharacterized protein {ECO:0000313|EMBL:KFC86032.1} OS=Hafnia alvei ATCC 13337 PE=4 SV=1	hypothetical protein GHAL_3718 [Hafnia alvei ATCC 13337]	--	--	--	--	--
GE00274	--	--	--	--	--	--	Uncharacterized protein {ECO:0000313|EMBL:CCF09277.1} OS=Pantoea ananatis LMG 5342 PE=4 SV=1	hypothetical protein [Pantoea ananatis]	--	--	--	--	--
GE00275	--	--	--	--	--	--	Uncharacterized protein {ECO:0000313|EMBL:EHU01337.1} OS=Pantoea stewartii subsp. stewartii DC283 PE=4 SV=1	hypothetical protein [Pantoea stewartii]	--	--	--	--	--
GE00276	--	--	--	--	--	--	Uncharacterized protein {ECO:0000313|EMBL:EHU01338.1} OS=Pantoea stewartii subsp. stewartii DC283 PE=4 SV=1	hypothetical protein [Pantoea stewartii]	--	--	--	--	--
GE00277	--	--	--	--	--	--	Putative transposase {ECO:0000313|EMBL:AER32342.1} OS=Pantoea ananatis PA13 PE=4 SV=1	hypothetical protein [Pantoea ananatis]	--	--	--	--	--
GE00278	--	--	--	--	Uncharacterized conserved protein (DUF2280)	--	Uncharacterized protein {ECO:0000313|EMBL:AER32343.1} OS=Pantoea ananatis PA13 PE=4 SV=1	hypothetical protein [Pantoea ananatis]	--	--	--	--	--
GE00279	[R]	General function prediction only	Biological Process: DNA packaging (GO:0006323);	--	--	Uncharacterized protein HI_1410 GN=HI_1410 OS=Haemophilus influenzae (strain ATCC 51907 / DSM 11121 / KW20 / Rd) PE=1 SV=1	Putative phage gp33 TerL {ECO:0000313|EMBL:KGA50448.1} OS=Yersinia frederiksenii ATCC 33641 PE=4 SV=1	bacteriophage TerL protein [Pantoea ananatis]	--	--	--	--	--
GE00280	[S]	Function unknown	--	K09961|0|pes:SOPEG_0033|Phage protein; K09961 hypothetical protein (A)	Protein of unknown function (DUF1073)	Uncharacterized protein HI_1409 GN=HI_1409 OS=Haemophilus influenzae (strain ATCC 51907 / DSM 11121 / KW20 / Rd) PE=4 SV=1	Phage protein {ECO:0000313|EMBL:AHF72830.1} OS=Candidatus Sodalis pierantonius str. SOPE PE=4 SV=1	hypothetical protein [Pantoea ananatis]	--	--	--	--	--
GE00281	[S]	Function unknown	--	--	Phage Mu protein F like protein	Uncharacterized protein HI_1407 GN=HI_1407 OS=Haemophilus influenzae (strain ATCC 51907 / DSM 11121 / KW20 / Rd) PE=4 SV=1	Putative bacteriophage protein {ECO:0000313|EMBL:EHU01356.1} OS=Pantoea stewartii subsp. stewartii DC283 PE=4 SV=1	hypothetical protein [Pantoea ananatis]	--	--	--	--	--
GE00282	[S]	Function unknown	--	K09960|4.09212e-146|sgl:SG1817|hypothetical protein; K09960 hypothetical protein (A)	Uncharacterized protein conserved in bacteria (DUF2213)	Uncharacterized protein HI_1405 GN=HI_1405 OS=Haemophilus influenzae (strain ATCC 51907 / DSM 11121 / KW20 / Rd) PE=4 SV=1	Hypothetical phage protein {ECO:0000313|EMBL:BAE75092.1} OS=Sodalis glossinidius (strain morsitans) PE=4 SV=1	hypothetical protein [Pantoea ananatis]	--	--	--	--	--
GE00283	--	--	--	--	--	--	Hypothetical phage protein {ECO:0000313|EMBL:BAE75091.1} OS=Sodalis glossinidius (strain morsitans) PE=4 SV=1	hypothetical protein [Pantoea ananatis]	--	--	--	--	--
GE00284	[S]	Function unknown	--	--	Uncharacterized protein conserved in bacteria (DUF2184)	--	Hypothetical phage protein {ECO:0000313|EMBL:BAE75090.1} OS=Sodalis glossinidius (strain morsitans) PE=4 SV=1	hypothetical protein [Pantoea ananatis]	--	--	--	--	--
GE00285	--	--	--	--	--	--	Uncharacterized protein {ECO:0000313|EMBL:AGE17740.1} OS=Serratia marcescens WW4 PE=4 SV=1	hypothetical protein [Pantoea ananatis]	--	--	--	--	--
GE00286	--	--	--	--	Protein of unknown function (DUF4054)	--	Hypothetical phage protein {ECO:0000313|EMBL:BAE75089.1} OS=Sodalis glossinidius (strain morsitans) PE=4 SV=1	hypothetical protein [Pantoea ananatis]	--	--	--	--	--
GE00287	--	--	--	--	--	--	Putative bacteriophage protein {ECO:0000313|EMBL:EHU01364.1} OS=Pantoea stewartii subsp. stewartii DC283 PE=4 SV=1	hypothetical protein [Pantoea stewartii]	--	--	--	--	--
GE00288	--	--	--	--	--	--	Putative head-tail adaptor {ECO:0000313|EMBL:AER32354.1} OS=Pantoea ananatis PA13 PE=4 SV=1	hypothetical protein [Pantoea ananatis]	CBM12.hmm	--	--	--	--
GE00289	--	--	--	--	--	--	Putative bacteriophage protein {ECO:0000313|EMBL:CCF09293.1} OS=Pantoea ananatis LMG 5342 PE=4 SV=1	hypothetical protein [Pantoea ananatis]	--	--	--	--	--
GE00290	--	--	--	--	Protein of unknown function (DUF3383)	--	Putative bacteriophage protein {ECO:0000313|EMBL:EHU01367.1} OS=Pantoea stewartii subsp. stewartii DC283 PE=4 SV=1	hypothetical protein [Pantoea stewartii]	--	--	--	--	--
GE00291	--	--	--	--	Protein of unknown function (DUF3277)	--	Putative bacteriophage protein {ECO:0000313|EMBL:EHU01368.1} OS=Pantoea stewartii subsp. stewartii DC283 PE=4 SV=1	hypothetical protein [Pantoea ananatis]	--	--	--	--	--
GE00292	--	--	--	--	--	--	Putative bacteriophage protein {ECO:0000313|EMBL:EHU01370.1} OS=Pantoea stewartii subsp. stewartii DC283 PE=4 SV=1	hypothetical protein [Pantoea ananatis]	--	--	--	--	--
GE00293	--	--	Molecular Function: hydrolase activity (GO:0016787);	--	--	--	Uncharacterized protein {ECO:0000313|EMBL:EHU01371.1} OS=Pantoea stewartii subsp. stewartii DC283 PE=4 SV=1	hypothetical protein [Pantoea stewartii]	--	--	--	--	--
GE00294	[M]	Cell wall/membrane/envelope biogenesis	Biological Process: peptidoglycan metabolic process (GO:0000270); Molecular Function: lytic transglycosylase activity (GO:0008933); Cellular Component: membrane (GO:0016020);	--	Transglycosylase SLT domain	Putative murein lytic transglycosylase YjbJ GN=yjbJ OS=Bacillus subtilis (strain 168) PE=3 SV=1	Lytic transglycosylase, catalytic {ECO:0000313|EMBL:AER32360.1} OS=Pantoea ananatis PA13 PE=4 SV=1	lytic transglycosylase [Pantoea ananatis]	GH23.hmm	--	PHI:2975|ipx10|Q9JP38|323|Pseudomonas_syringae_pv._tomato|Effector_(plant_avirulence_determinant)	--	--
GE00295	--	--	--	--	--	--	Putative bacteriophage protein {ECO:0000313|EMBL:AER32361.1} OS=Pantoea ananatis PA13 PE=4 SV=1	hypothetical protein [Pantoea ananatis]	--	--	--	--	--
GE00296	--	--	--	--	--	--	Putative bacteriophage protein {ECO:0000313|EMBL:AER32362.1} OS=Pantoea ananatis PA13 PE=4 SV=1	hypothetical protein [Pantoea ananatis]	--	--	--	--	--
GE00297	--	--	--	--	--	--	Putative bacteriophage protein {ECO:0000313|EMBL:AER32363.1} OS=Pantoea ananatis PA13 PE=4 SV=1	hypothetical protein [Pantoea ananatis]	--	--	--	--	--
GE00298	--	--	--	--	--	--	Uncharacterized protein {ECO:0000313|EMBL:ESB00511.1} OS=Klebsiella pneumoniae 909957 PE=4 SV=1	hypothetical protein [Escherichia coli]	--	--	--	--	--
GE00299	--	--	--	--	--	--	Uncharacterized protein {ECO:0000313|EMBL:AHM72987.1} OS=Yersinia enterocolitica LC20 PE=4 SV=1	hypothetical protein LC20_01734 [Yersinia enterocolitica LC20]	--	--	--	--	--
GE00300	--	--	--	--	--	--	Putative bacteriophage protein {ECO:0000313|EMBL:AER32366.1} OS=Pantoea ananatis PA13 PE=4 SV=1	hypothetical protein [Pantoea ananatis]	--	--	--	--	--
GE00301	--	--	--	--	--	--	Putative bacteriophage protein {ECO:0000313|EMBL:CCF09306.1} OS=Pantoea ananatis LMG 5342 PE=4 SV=1	hypothetical protein [Pantoea ananatis]	--	--	--	--	--
GE00302	[S]	Function unknown	--	--	--	--	Putative bacteriophage protein {ECO:0000313|EMBL:EHU01381.1} OS=Pantoea stewartii subsp. stewartii DC283 PE=4 SV=1	hypothetical protein [Pantoea stewartii]	--	--	--	--	--
GE00303	--	--	--	--	Protein of unknown function (DUF2612)	--	Putative bacteriophage protein {ECO:0000313|EMBL:EHU01382.1} OS=Pantoea stewartii subsp. stewartii DC283 PE=4 SV=1	hypothetical protein [Pantoea stewartii]	--	--	--	--	--
GE00304	--	--	--	--	--	Putative uncharacterized protein YfdL GN=yfdL OS=Escherichia coli (strain K12) PE=5 SV=1	Putative bacteriophage tail protein {ECO:0000313|EMBL:EHU01383.1} OS=Pantoea stewartii subsp. stewartii DC283 PE=4 SV=1	putative bacteriophage tail protein [Pantoea stewartii]	--	--	--	--	--
GE00305	--	--	--	--	Caudovirales tail fibre assembly protein	Uncharacterized protein YfdK GN=yfdK OS=Escherichia coli (strain K12) PE=4 SV=1	Uncharacterized protein {ECO:0000313|EMBL:EHU00092.1} OS=Pantoea stewartii subsp. stewartii DC283 PE=4 SV=1	hypothetical protein [Pantoea stewartii]	--	--	--	--	--
GE00306	--	--	--	--	--	--	Uncharacterized protein {ECO:0000313|EMBL:ERM11906.1} OS=Pantoea ananatis BRT175 PE=4 SV=1	MULTISPECIES: hypothetical protein [Pantoea]	--	--	--	--	--
GE00307	[K]	Transcription	--	--	Helix-turn-helix	Uncharacterized HTH-type transcriptional regulator RghRB GN=rghRB OS=Bacillus subtilis (strain 168) PE=3 SV=1	Uncharacterized protein {ECO:0000313|EMBL:EIF18023.1} OS=Escherichia coli O32:H37 str. P4 PE=4 SV=1	hypothetical protein [Klebsiella pneumoniae]	--	--	--	--	--
GE00308	[E]	Amino acid transport and metabolism	--	--	Domain of unknown function (DUF955)	--	Uncharacterized protein {ECO:0000313|EMBL:KDF70770.1} OS=Escherichia coli BIDMC 59 PE=4 SV=1	hypothetical protein [Cronobacter sakazakii]	--	--	--	--	--
GE00309	[P]	Inorganic ion transport and metabolism	--	--	Formate/nitrite transporter	Inner membrane protein YfdC GN=yfdC OS=Escherichia coli (strain K12) PE=1 SV=1	Putative inner membrane protein {ECO:0000313|EMBL:EHT99901.1} OS=Pantoea stewartii subsp. stewartii DC283 PE=4 SV=1	membrane protein [Pantoea stewartii]	--	--	--	--	--
GE00310	[O]	Posttranslational modification, protein turnover, chaperones	--	K02193|5.13726e-133|plf:PANA5342_1348|ccmA; heme exporter protein CcmA; K02193 heme exporter protein A [EC:3.6.3.41] (A)	ABC transporter	Cytochrome c biogenesis ATP-binding export protein CcmA {ECO:0000255|HAMAP-Rule:MF_01707} OS=Pantoea citrea PE=3 SV=1	Cytochrome c biogenesis ATP-binding export protein CcmA {ECO:0000256|HAMAP-Rule:MF_01707} OS=Pantoea stewartii subsp. indologenes PE=3 SV=1	cytochrome C biogenesis protein CcmA [Pantoea stewartii]	--	Cytochrome c biogenesis ATP-binding export protein ccmA - Escherichia coli O157:H7.	PHI:2067|ABC4|MGG_00937|148305|Magnaporthe_oryzae_(related:_Magnaporthe_grisea)|Loss_of_pathogenicity	(ccmA) ABC transporter involved in cytochrome c biogenesis, ATPase component CcmA [Cytochrome c muturation (ccm) locus (CVF358)] [Legionella pneumophila subsp. pneumophila str. Philadelphia 1]	--
GE00311	[O]	Posttranslational modification, protein turnover, chaperones	--	K02194|8.09967e-106|plf:PANA5342_1349|ccmB; heme exporter protein CcmB; K02194 heme exporter protein B (A)	CcmB protein	Heme exporter protein B GN=ccmB OS=Haemophilus influenzae (strain ATCC 51907 / DSM 11121 / KW20 / Rd) PE=3 SV=1	Heme ABC transporter permease {ECO:0000313|EMBL:KGD82968.1} OS=Pantoea stewartii subsp. indologenes PE=4 SV=1	heme ABC transporter permease [Pantoea stewartii]	--	--	--	--	--
GE00312	[O]	Posttranslational modification, protein turnover, chaperones	--	K02195|1.09409e-170|paj:PAJ_1994|ccmC; heme exporter protein C CcmC; K02195 heme exporter protein C (A)	Cytochrome C assembly protein	Heme exporter protein C GN=ccmC OS=Shigella flexneri PE=3 SV=1	Heme ABC transporter permease {ECO:0000313|EMBL:KGD82967.1} OS=Pantoea stewartii subsp. indologenes PE=4 SV=1	heme ABC transporter permease [Pantoea stewartii]	--	Heme exporter protein C - Escherichia coli.	--	(ccmC) cytochrome c-type biogenesis protein CcmC, putative heme lyase for CcmE [CcmC (VF0292)] [Legionella pneumophila subsp. pneumophila str. Philadelphia 1]	--
GE00313	[U]	Intracellular trafficking, secretion, and vesicular transport	--	K02196|3.47655e-39|paq:PAGR_g1324|heme exporter protein CcmD; K02196 heme exporter protein D (A)	Heme exporter protein D (CcmD)	Heme exporter protein D GN=ccmD OS=Shigella flexneri PE=3 SV=1	Cytochrome c biogenesis protein {ECO:0000313|EMBL:EHT99897.1} OS=Pantoea stewartii subsp. stewartii DC283 PE=4 SV=1	cytochrome c biogenesis protein [Pantoea stewartii]	--	--	--	--	--
GE00314	[O]	Posttranslational modification, protein turnover, chaperones	--	K02197|3.43756e-103|plf:PANA5342_1352|ccmE; cytochrome c-type biogenesis protein (Heme chaperone CcmE); K02197 cytochrome c-type biogenesis protein CcmE (A)	CcmE	Cytochrome c-type biogenesis protein CcmE {ECO:0000255|HAMAP-Rule:MF_01959} GN=YE1267 OS=Yersinia enterocolitica serotype O:8 / biotype 1B (strain NCTC 13174 / PE=3 SV=1	Cytochrome c-type biogenesis protein CcmE {ECO:0000256|HAMAP-Rule:MF_01959} OS=Pantoea stewartii subsp. stewartii DC283 PE=3 SV=1	cytochrome C biogenesis protein CcdA [Pantoea stewartii]	--	--	--	(ccmE) cytochrome c-type biogenesis protein CcmE, heme chaperone [Cytochrome c muturation (ccm) locus (CVF358)] [Legionella pneumophila subsp. pneumophila str. Philadelphia 1]	--
GE00315	[O]	Posttranslational modification, protein turnover, chaperones	--	K02198|0|paq:PAGR_g1326|cytochrome c-type biogenesis protein CcmF; K02198 cytochrome c-type biogenesis protein CcmF (A)	Cytochrome C assembly protein	Cytochrome c-type biogenesis protein CcmF GN=ccmF OS=Escherichia coli (strain K12) PE=1 SV=1	Cytochrome C biogenesis protein CcmF {ECO:0000313|EMBL:KGD82964.1} OS=Pantoea stewartii subsp. indologenes PE=4 SV=1	cytochrome C biogenesis protein CcmF [Pantoea stewartii]	--	Cytochrome c-type biogenesis protein ccmF - Escherichia coli	--	(ccmF) cytochrome c heme lyase subunit CcmF [Cytochrome c muturation (ccm) locus (CVF358)] [Legionella pneumophila subsp. pneumophila str. Philadelphia 1]	--
GE00316	[OC]	--	--	K02199|6.2876e-110|pam:PANA_2699|dsbE; DsbE; K02199 cytochrome c biogenesis protein CcmG, thiol:disulfide interchange protein DsbE (A)	Redoxin	Thiol:disulfide interchange protein DsbE GN=dsbE OS=Shigella flexneri PE=3 SV=1	Periplasmic thioredoxin of cytochrome c-type biogenesis {ECO:0000313|EMBL:EHT99894.1} OS=Pantoea stewartii subsp. stewartii DC283 PE=4 SV=1	thiol:disulfide interchange protein [Pantoea stewartii]	--	--	--	--	--
GE00317	[O]	Posttranslational modification, protein turnover, chaperones	--	K02200|1.09255e-93|paq:PAGR_g1328|cytochrome c-type biogenesis protein CcmH; K02200 cytochrome c-type biogenesis protein CcmH (A)	Cytochrome C biogenesis protein	Cytochrome c-type biogenesis protein CcmH (Precursor) GN=ccmH OS=Pseudomonas aeruginosa (strain ATCC 15692 / PAO1 / 1C / PRS 101 / LMG PE=1 SV=1	Cytochrome c heme lyase subunit {ECO:0000313|EMBL:EHT99893.1} OS=Pantoea stewartii subsp. stewartii DC283 PE=4 SV=1	cytochrome C [Pantoea stewartii]	--	--	--	--	--
GE00318	[O]	Posttranslational modification, protein turnover, chaperones	--	--	Tetratricopeptide repeat	Cytochrome c-type biogenesis protein CcmH (Precursor) GN=ccmH OS=Shigella flexneri PE=3 SV=1	Cytochrome C {ECO:0000313|EMBL:KGD82961.1} OS=Pantoea stewartii subsp. indologenes PE=4 SV=1	cytochrome C [Pantoea stewartii]	--	--	--	--	--
GE00319	[M]	Cell wall/membrane/envelope biogenesis	--	K04754|7.62033e-178|paj:PAJ_1987|vacJ; lipoprotein VacJ precursor; K04754 phospholipid-binding lipoprotein MlaA (A)	VacJ like lipoprotein	Probable phospholipid-binding lipoprotein MlaA (Precursor) GN=mlaA OS=Shigella flexneri PE=1 SV=1	ABC transporter permease {ECO:0000313|EMBL:KGD82960.1} OS=Pantoea stewartii subsp. indologenes PE=4 SV=1	ABC transporter permease [Pantoea stewartii]	--	Probable phospholipid-binding lipoprotein mlaA OS=Escherichia coli (strain K12) GN=mlaA PE=1 SV=1	--	--	--
GE00320	[I]	Lipid transport and metabolism	--	K06076|0|paq:PAGR_g1331|long-chain fatty acid transport protein FadL; K06076 long-chain fatty acid transport protein (A)	Outer membrane protein transport protein (OMPP1/FadL/TodX)	Long-chain fatty acid transport protein (Precursor) GN=fadL OS=Escherichia coli O6:H1 (strain CFT073 / ATCC 700928 / UPEC) PE=3 SV=2	Long-chain fatty acid outer membrane transporter {ECO:0000313|EMBL:EHT99890.1} OS=Pantoea stewartii subsp. stewartii DC283 PE=4 SV=1	long-chain fatty acid outer membrane transporter [Pantoea stewartii]	--	LONG-CHAIN FATTY ACID TRANSPORT PROTEIN PRECURSOR (OUTER MEMBRANE FADL PROTEIN) (OUTER MEMBRANE FLP PROTEIN) - Escherichia coli.	--	--	--
GE00321	[S]	Function unknown	--	--	Protein of unknown function (DUF406)	UPF0381 protein YfcZ GN=yfcZ OS=Escherichia coli (strain K12) PE=3 SV=1	Uncharacterized DUF406 family protein {ECO:0000313|EMBL:EHT99889.1} OS=Pantoea stewartii subsp. stewartii DC283 PE=4 SV=1	hypothetical protein [Pantoea stewartii]	--	--	--	--	--
GE00322	[I]	Lipid transport and metabolism	--	K00632|0|paj:PAJ_1984|fadI; 3-ketoacyl-CoA thiolase FadI; K00632 acetyl-CoA acyltransferase [EC:2.3.1.16] (A)	Thiolase, N-terminal domain	3-ketoacyl-CoA thiolase {ECO:0000255|HAMAP-Rule:MF_01618} GN=EFER_0822 OS=Escherichia fergusonii (strain ATCC 35469 / DSM 13698 / CDC 0568-73) PE=3 SV=1	3-ketoacyl-CoA thiolase {ECO:0000256|HAMAP-Rule:MF_01618} OS=Pantoea stewartii subsp. indologenes PE=3 SV=1	3-ketoacyl-CoA thiolase [Pantoea stewartii]	--	--	PHI:2529|ERG10|Q4WCL5|746128|Aspergillus_fumigatus|Lethal	--	--
GE00323	[I]	Lipid transport and metabolism	--	K01782|0|paq:PAGR_g1334|fatty acid oxidation complex alpha subunit FadJ; K01782 3-hydroxyacyl-CoA dehydrogenase / enoyl-CoA hydratase / 3-hydroxybutyryl-CoA epimerase [EC:1.1.1.35 4.2.1.17 5.1.2.3] (A)	3-hydroxyacyl-CoA dehydrogenase, NAD binding domain	3-hydroxyacyl-CoA dehydrogenase {ECO:0000255|HAMAP-Rule:MF_01617} GN=EcHS_A2492 OS=Escherichia coli O9:H4 (strain HS) PE=3 SV=1	Fatty acid oxidation complex subunit alpha {ECO:0000256|SAAS:SAAS00051619} OS=Pantoea stewartii subsp. stewartii DC283 PE=4 SV=1	multifunctional fatty acid oxidation complex subunit alpha [Pantoea stewartii]	--	--	PHI:2322|SidH|Q4WF54|746128|Aspergillus_fumigatus|Reduced_virulence	--	--
GE00324	[T]	Signal transduction mechanisms	--	K08296|1.589e-107|plf:PANA5342_1362|sixA; phosphohistidine phosphatase; K08296 phosphohistidine phosphatase [EC:3.1.3.-] (A)	Histidine phosphatase superfamily (branch 1)	Phosphohistidine phosphatase SixA GN=sixA OS=Escherichia coli (strain K12) PE=1 SV=1	Phosphohistidine phosphatase {ECO:0000313|EMBL:EHT99885.1} OS=Pantoea stewartii subsp. stewartii DC283 PE=4 SV=1	phosphohistidine phosphatase [Pantoea stewartii]	--	--	--	--	--
GE00325	[NT]	--	--	--	Methyl-accepting chemotaxis protein (MCP) signalling domain	Methyl-accepting chemotaxis serine transducer GN=tse OS=Enterobacter aerogenes (strain ATCC 13048 / DSM 30053 / JCM 1235 / PE=3 SV=2	Tar {ECO:0000313|EMBL:KGD82954.1} OS=Pantoea stewartii subsp. indologenes PE=4 SV=1	Tar [Pantoea stewartii]	--	--	--	(cheD) methyl-accepting chemotaxis protein CheD [peritrichous flagella (AI145)] [Yersinia enterocolitica subsp. enterocolitica 8081]	--
GE00326	[S]	Function unknown	--	--	Smr domain	UPF0115 protein Ent638_2879 {ECO:0000255|HAMAP-Rule:MF_01042} GN=Ent638_2879 OS=Enterobacter sp. (strain 638) PE=3 SV=1	UPF0115 protein smrB {ECO:0000256|HAMAP-Rule:MF_01042} OS=Pantoea stewartii subsp. stewartii DC283 PE=3 SV=1	hypothetical protein [Pantoea stewartii]	--	--	--	--	--
GE00327	[J]	Translation, ribosomal structure and biogenesis	--	K07320|0|plf:PANA5342_1365|yfcB; N5-glutamine S-adenosyl-L-methionine-dependent methyltransferase; K07320 ribosomal protein L3 glutamine methyltransferase [EC:2.1.1.298] (A)	Methyltransferase small domain	50S ribosomal protein L3 glutamine methyltransferase GN=prmB OS=Escherichia coli (strain K12) PE=1 SV=3	50S ribosomal protein L3 glutamine methyltransferase {ECO:0000256|HAMAP-Rule:MF_02125} OS=Pantoea stewartii subsp. stewartii DC283 PE=3 SV=1	N5-glutamine S-adenosyl-L-methionine-dependent methyltransferase [Pantoea stewartii]	--	--	--	--	--
GE00328	[E]	Amino acid transport and metabolism	--	K01736|0|plf:PANA5342_1366|aroC; Chorismate synthase; K01736 chorismate synthase [EC:4.2.3.5] (A)	Chorismate synthase	Chorismate synthase {ECO:0000255|HAMAP-Rule:MF_00300} GN=ECA3069 OS=Pectobacterium atrosepticum (strain SCRI 1043 / ATCC BAA-672) PE=3 SV=1	Chorismate synthase {ECO:0000256|HAMAP-Rule:MF_00300} OS=Pantoea stewartii subsp. indologenes PE=3 SV=1	chorismate synthase [Pantoea stewartii]	--	--	--	--	--
GE00329	[M]	Cell wall/membrane/envelope biogenesis	--	K07261|8.95475e-178|plf:PANA5342_1367|mepA; penicillin-insensitive murein endopeptidase; K07261 penicillin-insensitive murein endopeptidase [EC:3.4.24.-] (A)	Penicillin-insensitive murein endopeptidase	Penicillin-insensitive murein endopeptidase {ECO:0000255|HAMAP-Rule:MF_01623} (Precursor) GN=YPTB2631 OS=Yersinia pseudotuberculosis serotype I (strain IP32953) PE=3 SV=2	Murein endopeptidase {ECO:0000313|EMBL:KGD82950.1} OS=Pantoea stewartii subsp. indologenes PE=4 SV=1	murein endopeptidase [Pantoea stewartii]	--	--	--	--	--
GE00330	[R]	General function prediction only	--	K07090|1.04628e-172|paj:PAJ_1974|yfcA; inner membrane protein YfcA; K07090 (A)	Sulfite exporter TauE/SafE	UPF0721 transmembrane protein YfcA GN=yfcA OS=Escherichia coli (strain K12) PE=1 SV=1	Conserved inner membrane protein {ECO:0000313|EMBL:EHT99879.1} OS=Pantoea stewartii subsp. stewartii DC283 PE=4 SV=1	membrane protein [Pantoea stewartii]	--	Inner membrane protein yfcA - Escherichia coli.	--	--	--
GE00331	--	--	--	K09906|2.44173e-121|plf:PANA5342_1369|yfcM; hypothetical protein; K09906 hypothetical protein (A)	Protein of unknown function, DUF462	Elongation factor P hydroxylase GN=epmC OS=Escherichia coli (strain K12) PE=1 SV=2	Uncharacterized DUF462 family protein {ECO:0000313|EMBL:EHT99878.1} OS=Pantoea stewartii subsp. stewartii DC283 PE=4 SV=1	elongation factor P hydroxylase [Pantoea stewartii]	--	--	--	--	--
GE00332	--	--	--	--	YfcL protein	Uncharacterized protein YfcL GN=yfcL OS=Escherichia coli (strain K12) PE=4 SV=1	YfcL family protein {ECO:0000313|EMBL:EHT99877.1} OS=Pantoea stewartii subsp. stewartii DC283 PE=4 SV=1	hypothetical protein [Pantoea stewartii]	--	--	--	--	--
GE00333	[E]	Amino acid transport and metabolism	--	K15461|0|pam:PANA_2683|yfcK; hypothetical protein; K15461 tRNA 5-methylaminomethyl-2-thiouridine biosynthesis bifunctional protein [EC:2.1.1.61 1.5.-.-] (A)	S-adenosyl-L-methionine-dependent methyltransferase	FAD-dependent cmnm(5)s(2)U34 oxidoreductase {ECO:0000255|HAMAP-Rule:MF_01102} OS=Escherichia coli O157:H7 PE=1 SV=2	tRNA 5-methylaminomethyl-2-thiouridine biosynthesis bifunctional protein MnmC {ECO:0000256|HAMAP-Rule:MF_01102} OS=Pantoea stewartii subsp. indologenes PE=3 SV=1	FAD-dependent oxidoreductase [Pantoea stewartii]	--	--	--	--	--
GE00334	[IQ]	--	--	K00647|0|plf:PANA5342_1372|fabB; 3-oxoacyl-ACP synthase; K00647 3-oxoacyl-[acyl-carrier-protein] synthase I [EC:2.3.1.41] (A)	Beta-ketoacyl synthase, N-terminal domain	3-oxoacyl-[acyl-carrier-protein] synthase 1 GN=fabB OS=Escherichia coli (strain K12) PE=1 SV=1	3-oxoacyl-ACP synthase {ECO:0000313|EMBL:KGD82945.1} OS=Pantoea stewartii subsp. indologenes PE=4 SV=1	3-oxoacyl-ACP synthase [Pantoea stewartii]	--	--	patK|PHI:3299|A0A075TRC0|27334|Penicillium_expansum|unaffected_pathogenicity_	(cylI) putative 3-ketoacyl-ACP synthase CylI [Beta-hemolysin/cytolysin (CVF171)] [Streptococcus agalactiae 2603V/R]	--
GE00335	[KE]	--	--	K00375|0|paq:PAGR_g1346|rhizopine catabolism regulatory protein MocR; K00375 GntR family transcriptional regulator / MocR family aminotransferase (A)	Aminotransferase class I and II	Probable rhizopine catabolism regulatory protein MocR GN=mocR OS=Rhizobium meliloti (Ensifer meliloti) PE=3 SV=1	GntR family transcriptional regulator/aminotransferase class I {ECO:0000313|EMBL:EHT99874.1} OS=Pantoea stewartii subsp. stewartii DC283 PE=4 SV=1	GntR family transcriptional regulator [Pantoea stewartii]	--	--	Vatr2|PHI:3028|A5CVB7|28447|Clavibacter_michiganensis|reduced_virulence_	--	--
GE00336	[P]	Inorganic ion transport and metabolism	--	--	Rhodanese-like domain	Uncharacterized protein slr1261 GN=slr1261 OS=Synechocystis sp. (strain PCC 6803 / Kazusa) PE=3 SV=1	Rhodanese family sulfurtransferase {ECO:0000313|EMBL:EHT99873.1} OS=Pantoea stewartii subsp. stewartii DC283 PE=4 SV=1	rhodanese [Pantoea stewartii]	--	--	--	--	--
GE00337	--	--	--	--	--	Flagellar regulator flk GN=flk OS=Salmonella typhimurium (strain LT2 / SGSC1412 / ATCC 700720) PE=1 SV=1	Flagella biosynthesis regulator {ECO:0000313|EMBL:KGD82942.1} OS=Pantoea stewartii subsp. indologenes PE=4 SV=1	flagella biosynthesis regulator [Pantoea stewartii]	--	--	--	--	--
GE00338	[S]	Function unknown	--	K07793|0|pam:PANA_2678|hypothetical Protein; K07793 putative tricarboxylic transport membrane protein (A)	Tripartite tricarboxylate transporter TctA family	Uncharacterized 52.8 kDa protein in TAR-I ttuC&apos; 3&apos;region OS=Agrobacterium vitis (Rhizobium vitis) PE=4 SV=2	Tripartite tricarboxylate transporter TctA {ECO:0000313|EMBL:KGD82941.1} OS=Pantoea stewartii subsp. indologenes PE=4 SV=1	tripartite tricarboxylate transporter TctA [Pantoea stewartii]	--	TctA - Salmonella enterica.	--	--	--
GE00339	--	--	--	K07794|2.84564e-83|paq:PAGR_g1350|tricarboxylate transport protein TctB; K07794 putative tricarboxylic transport membrane protein (A)	Tripartite tricarboxylate transporter TctB family	--	Membrane protein {ECO:0000313|EMBL:KGD82940.1} OS=Pantoea stewartii subsp. indologenes PE=4 SV=1	membrane protein [Pantoea stewartii]	--	TctB - Salmonella enterica.	--	--	--
GE00340	[S]	Function unknown	--	K07795|0|pam:PANA_2676|hypothetical Protein; K07795 putative tricarboxylic transport membrane protein (A)	Tripartite tricarboxylate transporter family receptor	UPF0065 protein YflP (Precursor) GN=yflP OS=Bacillus subtilis (strain 168) PE=3 SV=2	Tricarboxylic transport membrane protein {ECO:0000313|EMBL:KGD82939.1} OS=Pantoea stewartii subsp. indologenes PE=4 SV=1	tricarboxylic transport membrane protein [Pantoea stewartii]	--	TctC - Salmonella enterica.	--	--	--
GE00341	[TK]	--	--	K07774|1.32812e-148|paq:PAGR_g1352|transcriptional regulatory protein TctD; K07774 two-component system, OmpR family, response regulator TctD (A)	Response regulator receiver domain	Transcriptional regulatory protein tctD GN=tctD OS=Salmonella typhimurium (strain LT2 / SGSC1412 / ATCC 700720) PE=2 SV=1	Transcriptional regulator {ECO:0000313|EMBL:KGD82938.1} OS=Pantoea stewartii subsp. indologenes PE=4 SV=1	transcriptional regulator [Pantoea stewartii]	--	--	PHI:2440|PidR|C5A846|337|Burkholderia_glumae|Reduced_virulence	(phoP) Possible two component system response transcriptional positive regulator PhoP [PhoP (VF0286)] [Mycobacterium tuberculosis H37Rv]	--
GE00342	[T]	Signal transduction mechanisms	--	K07649|0|paq:PAGR_g1353|integral membrane sensor signal transduction histidine kinase QseC; K07649 two-component system, OmpR family, sensor histidine kinase TctE [EC:2.7.13.3] (A)	Two-component sensor kinase N-terminal	Sensor protein QseC GN=qseC OS=Haemophilus influenzae (strain ATCC 51907 / DSM 11121 / KW20 / Rd) PE=1 SV=1	Histidine kinase {ECO:0000313|EMBL:KGD82937.1} OS=Pantoea stewartii subsp. indologenes PE=4 SV=1	histidine kinase [Pantoea stewartii]	--	--	PHI:2439|PidS|C5A845|337|Burkholderia_glumae|Reduced_virulence	--	--
GE00343	[GER]	--	--	--	EamA-like transporter family	Uncharacterized transporter YyaM GN=yyaM OS=Bacillus subtilis (strain 168) PE=3 SV=1	Multidrug DMT transporter {ECO:0000313|EMBL:KGD82936.1} OS=Pantoea stewartii subsp. indologenes PE=4 SV=1	multidrug DMT transporter [Pantoea stewartii]	--	--	--	--	--
GE00344	[HE]	--	--	K03473|0|paq:PAGR_g1355|erythronate-4-phosphate dehydrogenase PdxB; K03473 erythronate-4-phosphate dehydrogenase [EC:1.1.1.290] (A)	D-isomer specific 2-hydroxyacid dehydrogenase, NAD binding domain	Erythronate-4-phosphate dehydrogenase {ECO:0000255|HAMAP-Rule:MF_01825} GN=STM2370 OS=Salmonella typhimurium (strain LT2 / SGSC1412 / ATCC 700720) PE=1 SV=1	Erythronate-4-phosphate dehydrogenase {ECO:0000256|HAMAP-Rule:MF_01825} OS=Pantoea stewartii subsp. indologenes PE=3 SV=1	erythronate-4-phosphate dehydrogenase [Pantoea stewartii subsp. indologenes]	--	--	--	--	--
GE00345	[E]	Amino acid transport and metabolism	--	--	Semialdehyde dehydrogenase, dimerisation domain	USG-1 protein GN=usg OS=Escherichia coli (strain K12) PE=1 SV=1	Putative semialdehyde dehydrogenase {ECO:0000313|EMBL:EHT99866.1} OS=Pantoea stewartii subsp. stewartii DC283 PE=3 SV=1	semialdehyde dehydrogenase [Pantoea stewartii]	--	--	--	--	--
GE00346	[J]	Translation, ribosomal structure and biogenesis	--	K06173|0|plf:PANA5342_1384|truA; tRNA pseudouridine synthase A; K06173 tRNA pseudouridine38-40 synthase [EC:5.4.99.12] (A)	tRNA pseudouridine synthase	tRNA pseudouridine synthase A {ECO:0000255|HAMAP-Rule:MF_00171} GN=EFER_0845 OS=Escherichia fergusonii (strain ATCC 35469 / DSM 13698 / CDC 0568-73) PE=3 SV=1	tRNA pseudouridine synthase A {ECO:0000256|HAMAP-Rule:MF_00171} OS=Pantoea stewartii subsp. stewartii DC283 PE=3 SV=1	tRNA pseudouridine synthase A [Pantoea stewartii]	--	--	--	--	--
GE00347	[S]	Function unknown	--	K03975|3.17238e-151|plf:PANA5342_1385|dedA; protein DedA (protein DSG-1); K03975 membrane-associated protein (A)	SNARE associated Golgi protein	Protein DedA GN=dedA OS=Escherichia coli (strain K12) PE=1 SV=1	Uncharacterized protein {ECO:0000313|EMBL:KGD82933.1} OS=Pantoea stewartii subsp. indologenes PE=4 SV=1	hypothetical protein [Pantoea stewartii]	--	Protein dedA OS=Escherichia coli (strain K12) GN=dedA PE=1 SV=1	--	--	--
GE00348	[I]	Lipid transport and metabolism	--	K01963|0|plf:PANA5342_1386|accD; acetyl-CoA carboxylase subunit beta; K01963 acetyl-CoA carboxylase carboxyl transferase subunit beta [EC:6.4.1.2] (A)	Carboxyl transferase domain	Acetyl-coenzyme A carboxylase carboxyl transferase subunit beta {ECO:0000255|HAMAP-Rule:MF_01395} GN=ESA_00900 OS=Cronobacter sakazakii (strain ATCC BAA-894) PE=3 SV=2	Acetyl-coenzyme A carboxylase carboxyl transferase subunit beta {ECO:0000256|HAMAP-Rule:MF_01395} OS=Pantoea stewartii subsp. indologenes PE=3 SV=1	acetyl-CoA carboxylase subunit beta [Pantoea stewartii]	--	--	--	--	--
GE00349	[H]	Coenzyme transport and metabolism	--	K11754|0|pam:PANA_2667|folC; FolC; K11754 dihydrofolate synthase / folylpolyglutamate synthase [EC:6.3.2.12 6.3.2.17] (A)	Mur ligase middle domain	Dihydrofolate synthase GN=folC OS=Escherichia coli (strain K12) PE=1 SV=2	Bifunctional protein FolC {ECO:0000256|PIRNR:PIRNR001563} OS=Pantoea stewartii subsp. stewartii DC283 PE=3 SV=1	bifunctional folylpolyglutamate synthase/ dihydrofolate synthase [Pantoea stewartii]	--	--	--	--	--
GE00350	[S]	Function unknown	--	K03749|2.65398e-155|plf:PANA5342_1388|dedD; sporulation domain-containing protein; K03749 DedD protein (A)	Sporulation related domain	Protein DedD GN=dedD OS=Escherichia coli (strain K12) PE=4 SV=2	Cell division protein DedD {ECO:0000313|EMBL:KGD82931.1} OS=Pantoea stewartii subsp. indologenes PE=4 SV=1	cell division protein DedD [Pantoea stewartii]	--	--	--	--	--
GE00351	[R]	General function prediction only	--	K03558|2.59702e-115|plf:PANA5342_1390|cvpA; colicin V production protein; K03558 membrane protein required for colicin V production (A)	Colicin V production protein	Colicin V production protein GN=cvpA OS=Escherichia coli (strain K12) PE=1 SV=1	Colicin V production protein {ECO:0000313|EMBL:ERM12211.1} OS=Pantoea ananatis BRT175 PE=4 SV=1	colicin V production protein [Pantoea ananatis]	--	--	--	--	--
GE00352	[F]	Nucleotide transport and metabolism	--	K00764|0|paq:PAGR_g1363|amidophosphoribosyltransferase PurF; K00764 amidophosphoribosyltransferase [EC:2.4.2.14] (A)	Glutamine amidotransferases class-II	Amidophosphoribosyltransferase {ECO:0000255|HAMAP-Rule:MF_01931} OS=Shigella flexneri PE=3 SV=2	Amidophosphoribosyltransferase {ECO:0000313|EMBL:KGD82929.1} OS=Pantoea stewartii subsp. indologenes PE=4 SV=1	amidophosphoribosyltransferase [Pantoea stewartii]	--	--	PHI:502|ADE4|CAA89133|4932|Saccharomyces_cerevisiae|Reduced_virulence	--	--
GE00353	[H]	Coenzyme transport and metabolism	--	K03186|6.78848e-132|plf:PANA5342_1392|ubiX; 3-octaprenyl-4-hydroxybenzoate carboxy-lyase; K03186 4-hydroxy-3-polyprenylbenzoate decarboxylase [EC:4.1.1.98] (A)	Flavoprotein	3-octaprenyl-4-hydroxybenzoate carboxy-lyase partner protein GN=ubiX OS=Escherichia coli (strain K12) PE=2 SV=1	3-octaprenyl-4-hydroxybenzoate carboxy-lyase {ECO:0000313|EMBL:EHT99858.1} OS=Pantoea stewartii subsp. stewartii DC283 PE=4 SV=1	3-octaprenyl-4-hydroxybenzoate carboxy-lyase [Pantoea stewartii]	--	--	--	--	--
GE00354	[ET]	--	--	K10014|0|plf:PANA5342_1393|argT; cationic amino acid ABC transporter periplasmic-binding protein; K10014 histidine transport system substrate-binding protein (A)	Bacterial extracellular solute-binding proteins, family 3	Lysine/arginine/ornithine-binding periplasmic protein (Precursor) GN=argT OS=Salmonella typhimurium (strain LT2 / SGSC1412 / ATCC 700720) PE=1 SV=2	Periplasmic substrate-binding component of a lysine-arginine-ornithine transporter {ECO:0000313|EMBL:EHT99857.1} OS=Pantoea stewartii subsp. stewartii DC283 PE=4 SV=1	amino acid ABC transporter substrate-binding protein [Pantoea stewartii]	--	Lysine-arginine-ornithine-binding periplasmic protein precursor (LAO-binding protein) - Escherichia coli.	--	--	--
GE00355	--	--	--	K10016|8.126e-157|paj:PAJ_1950|hisQ; histidine transport system permease HisQ; K10016 histidine transport system permease protein (A)	Binding-protein-dependent transport system inner membrane component	Histidine transport system permease protein HisQ GN=hisQ OS=Escherichia coli (strain K12) PE=1 SV=2	Amino acid ABC transporter permease {ECO:0000313|EMBL:KGD82926.1} OS=Pantoea stewartii subsp. indologenes PE=4 SV=1	amino acid ABC transporter permease [Pantoea stewartii]	--	Histidine transport system permease protein hisQ - Salmonella typhimurium.	--	--	--
GE00356	--	--	--	K10015|9.57393e-170|plf:PANA5342_1395|hisM; histidine transport system, permease component; K10015 histidine transport system permease protein (A)	Binding-protein-dependent transport system inner membrane component	Histidine transport system permease protein HisM GN=hisM OS=Shigella flexneri PE=3 SV=1	Amino acid ABC transporter permease {ECO:0000313|EMBL:KGD82925.1} OS=Pantoea stewartii subsp. indologenes PE=4 SV=1	amino acid ABC transporter permease [Pantoea stewartii]	--	Histidine transport system permease protein hisM - Salmonella typhimurium.	--	--	--
GE00357	[E]	Amino acid transport and metabolism	--	K10017|0|plf:PANA5342_1396|hisP; histidine transport; K10017 histidine transport system ATP-binding protein [EC:3.6.3.21] (A)	ABC transporter	Histidine transport ATP-binding protein HisP GN=hisP OS=Escherichia coli (strain K12) PE=1 SV=2	Amino acid transporter {ECO:0000313|EMBL:KGD82924.1} OS=Pantoea stewartii subsp. indologenes PE=4 SV=1	amino acid transporter [Pantoea stewartii]	--	Histidine transport ATP-binding protein hisP - Salmonella typhimurium.	PHI:2067|ABC4|MGG_00937|148305|Magnaporthe_oryzae_(related:_Magnaporthe_grisea)|Loss_of_pathogenicity	(fbpC) iron(III) ABC transporter, ATP-binding protein [FbpABC (VF0272)] [Neisseria meningitidis MC58]	--
GE00358	[K]	Transcription	--	--	Putative sugar-binding domain	Transcriptional regulator LsrR GN=lsrR OS=Escherichia coli O139:H28 (strain E24377A / ETEC) PE=3 SV=1	Putative transcriptional regulatory protein {ECO:0000313|EMBL:EHT99853.1} OS=Pantoea stewartii subsp. stewartii DC283 PE=4 SV=1	DeoR family transcriptional regulator [Pantoea stewartii]	--	--	--	--	--
GE00359	[G]	Carbohydrate transport and metabolism	--	K00007|0|pam:PANA_2657|dalD; DalD; K00007 D-arabinitol 4-dehydrogenase [EC:1.1.1.11] (A)	Mannitol dehydrogenase C-terminal domain	D-arabinitol 4-dehydrogenase GN=dalD OS=Yersinia pestis PE=3 SV=1	DalD {ECO:0000313|EMBL:ADD77824.1} OS=Pantoea ananatis (strain LMG 20103) PE=4 SV=1	D-arabinitol 4-dehydrogenase [Pantoea stewartii]	--	--	PHI:2270|Mpd1|Q0U6E8|13684|Phaeosphaeria_nodorum_(related:_Stagonospora_nodorum)|Unaffected_pathogenicity	--	--
GE00360	[G]	Carbohydrate transport and metabolism	--	K00854|0|paj:PAJ_1945|xylB; xylulose kinase XylB; K00854 xylulokinase [EC:2.7.1.17] (A)	FGGY family of carbohydrate kinases, N-terminal domain	Xylulose kinase GN=xylB OS=Escherichia coli (strain K12) PE=1 SV=1	Xylulose kinase {ECO:0000313|EMBL:KGD82922.1} OS=Pantoea stewartii subsp. indologenes PE=4 SV=1	xylulose kinase [Pantoea stewartii]	--	--	--	--	--
GE00361	[GEPR]	--	Cellular Component: integral component of membrane (GO:0016021); Biological Process: transmembrane transport (GO:0055085);	--	Major Facilitator Superfamily	Ribitol transporter GN=rbtT OS=Klebsiella pneumoniae PE=3 SV=1	Cytochrome C biogenesis protein CcdA {ECO:0000313|EMBL:KGD82921.1} OS=Pantoea stewartii subsp. indologenes PE=4 SV=1	cytochrome C biogenesis protein CcdA [Pantoea stewartii]	--	Ribitol transporter - Klebsiella pneumoniae.	--	--	--
GE00362	[R]	General function prediction only	Molecular Function: catalytic activity (GO:0003824); Biological Process: cellular metabolic process (GO:0044237); Molecular Function: coenzyme binding (GO:0050662);	K07071|0|pam:PANA_2654|yfcH; hypothetical protein; K07071 (A)	NAD dependent epimerase/dehydratase family	Epimerase family protein YfcH GN=yfcH OS=Escherichia coli (strain K12) PE=3 SV=1	Epimerase {ECO:0000313|EMBL:KGD82920.1} OS=Pantoea stewartii subsp. indologenes PE=4 SV=1	epimerase [Pantoea stewartii]	--	--	--	--	--
GE00363	[O]	Posttranslational modification, protein turnover, chaperones	Molecular Function: glutathione transferase activity (GO:0004364);	--	Glutathione S-transferase, C-terminal domain	Glutathione S-transferase YfcF GN=yfcF OS=Escherichia coli (strain K12) PE=1 SV=1	Glutathione S-transferase {ECO:0000313|EMBL:KGD82919.1} OS=Pantoea stewartii subsp. indologenes PE=4 SV=1	glutathione S-transferase [Pantoea stewartii]	--	--	--	--	--
GE00364	[LR]	--	Molecular Function: hydrolase activity, acting on acid anhydrides (GO:0016817);	--	NUDIX domain	Uncharacterized Nudix hydrolase YPO2781/y1614/YP_2383 OS=Yersinia pestis PE=3 SV=1	NUDIX hydrolase {ECO:0000313|EMBL:KGD82918.1} OS=Pantoea stewartii subsp. indologenes PE=4 SV=1	NUDIX hydrolase [Pantoea stewartii]	--	--	--	--	--
GE00365	[E]	Amino acid transport and metabolism	Molecular Function: transporter activity (GO:0005215); Cellular Component: plasma membrane (GO:0005886); Biological Process: transport (GO:0006810); Cellular Component: integral component of membrane (GO:0016021);	K02053|7.06273e-174|paq:PAGR_g1378|spermidine/putrescine transport system permease protein PotC; K02053 putative spermidine/putrescine transport system permease protein (A)	Binding-protein-dependent transport system inner membrane component	Spermidine/putrescine transport system permease protein PotC GN=potC OS=Haemophilus influenzae (strain ATCC 51907 / DSM 11121 / KW20 / Rd) PE=3 SV=1	Polyamine ABC transporter permease {ECO:0000313|EMBL:KGD82917.1} OS=Pantoea stewartii subsp. indologenes PE=4 SV=1	polyamine ABC transporter permease [Pantoea stewartii]	--	--	--	--	--
GE00366	[E]	Amino acid transport and metabolism	Molecular Function: transporter activity (GO:0005215); Cellular Component: plasma membrane (GO:0005886); Biological Process: transport (GO:0006810); Cellular Component: integral component of membrane (GO:0016021);	K02054|0|plf:PANA5342_1406|binding-protein-dependent transport system inner membrane protein; K02054 putative spermidine/putrescine transport system permease protein (A)	Binding-protein-dependent transport system inner membrane component	Putrescine transport system permease protein PotH GN=potH OS=Escherichia coli (strain K12) PE=1 SV=1	Permease component of an ABC superfamily spermidine/putrescine transporter {ECO:0000313|EMBL:EHT99846.1} OS=Pantoea stewartii subsp. stewartii DC283 PE=3 SV=1	polyamine ABC transporter substrate-binding protein [Pantoea stewartii]	--	--	--	--	--
GE00367	[E]	Amino acid transport and metabolism	--	K02055|0|plf:PANA5342_1407|extracellular solute-binding protein; K02055 putative spermidine/putrescine transport system substrate-binding protein (A)	Bacterial extracellular solute-binding protein	Spermidine/putrescine-binding periplasmic protein 2 (Precursor) GN=potD-A OS=Haemophilus influenzae (strain ATCC 51907 / DSM 11121 / KW20 / Rd) PE=3 SV=2	Spermidine/putrescine ABC transporter substrate-binding protein {ECO:0000313|EMBL:KGD82915.1} OS=Pantoea stewartii subsp. indologenes PE=4 SV=1	spermidine/putrescine ABC transporter substrate-binding protein [Pantoea stewartii]	--	--	--	--	--
GE00368	[E]	Amino acid transport and metabolism	Molecular Function: 4-aminobutyrate transaminase activity (GO:0003867); Biological Process: gamma-aminobutyric acid metabolic process (GO:0009448); Molecular Function: pyridoxal phosphate binding (GO:0030170);	K00823|0|paj:PAJ_1935|puuE; 4-aminobutyrate aminotransferase; K00823 4-aminobutyrate aminotransferase [EC:2.6.1.19] (A)	Aminotransferase class-III	4-aminobutyrate aminotransferase PuuE GN=puuE OS=Escherichia coli (strain K12) PE=1 SV=1	GABA aminotransferase, PLP-dependent {ECO:0000313|EMBL:EHT99845.1} OS=Pantoea stewartii subsp. stewartii DC283 PE=3 SV=1	4-aminobutyrate aminotransferase [Pantoea stewartii]	--	--	argD|PHI:3126|D4I307|552|Erwinia_amylovora|mixed_outcome_	(pvdH) diaminobutyrate-2-oxoglutarate aminotransferase PvdH [pyoverdine (IA001)] [Pseudomonas aeruginosa PAO1]	--
GE00369	[KE]	--	Molecular Function: DNA binding (GO:0003677); Molecular Function: transcription factor activity, sequence-specific DNA binding (GO:0003700); Biological Process: regulation of transcription, DNA-templated (GO:0006355); Molecular Function: pyridoxal phosphate binding (GO:0030170); Molecular Function: 2-aminoadipate transaminase activity (GO:0047536);	K00375|0|paq:PAGR_g1382|GntR family transcriptional regulator MocR; K00375 GntR family transcriptional regulator / MocR family aminotransferase (A)	Aminotransferase class I and II	Probable rhizopine catabolism regulatory protein MocR GN=mocR OS=Rhizobium meliloti (Ensifer meliloti) PE=3 SV=1	Decarboxylase {ECO:0000313|EMBL:KGD82914.1} OS=Pantoea stewartii subsp. indologenes PE=4 SV=1	decarboxylase [Pantoea stewartii]	--	--	Vatr2|PHI:3028|A5CVB7|28447|Clavibacter_michiganensis|reduced_virulence_	--	--
GE00370	[E]	Amino acid transport and metabolism	Molecular Function: ATP binding (GO:0005524); Cellular Component: plasma membrane (GO:0005886); Biological Process: obsolete ATP catabolic process (GO:0006200); Molecular Function: polyamine-transporting ATPase activity (GO:0015417); Biological Process: polyamine transport (GO:0015846); Cellular Component: ATP-binding cassette (ABC) transporter complex (GO:0043190);	K02052|0|pam:PANA_2646|fbpC1; FbpC1; K02052 putative spermidine/putrescine transport system ATP-binding protein (A)	ABC transporter	Spermidine/putrescine import ATP-binding protein PotA {ECO:0000255|HAMAP-Rule:MF_01726} GN=Mvan_3387 OS=Mycobacterium vanbaalenii (strain DSM 7251 / PYR-1) PE=3 SV=1	ATP-binding component of an ABC superfamily spermidine/putrescine transporter {ECO:0000313|EMBL:EHT99843.1} OS=Pantoea stewartii subsp. stewartii DC283 PE=3 SV=1	spermidine/putrescine ABC transporter ATP-binding protein [Pantoea stewartii]	--	PROBABLE SUGAR-TRANSPORT ATP-BINDING PROTEIN ABC TRANSPORTER SUGC OS=Mycobacterium tuberculosis GN=sugC PE=4 SV=1	PHI:2067|ABC4|MGG_00937|148305|Magnaporthe_oryzae_(related:_Magnaporthe_grisea)|Loss_of_pathogenicity	(hitC) iron(III) ABC transporter, ATP-binding protein [HitABC (VF0268)] [Haemophilus influenzae Rd KW20]	--
GE00371	[R]	General function prediction only	Cellular Component: cytoplasm (GO:0005737); Biological Process: acetyl-CoA biosynthetic process (GO:0006085); Molecular Function: phosphate acetyltransferase activity (GO:0008959);	K13788|0|plf:PANA5342_1411|pta; phosphate acetyltransferase; K13788 phosphate acetyltransferase [EC:2.3.1.8] (A)	Phosphate acetyl/butaryl transferase	Phosphate acetyltransferase GN=pta OS=Yersinia pestis PE=3 SV=1	Phosphate acetyltransferase {ECO:0000256|PIRNR:PIRNR006107} OS=Pantoea stewartii subsp. stewartii DC283 PE=3 SV=1	phosphate acetyltransferase [Pantoea stewartii]	--	--	--	--	--
GE00372	[C]	Energy production and conversion	Molecular Function: magnesium ion binding (GO:0000287); Molecular Function: ATP binding (GO:0005524); Cellular Component: cytoplasm (GO:0005737); Biological Process: organic acid metabolic process (GO:0006082); Biological Process: acetyl-CoA biosynthetic process (GO:0006085); Molecular Function: acetate kinase activity (GO:0008776); Biological Process: phosphorylation (GO:0016310);	K00925|0|plf:PANA5342_1412|ackA; acetate kinase; K00925 acetate kinase [EC:2.7.2.1] (A)	Acetokinase family	Acetate kinase {ECO:0000255|HAMAP-Rule:MF_00020} GN=STM2337 OS=Salmonella typhimurium (strain LT2 / SGSC1412 / ATCC 700720) PE=1 SV=1	Acetate kinase {ECO:0000256|HAMAP-Rule:MF_00020} OS=Pantoea stewartii subsp. indologenes PE=3 SV=1	acetate kinase [Pantoea stewartii]	--	--	--	--	--
GE00373	[S]	Function unknown	Cellular Component: plasma membrane (GO:0005886); Cellular Component: integral component of membrane (GO:0016021);	K09899|2.58999e-102|plf:PANA5342_1414|yfbV; hypothetical protein; K09899 hypothetical protein (A)	Protein of unknown function, DUF412	UPF0208 membrane protein Spro_3315 {ECO:0000255|HAMAP-Rule:MF_01101} GN=Spro_3315 OS=Serratia proteamaculans (strain 568) PE=3 SV=1	UPF0208 membrane protein yfbV {ECO:0000256|HAMAP-Rule:MF_01101} OS=Pantoea stewartii subsp. stewartii DC283 PE=3 SV=1	hypothetical protein [Pantoea stewartii]	--	--	--	--	--
GE00374	[S]	Function unknown	--	K09161|4.38681e-112|pam:PANA_2641|yfbU; hypothetical protein; K09161 hypothetical protein (A)	YfbU domain	UPF0304 protein YE1336 {ECO:0000255|HAMAP-Rule:MF_00762} GN=YE1336 OS=Yersinia enterocolitica serotype O:8 / biotype 1B (strain NCTC 13174 / PE=3 SV=1	UPF0304 protein yfbU {ECO:0000256|HAMAP-Rule:MF_00762} OS=Pantoea stewartii subsp. stewartii DC283 PE=3 SV=1	hypothetical protein [Pantoea stewartii]	--	--	--	--	--
GE00375	[R]	General function prediction only	Biological Process: metabolic process (GO:0008152); Molecular Function: sugar-phosphatase activity (GO:0050308);	--	Haloacid dehalogenase-like hydrolase	Sugar phosphatase YfbT GN=yfbT OS=Escherichia coli (strain K12) PE=1 SV=2	Sugar phosphatase {ECO:0000313|EMBL:EHT99838.1} OS=Pantoea stewartii subsp. stewartii DC283 PE=4 SV=1	phosphatase [Pantoea stewartii]	--	--	--	--	--
GE00376	[R]	General function prediction only	Molecular Function: phosphoric diester hydrolase activity (GO:0008081); Biological Process: metabolic process (GO:0008152); Molecular Function: metal ion binding (GO:0046872);	K08722|1.11265e-142|plf:PANA5342_1417|yfbR; 5'-nucleotidase; K08722 5'-deoxynucleotidase [EC:3.1.3.89] (A)	HD domain	5&apos;-deoxynucleotidase ETA_12010 {ECO:0000255|HAMAP-Rule:MF_01100} GN=ETA_12010 OS=Erwinia tasmaniensis (strain DSM 17950 / Et1/99) PE=3 SV=1	5&apos;-deoxynucleotidase yfbR {ECO:0000256|HAMAP-Rule:MF_01100} OS=Pantoea stewartii subsp. stewartii DC283 PE=3 SV=1	5&apos;-nucleotidase [Pantoea stewartii]	--	--	--	--	--
GE00377	[E]	Amino acid transport and metabolism	Molecular Function: L-alanine:2-oxoglutarate aminotransferase activity (GO:0004021); Molecular Function: L-aspartate:2-oxoglutarate aminotransferase activity (GO:0004069); Molecular Function: valine-pyruvate transaminase activity (GO:0009042); Biological Process: biosynthetic process (GO:0009058); Molecular Function: pyridoxal phosphate binding (GO:0030170); Molecular Function: L-phenylalanine:2-…	K14260|0|pam:PANA_2638|yfbQ; hypothetical protein; K14260 alanine-synthesizing transaminase [EC:2.6.1.66 2.6.1.2] (A)	Aminotransferase class I and II	Glutamate-pyruvate aminotransferase AlaA GN=alaA OS=Shigella flexneri PE=3 SV=1	Aminotransferase {ECO:0000313|EMBL:KGD82906.1} OS=Pantoea stewartii subsp. indologenes PE=4 SV=1	aminotransferase [Pantoea stewartii]	--	--	Vatr2|PHI:3028|A5CVB7|28447|Clavibacter_michiganensis|reduced_virulence_	--	--
GE00378	[K]	Transcription	Molecular Function: DNA binding (GO:0003677); Molecular Function: transcription factor activity, sequence-specific DNA binding (GO:0003700); Biological Process: regulation of transcription, DNA-templated (GO:0006355);	--	LysR substrate binding domain	Probable HTH-type transcriptional regulator LrhA GN=lrhA OS=Escherichia coli O157:H7 PE=3 SV=1	Transcriptional regulator {ECO:0000313|EMBL:KGD82905.1} OS=Pantoea stewartii subsp. indologenes PE=4 SV=1	transcriptional regulator [Pantoea stewartii]	--	--	SoxR|PHI:3092|H3RI38|66269|Pantoea_stewartii|reduced_virulence_	--	--
GE00379	[C]	Energy production and conversion	Cellular Component: plasma membrane (GO:0005886); Biological Process: transport (GO:0006810); Molecular Function: NADH dehydrogenase (ubiquinone) activity (GO:0008137); Cellular Component: integral component of membrane (GO:0016021); Biological Process: photosynthesis, light reaction (GO:0019684); Molecular Function: quinone binding (GO:0048038); Biological Process: oxidation-reduction process (G…	K00330|3.51481e-100|plf:PANA5342_1423|nuoA; NADH dehydrogenase I subunit A; K00330 NADH-quinone oxidoreductase subunit A [EC:1.6.5.3] (A)	NADH-ubiquinone/plastoquinone oxidoreductase, chain 3	NADH-quinone oxidoreductase subunit A {ECO:0000255|HAMAP-Rule:MF_01394} GN=KPN78578_26340 OS=Klebsiella pneumoniae subsp. pneumoniae (strain ATCC 700721 / MGH PE=3 SV=2	NADH-quinone oxidoreductase subunit A {ECO:0000256|HAMAP-Rule:MF_01394} OS=Pantoea stewartii subsp. stewartii DC283 PE=3 SV=1	NADH:ubiquinone oxidoreductase subunit A [Pantoea stewartii]	--	NADH-quinone oxidoreductase subunit A - Escherichia coli.	--	--	--
GE00380	[C]	Energy production and conversion	Molecular Function: iron ion binding (GO:0005506); Cellular Component: plasma membrane (GO:0005886); Biological Process: transport (GO:0006810); Molecular Function: NADH dehydrogenase (ubiquinone) activity (GO:0008137); Biological Process: photosynthesis, light reaction (GO:0019684); Molecular Function: quinone binding (GO:0048038); Molecular Function: 4 iron, 4 sulfur cluster binding (GO:0051539…	K00331|2.39614e-168|plf:PANA5342_1424|nuoB; NADH dehydrogenase I subunit B; K00331 NADH-quinone oxidoreductase subunit B [EC:1.6.5.3] (A)	NADH ubiquinone oxidoreductase, 20 Kd subunit	NADH-quinone oxidoreductase subunit B {ECO:0000255|HAMAP-Rule:MF_01356} GN=ESA_00933 OS=Cronobacter sakazakii (strain ATCC BAA-894) PE=3 SV=1	NADH-quinone oxidoreductase subunit B {ECO:0000256|HAMAP-Rule:MF_01356} OS=Pantoea stewartii subsp. stewartii DC283 PE=3 SV=1	MULTISPECIES: NADH dehydrogenase subunit B [Pantoea]	--	NADH-quinone oxidoreductase subunit B - Escherichia coli.	--	--	--
GE00381	[C]	Energy production and conversion	Cellular Component: plasma membrane (GO:0005886); Biological Process: transport (GO:0006810); Molecular Function: NADH dehydrogenase (ubiquinone) activity (GO:0008137); Cellular Component: NADH dehydrogenase complex (GO:0030964); Molecular Function: quinone binding (GO:0048038); Molecular Function: NAD binding (GO:0051287); Biological Process: oxidation-reduction process (GO:0055114);	K13378|0|plf:PANA5342_1425|nuoC; NADH dehydrogenase I subunit C/D; K13378 NADH-quinone oxidoreductase subunit C/D [EC:1.6.5.3] (A)	Respiratory-chain NADH dehydrogenase, 49 Kd subunit	NADH-quinone oxidoreductase subunit C/D {ECO:0000255|HAMAP-Rule:MF_01359} OS=Erwinia tasmaniensis (strain DSM 17950 / Et1/99) PE=3 SV=1	NADH-quinone oxidoreductase subunit C/D {ECO:0000256|HAMAP-Rule:MF_01359, ECO:0000256|SAAS:SAAS00063813} OS=Pantoea stewartii subsp. stewartii DC283 PE=3 SV=1	bifunctional NADH:ubiquinone oxidoreductase subunit C/D [Pantoea stewartii]	--	NADH dehydrogenase I chain C/D (EC 1.6.5.3) (NADH-ubiquinone oxidoreductase chain 3/4) (NUO3/NUO4) - Escherichia coli.	PHI:445|NOS1||5518|Fusarium_graminearum|Reduced_virulence	--	--
GE00382	[C]	Energy production and conversion	Molecular Function: NADH dehydrogenase (ubiquinone) activity (GO:0008137); Molecular Function: metal ion binding (GO:0046872); Molecular Function: 2 iron, 2 sulfur cluster binding (GO:0051537); Biological Process: oxidation-reduction process (GO:0055114);	K00334|2.82941e-123|plf:PANA5342_1426|nuoE; NADH dehydrogenase I subunit E; K00334 NADH-quinone oxidoreductase subunit E [EC:1.6.5.3] (A)	Thioredoxin-like [2Fe-2S] ferredoxin	NADH-quinone oxidoreductase subunit E GN=nuoE OS=Salmonella typhimurium (strain LT2 / SGSC1412 / ATCC 700720) PE=3 SV=1	NADH:ubiquinone oxidoreductase, chain E {ECO:0000313|EMBL:EHT99831.1} OS=Pantoea stewartii subsp. stewartii DC283 PE=4 SV=1	MULTISPECIES: NADH dehydrogenase subunit E [Pantoea]	--	NADH-quinone oxidoreductase subunit E - Escherichia coli.	--	--	--
GE00383	[C]	Energy production and conversion	Molecular Function: NADH dehydrogenase (ubiquinone) activity (GO:0008137); Molecular Function: FMN binding (GO:0010181); Molecular Function: metal ion binding (GO:0046872); Molecular Function: NAD binding (GO:0051287); Molecular Function: 4 iron, 4 sulfur cluster binding (GO:0051539); Biological Process: oxidation-reduction process (GO:0055114);	--	Respiratory-chain NADH dehydrogenase 51 Kd subunit	NADH-quinone oxidoreductase subunit F GN=nuoF OS=Salmonella typhimurium (strain LT2 / SGSC1412 / ATCC 700720) PE=3 SV=2	NADH:ubiquinone oxidoreductase, chain F {ECO:0000313|EMBL:EHT99830.1} OS=Pantoea stewartii subsp. stewartii DC283 PE=4 SV=1	NADH dehydrogenase subunit F [Pantoea stewartii]	--	NADH dehydrogenase I chain F (EC 1.6.5.3) (NADH-ubiquinone oxidoreductase chain 6) (NUO6) - Escherichia coli.	--	--	--
GE00384	[C]	Energy production and conversion	Molecular Function: NADH dehydrogenase (ubiquinone) activity (GO:0008137); Molecular Function: electron carrier activity (GO:0009055); Cellular Component: membrane (GO:0016020); Molecular Function: molybdenum ion binding (GO:0030151); Biological Process: ATP synthesis coupled electron transport (GO:0042773); Molecular Function: iron-sulfur cluster binding (GO:0051536);	--	NADH-ubiquinone oxidoreductase-G iron-sulfur binding region	NADH-quinone oxidoreductase subunit G GN=nuoG OS=Escherichia coli O6:H1 (strain CFT073 / ATCC 700928 / UPEC) PE=3 SV=3	NADH:ubiquinone oxidoreductase, chain G {ECO:0000313|EMBL:EHT99829.1} OS=Pantoea stewartii subsp. stewartii DC283 PE=4 SV=1	NADH dehydrogenase subunit G [Pantoea stewartii]	--	NADH dehydrogenase I chain G (EC 1.6.5.3) (NADH-ubiquinone oxidoreductase chain G) (NUO7) - Escherichia coli.	--	--	--
GE00385	[C]	Energy production and conversion	Cellular Component: plasma membrane (GO:0005886); Cellular Component: integral component of membrane (GO:0016021); Molecular Function: quinone binding (GO:0048038); Molecular Function: NADH dehydrogenase (quinone) activity (GO:0050136); Biological Process: oxidation-reduction process (GO:0055114);	K00337|0|plf:PANA5342_1429|nuoH; NADH dehydrogenase I subunit H; K00337 NADH-quinone oxidoreductase subunit H [EC:1.6.5.3] (A)	NADH dehydrogenase	NADH-quinone oxidoreductase subunit H {ECO:0000255|HAMAP-Rule:MF_01350} GN=KPN78578_26280 OS=Klebsiella pneumoniae subsp. pneumoniae (strain ATCC 700721 / MGH PE=3 SV=1	NADH-quinone oxidoreductase subunit H {ECO:0000256|HAMAP-Rule:MF_01350} OS=Pantoea stewartii subsp. indologenes PE=3 SV=1	NADH:ubiquinone oxidoreductase [Pantoea stewartii]	--	NADH-quinone oxidoreductase subunit H - Escherichia coli.	--	--	--
GE00386	[C]	Energy production and conversion	Molecular Function: iron ion binding (GO:0005506); Cellular Component: plasma membrane (GO:0005886); Molecular Function: electron carrier activity (GO:0009055); Biological Process: photosynthesis, light reaction (GO:0019684); Molecular Function: quinone binding (GO:0048038); Molecular Function: NADH dehydrogenase (quinone) activity (GO:0050136); Molecular Function: 4 iron, 4 sulfur cluster bindin…	K00338|6.563e-130|plf:PANA5342_1430|nuoI; NADH dehydrogenase I subunit I; K00338 NADH-quinone oxidoreductase subunit I [EC:1.6.5.3] (A)	4Fe-4S binding domain	NADH-quinone oxidoreductase subunit I {ECO:0000255|HAMAP-Rule:MF_01351} GN=ETA_12110 OS=Erwinia tasmaniensis (strain DSM 17950 / Et1/99) PE=3 SV=1	NADH-quinone oxidoreductase subunit I {ECO:0000256|HAMAP-Rule:MF_01351} OS=Pantoea stewartii subsp. stewartii DC283 PE=3 SV=1	MULTISPECIES: NADH dehydrogenase subunit I [Pantoea]	--	NADH-quinone oxidoreductase subunit I - Escherichia coli.	--	--	--
GE00387	[C]	Energy production and conversion	Molecular Function: NADH dehydrogenase (ubiquinone) activity (GO:0008137); Biological Process: oxidation-reduction process (GO:0055114);	K00339|6.44285e-125|pam:PANA_2628|nuoJ; NuoJ; K00339 NADH-quinone oxidoreductase subunit J [EC:1.6.5.3] (A)	NADH-ubiquinone/plastoquinone oxidoreductase chain 6	NADH-quinone oxidoreductase subunit J GN=nuoJ OS=Shigella flexneri PE=3 SV=1	NADH:ubiquinone oxidoreductase, membrane subunit J {ECO:0000313|EMBL:EHT99826.1} OS=Pantoea stewartii subsp. stewartii DC283 PE=3 SV=1	NADH:ubiquinone oxidoreductase subunit J [Pantoea stewartii]	--	NADH-quinone oxidoreductase subunit J - Escherichia coli.	--	--	--
GE00388	[C]	Energy production and conversion	Cellular Component: plasma membrane (GO:0005886); Biological Process: transport (GO:0006810); Cellular Component: integral component of membrane (GO:0016021); Biological Process: photosynthesis, light reaction (GO:0019684); Biological Process: ATP synthesis coupled electron transport (GO:0042773); Molecular Function: quinone binding (GO:0048038); Molecular Function: NADH dehydrogenase (quinone) a…	K00340|1.65245e-57|yey:Y11_02241|NADH-ubiquinone oxidoreductase subunit K (EC:1.6.5.3); K00340 NADH-quinone oxidoreductase subunit K [EC:1.6.5.3] (A)	NADH-ubiquinone/plastoquinone oxidoreductase chain 4L	NADH-quinone oxidoreductase subunit K {ECO:0000255|HAMAP-Rule:MF_01456} OS=Yersinia enterocolitica serotype O:8 / biotype 1B (strain NCTC 13174 / PE=3 SV=1	NADH:ubiquinone oxidoreductase subunit K {ECO:0000313|EMBL:KGL56671.1} OS=Pantoea ananas (Erwinia uredovora) PE=4 SV=1	MULTISPECIES: NADH:ubiquinone oxidoreductase subunit K [Pantoea]	--	NADH-quinone oxidoreductase subunit K - Escherichia coli.	--	--	--
GE00389	[CP]	--	Molecular Function: NADH dehydrogenase (ubiquinone) activity (GO:0008137); Cellular Component: integral component of membrane (GO:0016021); Biological Process: ATP synthesis coupled electron transport (GO:0042773);	K00341|0|paq:PAGR_g1402|NADH-quinone oxidoreductase chain L NuoL; K00341 NADH-quinone oxidoreductase subunit L [EC:1.6.5.3] (A)	NADH-Ubiquinone/plastoquinone (complex I), various chains	NADH-quinone oxidoreductase subunit L GN=nuoL OS=Escherichia coli (strain K12) PE=1 SV=2	NADH:ubiquinone oxidoreductase subunit L {ECO:0000313|EMBL:KGD82894.1} OS=Pantoea stewartii subsp. indologenes PE=4 SV=1	NADH:ubiquinone oxidoreductase subunit L [Pantoea stewartii]	--	NADH dehydrogenase I chain L (EC 1.6.5.3) (NADH-ubiquinone oxidoreductase chain L) (NUO12) - Escherichia coli.	--	--	--
GE00390	[C]	Energy production and conversion	Molecular Function: NADH dehydrogenase (ubiquinone) activity (GO:0008137); Cellular Component: integral component of membrane (GO:0016021); Biological Process: ATP synthesis coupled electron transport (GO:0042773);	K00342|0|plf:PANA5342_1434|nuoM; NADH dehydrogenase I subunit M; K00342 NADH-quinone oxidoreductase subunit M [EC:1.6.5.3] (A)	NADH-Ubiquinone/plastoquinone (complex I), various chains	NADH-quinone oxidoreductase subunit M GN=nuoM OS=Escherichia coli (strain K12) PE=1 SV=1	NADH:ubiquinone oxidoreductase subunit M {ECO:0000313|EMBL:KGD82893.1} OS=Pantoea stewartii subsp. indologenes PE=4 SV=1	NADH:ubiquinone oxidoreductase subunit M [Pantoea stewartii]	--	NADH-quinone oxidoreductase subunit M - Escherichia coli.	--	--	--
GE00391	[C]	Energy production and conversion	Cellular Component: plasma membrane (GO:0005886); Biological Process: transport (GO:0006810); Molecular Function: NADH dehydrogenase (ubiquinone) activity (GO:0008137); Cellular Component: integral component of membrane (GO:0016021); Biological Process: photosynthesis, light reaction (GO:0019684); Biological Process: ATP synthesis coupled electron transport (GO:0042773); Molecular Function: quino…	K00343|0|plf:PANA5342_1435|nuoN; NADH dehydrogenase I subunit N; K00343 NADH-quinone oxidoreductase subunit N [EC:1.6.5.3] (A)	NADH-Ubiquinone/plastoquinone (complex I), various chains	NADH-quinone oxidoreductase subunit N {ECO:0000255|HAMAP-Rule:MF_00445} GN=ETA_12160 OS=Erwinia tasmaniensis (strain DSM 17950 / Et1/99) PE=3 SV=1	NADH-quinone oxidoreductase subunit N {ECO:0000256|HAMAP-Rule:MF_00445} OS=Pantoea stewartii subsp. stewartii DC283 PE=3 SV=1	NADH:ubiquinone oxidoreductase subunit N [Pantoea stewartii]	--	NADH-quinone oxidoreductase subunit N - Escherichia coli.	--	--	--
GE00392	[I]	Lipid transport and metabolism	Biological Process: proteolysis (GO:0006508); Molecular Function: acetylesterase activity (GO:0008126); Molecular Function: serine-type peptidase activity (GO:0008236); Biological Process: xylan catabolic process (GO:0045493);	--	alpha/beta hydrolase fold	Endo-1,4-beta-xylanase B GN=xynB OS=Butyrivibrio fibrisolvens PE=3 SV=1	Alpha/beta hydrolase {ECO:0000313|EMBL:EHT99821.1} OS=Pantoea stewartii subsp. stewartii DC283 PE=4 SV=1	XynB [Pantoea stewartii]	CE10.hmm	--	--	--	--
GE00393	[R]	General function prediction only	Molecular Function: N-acetyltransferase activity (GO:0008080);	K02348|3.1277e-93|paq:PAGR_g1406|GCN5-like N-acetyltransferase ElaA; K02348 ElaA protein (A)	Acetyltransferase (GNAT) domain	Protein ElaA GN=elaA OS=Shigella flexneri PE=3 SV=1	GNAT family acetyltransferase {ECO:0000313|EMBL:EHT99820.1} OS=Pantoea stewartii subsp. stewartii DC283 PE=4 SV=1	acyltransferase [Pantoea stewartii]	--	--	--	--	--
GE00394	[P]	Inorganic ion transport and metabolism	Molecular Function: catalytic activity (GO:0003824); Biological Process: carbohydrate biosynthetic process (GO:0016051); Molecular Function: carbohydrate binding (GO:0030246); Cellular Component: periplasmic space (GO:0042597);	--	Periplasmic glucan biosynthesis protein, MdoG	Glucans biosynthesis protein D (Precursor) GN=mdoD OS=Salmonella typhi PE=3 SV=2	Glucan biosynthesis protein, periplasmic {ECO:0000313|EMBL:EHT99819.1} OS=Pantoea stewartii subsp. stewartii DC283 PE=4 SV=1	glucan biosynthesis protein D [Pantoea stewartii]	--	--	--	--	--
GE00395	--	--	--	K05594|1.11491e-65|paq:PAGR_g1408|putative membrane protein ElaB; K05594 ElaB protein (A)	Bacterial protein of unknown function (DUF883)	Protein ElaB GN=elaB OS=Escherichia coli (strain K12) PE=1 SV=1	Protein ElaB {ECO:0000313|EMBL:KGD82889.1} OS=Pantoea stewartii subsp. indologenes PE=4 SV=1	protein ElaB [Pantoea stewartii]	--	--	--	--	--
GE00396	[R]	General function prediction only	Biological Process: Mo-molybdopterin cofactor biosynthetic process (GO:0006777);	--	Probable molybdopterin binding domain	CinA-like protein {ECO:0000255|HAMAP-Rule:MF_00226} GN=EcHS_A2392 OS=Escherichia coli O9:H4 (strain HS) PE=3 SV=1	CinA-like protein {ECO:0000256|HAMAP-Rule:MF_00226} OS=Pantoea stewartii subsp. stewartii DC283 PE=3 SV=1	hypothetical protein [Pantoea stewartii]	--	--	--	--	--
GE00397	[K]	Transcription	Molecular Function: DNA binding (GO:0003677); Biological Process: regulation of transcription, DNA-templated (GO:0006355);	--	Bacterial regulatory proteins, tetR family	Transposon Tn10 TetC protein GN=tetC OS=Escherichia coli PE=1 SV=1	TetR family transcriptional regulator {ECO:0000313|EMBL:EHT99816.1} OS=Pantoea stewartii subsp. stewartii DC283 PE=4 SV=1	TetR family transcriptional regulator [Pantoea stewartii]	--	--	--	--	--
GE00398	[J]	Translation, ribosomal structure and biogenesis	--	--	Endoribonuclease L-PSP	RutC family protein YjgH GN=yjgH OS=Escherichia coli (strain K12) PE=1 SV=1	Putative mRNA endoribonuclease {ECO:0000313|EMBL:EHT99815.1} OS=Pantoea stewartii subsp. stewartii DC283 PE=4 SV=1	endoribonuclease L-PSP [Pantoea stewartii]	--	--	--	--	--
GE00399	[C]	Energy production and conversion	Molecular Function: electron carrier activity (GO:0009055); Molecular Function: metal ion binding (GO:0046872); Molecular Function: 2 iron, 2 sulfur cluster binding (GO:0051537);	K11107|2.50434e-52|plf:PANA5342_1441|yfaE; 2Fe-2S Ferredoxin-1; K11107 ferredoxin (A)	2Fe-2S iron-sulfur cluster binding domain	Uncharacterized ferredoxin-like protein YfaE GN=yfaE OS=Escherichia coli (strain K12) PE=3 SV=1	Putative 2Fe-2S cluster-containing protein {ECO:0000313|EMBL:EHT99814.1} OS=Pantoea stewartii subsp. stewartii DC283 PE=4 SV=1	2Fe-2S ferredoxin [Pantoea stewartii]	--	--	--	--	--
GE00400	[F]	Nucleotide transport and metabolism	Molecular Function: ribonucleoside-diphosphate reductase activity, thioredoxin disulfide as acceptor (GO:0004748); Biological Process: deoxyribonucleoside diphosphate metabolic process (GO:0009186); Molecular Function: transition metal ion binding (GO:0046914); Biological Process: oxidation-reduction process (GO:0055114);	K00526|0|paj:PAJ_1905|nrdB; ribonucleoside-diphosphate reductase 1 beta subunit NrdB; K00526 ribonucleoside-diphosphate reductase beta chain [EC:1.17.4.1] (A)	Ribonucleotide reductase, small chain	Ribonucleoside-diphosphate reductase 1 subunit beta GN=nrdB OS=Escherichia coli (strain K12) PE=1 SV=2	Ferritin-like ribonucleoside diphosphate reductase 1, beta subunit {ECO:0000313|EMBL:EHT99813.1} OS=Pantoea stewartii subsp. stewartii DC283 PE=4 SV=1	ribonucleotide-diphosphate reductase subunit beta [Pantoea stewartii]	--	--	--	--	--
GE00401	[F]	Nucleotide transport and metabolism	Molecular Function: ribonucleoside-diphosphate reductase activity, thioredoxin disulfide as acceptor (GO:0004748); Molecular Function: ATP binding (GO:0005524); Cellular Component: ribonucleoside-diphosphate reductase complex (GO:0005971); Biological Process: DNA replication (GO:0006260); Biological Process: oxidation-reduction process (GO:0055114);	K00525|0|plf:PANA5342_1443|nrdA; ribonucleoside-diphosphate reductase subunit alpha; K00525 ribonucleoside-diphosphate reductase alpha chain [EC:1.17.4.1] (A)	Ribonucleotide reductase, barrel domain	Ribonucleoside-diphosphate reductase 1 subunit alpha GN=nrdA OS=Escherichia coli (strain K12) PE=1 SV=2	Ribonucleotide-diphosphate reductase subunit alpha {ECO:0000313|EMBL:KGD82883.1} OS=Pantoea stewartii subsp. indologenes PE=4 SV=1	ribonucleotide-diphosphate reductase subunit alpha [Pantoea stewartii]	--	--	--	--	--
GE00402	[H]	Coenzyme transport and metabolism	Biological Process: ubiquinone biosynthetic process (GO:0006744); Molecular Function: 2-polyprenyl-6-methoxy-1,4-benzoquinone methyltransferase activity (GO:0008425); Molecular Function: 3-demethylubiquinone-9 3-O-methyltransferase activity (GO:0008689); Biological Process: methylation (GO:0032259);	K00568|1.33335e-172|plf:PANA5342_1445|ubiG; 3-demethylubiquinone-9 3-methyltransferase; K00568 2-polyprenyl-6-hydroxyphenyl methylase / 3-demethylubiquinone-9 3-methyltransferase [EC:2.1.1.222 2.1.1.64] (A)	Methyltransferase domain	Ubiquinone biosynthesis O-methyltransferase {ECO:0000255|HAMAP-Rule:MF_00472} GN=ETA_12250 OS=Erwinia tasmaniensis (strain DSM 17950 / Et1/99) PE=3 SV=1	Ubiquinone biosynthesis O-methyltransferase {ECO:0000256|HAMAP-Rule:MF_00472} OS=Pantoea stewartii subsp. indologenes PE=3 SV=1	3-demethylubiquinone-9 3-methyltransferase [Pantoea stewartii]	--	--	--	--	--
GE00403	[L]	Replication, recombination and repair	Molecular Function: DNA binding (GO:0003677); Molecular Function: DNA topoisomerase type II (ATP-hydrolyzing) activity (GO:0003918); Molecular Function: ATP binding (GO:0005524); Cellular Component: chromosome (GO:0005694); Cellular Component: cytoplasm (GO:0005737); Biological Process: DNA-dependent DNA replication (GO:0006261); Biological Process: DNA topological change (GO:0006265);	K02469|0|plf:PANA5342_1446|gyrA; DNA gyrase subunit A; K02469 DNA gyrase subunit A [EC:5.99.1.3] (A)	DNA gyrase/topoisomerase IV, subunit A	DNA gyrase subunit A {ECO:0000255|HAMAP-Rule:MF_01897} GN=STM2272 OS=Salmonella typhimurium (strain LT2 / SGSC1412 / ATCC 700720) PE=3 SV=3	DNA gyrase subunit A {ECO:0000256|HAMAP-Rule:MF_01897} OS=Pantoea stewartii subsp. indologenes PE=3 SV=1	DNA gyrase subunit A [Pantoea stewartii]	--	--	PHI:824|GyrA|BAC98434|337|Burkholderia_glumae|Chemistry_target	--	--
GE00404	[T]	Signal transduction mechanisms	Molecular Function: phosphorelay sensor kinase activity (GO:0000155); Molecular Function: phosphorelay response regulator activity (GO:0000156); Biological Process: phosphorelay signal transduction system (GO:0000160); Molecular Function: ATP binding (GO:0005524); Cellular Component: plasma membrane (GO:0005886); Biological Process: regulation of transcription, DNA-templated (GO:0006355); Cellula…	K07677|0|paq:PAGR_g1417|integral membrane sensor hybrid histidine kinase RcsC; K07677 two-component system, NarL family, capsular synthesis sensor histidine kinase RcsC [EC:2.7.13.3] (A)	Histidine kinase-, DNA gyrase B-, and HSP90-like ATPase	Sensor histidine kinase RcsC {ECO:0000255|HAMAP-Rule:MF_00979} OS=Escherichia coli (strain K12) PE=1 SV=1	Histidine kinase {ECO:0000313|EMBL:KGD82880.1} OS=Pantoea stewartii subsp. indologenes PE=4 SV=1	histidine kinase [Pantoea stewartii]	--	--	PHI:2500|rcsC|D4I7B7|552|Erwinia_amylovora|Loss_of_pathogenicity	(cheA) chemotaxis histidine kinase [Pse5Ac7Ac, Pse5Ac7Am, Pse8OAc, Pse5Am7AcGlnAc (AI151)] [Campylobacter jejuni subsp. jejuni NCTC 11168]	--
GE00405	[TK]	--	Molecular Function: phosphorelay response regulator activity (GO:0000156); Biological Process: phosphorelay signal transduction system (GO:0000160); Molecular Function: DNA binding (GO:0003677); Molecular Function: transcription factor activity, sequence-specific DNA binding (GO:0003700); Biological Process: regulation of transcription, DNA-templated (GO:0006355); Biological Process: intracellula…	K07687|1.28621e-151|pam:PANA_2610|rcsB; RcsB; K07687 two-component system, NarL family, captular synthesis response regulator RcsB (A)	Response regulator receiver domain	Transcriptional regulatory protein RcsB {ECO:0000255|HAMAP-Rule:MF_00981} GN=STM2270 OS=Salmonella typhimurium (strain LT2 / SGSC1412 / ATCC 700720) PE=3 SV=1	DNA-binding response regulator in two-component regulatory system with RcsC and YojN {ECO:0000313|EMBL:EHT99808.1} OS=Pantoea stewartii subsp. stewartii DC283 PE=4 SV=1	transcriptional regulator [Pantoea stewartii]	--	--	PHI:2499|rcsB|P96320|552|Erwinia_amylovora|Loss_of_pathogenicity	(bprB) two-component response regulator [Bsa T3SS (VF0428)] [Burkholderia pseudomallei K96243]	--
GE00406	[T]	Signal transduction mechanisms	Molecular Function: phosphorelay sensor kinase activity (GO:0000155); Biological Process: phosphorelay signal transduction system (GO:0000160); Molecular Function: ATP binding (GO:0005524); Cellular Component: membrane (GO:0016020); Biological Process: signal transduction by protein phosphorylation (GO:0023014);	K07676|0|paq:PAGR_g1419|sensor-like histidine kinase YojN; K07676 two-component system, NarL family, sensor histidine kinase RcsD [EC:2.7.13.3] (A)	Hpt domain	Phosphotransferase RcsD {ECO:0000255|HAMAP-Rule:MF_00980} OS=Escherichia coli (strain K12) PE=1 SV=3	tRNA(5-methylaminomethyl-2-thiouridylate) methyltransferase {ECO:0000313|EMBL:KGD82878.1} OS=Pantoea stewartii subsp. indologenes PE=4 SV=1	tRNA(5-methylaminomethyl-2-thiouridylate) methyltransferase [Pantoea stewartii]	--	--	PHI:2501|rcsD|D4HWX6|552|Erwinia_amylovora|Loss_of_pathogenicity	--	--
GE00407	[GEPR]	--	Cellular Component: integral component of membrane (GO:0016021); Biological Process: transmembrane transport (GO:0055085);	--	Major Facilitator Superfamily	Uncharacterized MFS-type transporter YPO1221/y2967/YP_0917 OS=Yersinia pestis PE=3 SV=1	MFS transporter {ECO:0000313|EMBL:KGD82877.1} OS=Pantoea stewartii subsp. indologenes PE=4 SV=1	MFS transporter [Pantoea stewartii]	--	--	--	--	--
GE00408	--	--	--	--	Bacterial Ig-like domain (group 3)	--	Large repetitive protein YeeJ {ECO:0000313|EMBL:KGD82876.1} OS=Pantoea stewartii subsp. indologenes PE=4 SV=1	large repetitive protein YeeJ [Pantoea stewartii]	--	--	--	--	--
GE00409	[MU]	--	Molecular Function: transporter activity (GO:0005215); Biological Process: protein transport (GO:0015031); Cellular Component: outer membrane (GO:0019867);	K12543|0|paq:PAGR_g1423|type I secretion protein CyaE; K12543 outer membrane protein, adhesin transport system (A)	Outer membrane efflux protein	Outer membrane efflux protein BepC (Precursor) GN=bepC OS=Brucella suis biovar 1 (strain 1330) PE=1 SV=1	CyaE {ECO:0000313|EMBL:KGD82875.1} OS=Pantoea stewartii subsp. indologenes PE=4 SV=1	CyaE [Pantoea stewartii]	--	--	--	--	--
GE00410	[V]	Defense mechanisms	Molecular Function: ATP binding (GO:0005524); Biological Process: obsolete ATP catabolic process (GO:0006200); Cellular Component: integral component of membrane (GO:0016021); Molecular Function: ATPase activity, coupled to transmembrane movement of substances (GO:0042626); Biological Process: transmembrane transport (GO:0055085);	K12541|0|plf:PANA5342_1454|cyaB; ATP-binding protein; K12541 ATP-binding cassette, subfamily C, bacterial LapB (A)	ABC transporter	Cyclolysin secretion/processing ATP-binding protein CyaB GN=cyaB OS=Bordetella pertussis (strain Tohama I / ATCC BAA-589 / NCTC 13251) PE=3 SV=1	ATP-binding protein {ECO:0000313|EMBL:KGD82874.1} OS=Pantoea stewartii subsp. indologenes PE=4 SV=1	ATP-binding protein [Pantoea stewartii]	--	--	PHI:2042|ABC3|Q3Y5V5|148305|Magnaporthe_oryzae_(related:_Magnaporthe_grisea)|Loss_of_pathogenicity	(cyaB) cyclolysin secretion ATP-binding protein [Cya (VF0028)] [Bordetella pertussis Tohama I]	--
GE00411	[M]	Cell wall/membrane/envelope biogenesis	Molecular Function: protein transporter activity (GO:0008565); Biological Process: protein secretion (GO:0009306); Cellular Component: membrane (GO:0016020); Biological Process: transmembrane transport (GO:0055085);	K12542|0|paq:PAGR_g1425|Leukotoxin secretion protein D LktD; K12542 membrane fusion protein, adhesin transport system (A)	HlyD family secretion protein	Proteases secretion protein PrtE GN=prtE OS=Dickeya chrysanthemi (Pectobacterium chrysanthemi) PE=3 SV=1	Secretion protein HlyD {ECO:0000313|EMBL:KGD82873.1} OS=Pantoea stewartii subsp. indologenes PE=4 SV=1	secretion protein HlyD [Pantoea stewartii]	--	--	--	(hlyD) Hemolysin D [Hemolysin (VF0225)] [Escherichia coli CFT073]	--
GE00412	[M]	Cell wall/membrane/envelope biogenesis	Cellular Component: plasma membrane (GO:0005886); Biological Process: ion transport (GO:0006811); Cellular Component: cell outer membrane (GO:0009279); Molecular Function: porin activity (GO:0015288); Cellular Component: pore complex (GO:0046930);	K09475|0|plf:PANA5342_1456|ompC; outer membrane protein C; K09475 outer membrane pore protein C (A)	Gram-negative porin	Outer membrane protein C (Precursor) GN=ompC OS=Salmonella typhimurium (strain LT2 / SGSC1412 / ATCC 700720) PE=3 SV=1	Outer membrane porin protein C {ECO:0000313|EMBL:EHU00271.1} OS=Pantoea stewartii subsp. stewartii DC283 PE=3 SV=1	membrane protein [Pantoea stewartii]	--	OUTER MEMBRANE PROTEIN C PRECURSOR (PORIN OMPC) (OUTER MEMBRANE PROTEIN 1B) - Escherichia coli.	PHI:2872|ompK36|Q48473|573|Klebsiella_pneumoniae|Reduced_virulence	(ompU) outer membrane protein OmpU [OmpU (VF0514)] [Vibrio vulnificus CMCP6]	--
GE00413	--	--	--	--	--	--	Uncharacterized protein {ECO:0000313|EMBL:EHU00272.1} OS=Pantoea stewartii subsp. stewartii DC283 PE=4 SV=1	hypothetical protein [Pantoea stewartii]	--	--	--	--	--
GE00414	--	--	--	--	--	--	Uncharacterized protein {ECO:0000313|EMBL:EHU00273.1} OS=Pantoea stewartii subsp. stewartii DC283 PE=4 SV=1	hypothetical protein [Pantoea stewartii]	--	--	--	--	--
GE00415	[H]	Coenzyme transport and metabolism	Biological Process: thiamine biosynthetic process (GO:0009228); Cellular Component: periplasmic space (GO:0042597);	K03734|0|plf:PANA5342_1458|apbE; thiamine biosynthesis lipoprotein ApbE; K03734 thiamine biosynthesis lipoprotein (A)	ApbE family	FAD:protein FMN transferase {ECO:0000250|UniProtKB:A5F5Y3} (Precursor) OS=Salmonella typhimurium (strain LT2 / SGSC1412 / ATCC 700720) PE=1 SV=2	Uncharacterized protein {ECO:0000313|EMBL:KGD82870.1} OS=Pantoea stewartii subsp. indologenes PE=4 SV=1	thiamine biosynthesis lipoprotein [Pantoea stewartii]	--	--	PHI:588|PSPTO2105|AAO55623|223283|Pseudomonas_syringae|Reduced_virulence	--	--
GE00416	[L]	Replication, recombination and repair	Molecular Function: oxidoreductase activity, acting on single donors with incorporation of molecular oxygen, incorporation of two atoms of oxygen (GO:0016702); Molecular Function: oxidoreductase activity, acting on paired donors, with incorporation or reduction of molecular oxygen, 2-oxoglutarate as one donor, and incorporation of one atom each of oxygen into both donors (GO:0016706); Biological …	K03919|9.55157e-142|plf:PANA5342_1459|alkB; alpha-ketoglutarate-dependent dioxygenase AlkB; K03919 alkylated DNA repair protein (DNA oxidative demethylase) [EC:1.14.11.33] (A)	2OG-Fe(II) oxygenase superfamily	Alpha-ketoglutarate-dependent dioxygenase AlkB GN=alkB OS=Salmonella typhimurium (strain LT2 / SGSC1412 / ATCC 700720) PE=3 SV=2	Alpha-ketoglutarate-dependent dioxygenase {ECO:0000313|EMBL:KGD82869.1} OS=Pantoea stewartii subsp. indologenes PE=4 SV=1	alpha-ketoglutarate-dependent dioxygenase [Pantoea stewartii]	--	--	--	--	--
GE00417	[QP]	--	Molecular Function: ATP binding (GO:0005524); Biological Process: obsolete ATP catabolic process (GO:0006200); Molecular Function: peptide transporter activity (GO:0015197); Biological Process: peptide transport (GO:0015833); Cellular Component: integral component of membrane (GO:0016021); Molecular Function: ATPase activity, coupled to transmembrane movement of substances (GO:0042626); Biologica…	K06159|0|plf:PANA5342_1460|yojI; ABC transport system, permease/ATP-binding protein YojI; K06159 putative ATP-binding cassette transporter (A)	ABC transporter	ABC transporter ATP-binding protein YojI GN=yojI OS=Escherichia coli (strain K12) PE=1 SV=2	Multidrug transporter membrane component/ATP-binding component {ECO:0000313|EMBL:KGD82868.1} OS=Pantoea stewartii subsp. indologenes PE=4 SV=1	multidrug transporter membrane component/ATP-binding component [Pantoea stewartii]	--	ABC transporter ATP-binding protein yojI - Escherichia coli.	PHI:2042|ABC3|Q3Y5V5|148305|Magnaporthe_oryzae_(related:_Magnaporthe_grisea)|Loss_of_pathogenicity	(pvdE) pyoverdine biosynthesis protein PvdE [Pyoverdine (VF0094)] [Pseudomonas aeruginosa PAO1]	--
GE00418	--	--	--	--	--	--	Uncharacterized protein {ECO:0000313|EMBL:EHU00277.1} OS=Pantoea stewartii subsp. stewartii DC283 PE=4 SV=1	hypothetical protein [Pantoea stewartii]	--	--	--	--	--
GE00419	[M]	Cell wall/membrane/envelope biogenesis	Cellular Component: membrane (GO:0016020); Biological Process: transmembrane transport (GO:0055085);	K16053|0|paq:PAGR_g1433|MscS family transporter YbdG; K16053 miniconductance mechanosensitive channel (A)	Mechanosensitive ion channel	Miniconductance mechanosensitive channel YbdG GN=ybdG OS=Shigella flexneri PE=3 SV=1	Membrane protein {ECO:0000313|EMBL:KGD82866.1} OS=Pantoea stewartii subsp. indologenes PE=4 SV=1	membrane protein [Pantoea stewartii]	--	--	--	--	--
GE00420	[G]	Carbohydrate transport and metabolism	Molecular Function: transporter activity (GO:0005215); Biological Process: sodium ion transport (GO:0006814); Cellular Component: membrane (GO:0016020);	--	MFS/sugar transport protein	Inner membrane symporter YicJ GN=yicJ OS=Escherichia coli (strain K12) PE=1 SV=2	Symporter {ECO:0000313|EMBL:KGD82864.1} OS=Pantoea stewartii subsp. indologenes PE=4 SV=1	symporter [Pantoea stewartii]	--	--	--	--	--
GE00421	[G]	Carbohydrate transport and metabolism	--	K01209|0|paq:PAGR_g1435|alpha-N-arabinofuranosidase AbfA; K01209 alpha-N-arabinofuranosidase [EC:3.2.1.55] (A)	Alpha-L-arabinofuranosidase C-terminus	Intracellular exo-alpha-(1-	Alpha-N-arabinofuranosidase {ECO:0000313|EMBL:EHU00279.1} OS=Pantoea stewartii subsp. stewartii DC283 PE=4 SV=1	alpha-N-arabinofuranosidase [Pantoea stewartii]	GH51.hmm	--	--	--	--
GE00422	--	--	--	--	--	--	Uncharacterized protein {ECO:0000313|EMBL:AHE72699.1} OS=Enterobacter cloacae P101 PE=4 SV=1	hypothetical protein M942_06030 [Enterobacter cloacae P101]	--	--	--	--	--
GE00423	--	--	--	--	Colicin immunity protein / pyocin immunity protein	Colicin-E2 immunity protein GN=imm OS=Escherichia coli PE=1 SV=1	Colicin immunity protein ImmE2 {ECO:0000313|EMBL:KFA83311.1} OS=Enterobacter sp. EGD-HP1 PE=4 SV=1	colicin immunity protein [Tatumella sp. UCD-D_suzukii]	--	--	--	--	--
GE00424	[R]	General function prediction only	--	--	DNase/tRNase domain of colicin-like bacteriocin	Colicin-E2 GN=col OS=Escherichia coli PE=1 SV=2	Uncharacterized protein {ECO:0000313|EMBL:ESN27599.1} OS=Enterobacter sp. MGH 23 PE=4 SV=1	MULTISPECIES: pyocin [Enterobacter cloacae complex]	--	Colicin-E2 OS=Escherichia coli GN=col PE=1 SV=2	--	--	--
GE00425	--	--	--	--	--	--	Uncharacterized protein {ECO:0000313|EMBL:EWG73478.1} OS=Enterobacter sp. DC4 PE=4 SV=1	MULTISPECIES: hypothetical protein [Enterobacter]	--	--	--	--	--
GE00427	[L]	Replication, recombination and repair	--	K06919|5.22634e-122|esl:O3K_20135|hypothetical protein; K06919 putative DNA primase/helicase (A)	--	--	Uncharacterized protein {ECO:0000313|EMBL:EWF65191.1} OS=Klebsiella oxytoca MGH 41 PE=4 SV=1	propanediol utilization protein [Klebsiella oxytoca]	--	--	--	--	--
GE00428	[L]	Replication, recombination and repair	--	K06919|7.91017e-62|esl:O3K_20135|hypothetical protein; K06919 putative DNA primase/helicase (A)	Domain of unknown function (DUF927)	--	Uncharacterized protein {ECO:0000313|EMBL:EGT70829.1} OS=Escherichia coli O104:H4 str. C227-11 PE=4 SV=1	hypothetical protein [Escherichia coli]	--	--	--	--	--
GE00429	[R]	General function prediction only	--	K07014|0|pam:PANA_2581|yejM; hypothetical protein; K07014 (A)	Domain of unknown function (DUF3413)	Inner membrane protein YejM GN=yejM OS=Salmonella typhimurium (strain LT2 / SGSC1412 / ATCC 700720) PE=3 SV=2	Membrane protein {ECO:0000313|EMBL:KGD82862.1} OS=Pantoea stewartii subsp. indologenes PE=4 SV=1	membrane protein [Pantoea stewartii]	--	--	--	--	--
GE00430	[S]	Function unknown	--	K09904|1.48669e-43|plf:PANA5342_1496|hypothetical protein; K09904 hypothetical protein (A)	Protein of unknown function (DUF1414)	UPF0352 protein ETA_12580 {ECO:0000255|HAMAP-Rule:MF_00816} GN=ETA_12580 OS=Erwinia tasmaniensis (strain DSM 17950 / Et1/99) PE=3 SV=1	UPF0352 protein yejL {ECO:0000256|HAMAP-Rule:MF_00816} OS=Pantoea stewartii subsp. stewartii DC283 PE=3 SV=1	hypothetical protein [Pantoea stewartii]	--	--	--	--	--
GE00431	[R]	General function prediction only	--	K06899|0|plf:PANA5342_1497|ndpA; 37 kDa nucleoid-associated protein; K06899 nucleoid-associated protein (A)	37-kD nucleoid-associated bacterial protein	Nucleoid-associated protein PC1_1634 {ECO:0000255|HAMAP-Rule:MF_00730} GN=PC1_1634 OS=Pectobacterium carotovorum subsp. carotovorum (strain PC1) PE=3 SV=1	Nucleoid-associated protein HA47_14895 {ECO:0000256|HAMAP-Rule:MF_00730} OS=Pantoea stewartii subsp. indologenes PE=3 SV=1	nucleoid-associated protein NdpA [Pantoea stewartii]	--	--	--	--	--
GE00432	[J]	Translation, ribosomal structure and biogenesis	--	K02897|1.17294e-61|plf:PANA5342_1498|rplY; 50S ribosomal protein L25; K02897 large subunit ribosomal protein L25 (A)	Ribosomal L25p family	50S ribosomal protein L25 {ECO:0000255|HAMAP-Rule:MF_01336} GN=ETA_12600 OS=Erwinia tasmaniensis (strain DSM 17950 / Et1/99) PE=3 SV=1	50S ribosomal protein L25 {ECO:0000256|HAMAP-Rule:MF_01336} OS=Pantoea stewartii subsp. stewartii DC283 PE=3 SV=1	50S ribosomal protein L25 [Pantoea stewartii]	--	--	--	--	--
GE00433	[KL]	--	--	K17677|0|pam:PANA_2577|yejH; hypothetical protein; K17677 ATP-dependent helicase IRC3 [EC:3.6.4.-] (A)	Type III restriction enzyme, res subunit	Uncharacterized protein YejH GN=yejH OS=Escherichia coli (strain K12) PE=3 SV=2	Putative ATP-dependet helicase {ECO:0000313|EMBL:EHU00260.1} OS=Pantoea stewartii subsp. stewartii DC283 PE=4 SV=1	hypothetical protein [Pantoea stewartii]	--	--	--	--	--
GE00434	[J]	Translation, ribosomal structure and biogenesis	--	K06183|2.05678e-171|plf:PANA5342_1500|rsuA; 16S rRNA pseudouridylate synthase A; K06183 16S rRNA pseudouridine516 synthase [EC:5.4.99.19] (A)	RNA pseudouridylate synthase	Ribosomal small subunit pseudouridine synthase A GN=rsuA OS=Salmonella typhimurium (strain LT2 / SGSC1412 / ATCC 700720) PE=3 SV=1	16S rRNA pseudouridylate synthase {ECO:0000313|EMBL:KGD82857.1} OS=Pantoea stewartii subsp. indologenes PE=4 SV=1	16S rRNA pseudouridylate synthase [Pantoea stewartii]	--	--	--	--	--
GE00435	[GEPR]	--	--	K07552|0|pam:PANA_2575|bcr; Bcr; K07552 MFS transporter, DHA1 family, bicyclomycin/chloramphenicol resistance protein (A)	Major Facilitator Superfamily	Bicyclomycin resistance protein OS=Escherichia coli (strain K12) PE=1 SV=4	Bicyclomycin/multidrug efflux system {ECO:0000313|EMBL:EHU00258.1} OS=Pantoea stewartii subsp. stewartii DC283 PE=4 SV=1	multidrug transporter [Pantoea stewartii]	--	Bicyclomycin resistance protein (Sulfonamide resistance protein) - Escherichia coli.	PHI:2329|CTB4|A0ST42|29003|Cercospora_nicotianae|Reduced_virulence	(lbtC) LbtC inner membrane protein required for import of Legiobactin [Legiobactin (VF0291)] [Legionella pneumophila subsp. pneumophila str. Philadelphia 1]	--
GE00436	--	--	--	--	YejG-like protein	Uncharacterized protein YejG GN=yejG OS=Shigella flexneri PE=4 SV=1	Uncharacterized protein {ECO:0000313|EMBL:KGD82855.1} OS=Pantoea stewartii subsp. indologenes PE=4 SV=1	hypothetical protein [Pantoea stewartii]	--	--	--	--	--
GE00437	[R]	General function prediction only	--	K13896|0|paj:PAJ_1867|yejF; hypothetical protein; K13896 microcin C transport system ATP-binding protein (A)	ABC transporter	Uncharacterized ABC transporter ATP-binding protein YejF GN=yejF OS=Escherichia coli (strain K12) PE=3 SV=1	Microcin ABC transporter ATP-binding protein {ECO:0000313|EMBL:KGD82854.1} OS=Pantoea stewartii subsp. indologenes PE=4 SV=1	microcin ABC transporter ATP-binding protein [Pantoea stewartii]	--	Uncharacterized ABC transporter ATP-binding protein yejF - Escherichia coli (strain K12).	PHI:2042|ABC3|Q3Y5V5|148305|Magnaporthe_oryzae_(related:_Magnaporthe_grisea)|Loss_of_pathogenicity	(hitC) iron(III) ABC transporter, ATP-binding protein [HitABC (VF0268)] [Haemophilus influenzae Rd KW20]	--
GE00438	--	--	--	K13895|0|pam:PANA_2572|yejE; hypothetical protein; K13895 microcin C transport system permease protein (A)	Binding-protein-dependent transport system inner membrane component	Inner membrane ABC transporter permease protein YejE GN=yejE OS=Escherichia coli (strain K12) PE=1 SV=1	Microcin ABC transporter permease {ECO:0000313|EMBL:KGD82853.1} OS=Pantoea stewartii subsp. indologenes PE=4 SV=1	microcin ABC transporter permease [Pantoea stewartii]	--	Inner membrane ABC transporter permease protein yejE - Escherichia coli (strain K12).	--	--	--
GE00439	--	--	--	K13894|0|plf:PANA5342_1505|yejB; inner membrane ABC transporter permease; K13894 microcin C transport system permease protein (A)	Binding-protein-dependent transport system inner membrane component	Inner membrane ABC transporter permease protein YejB GN=yejB OS=Escherichia coli (strain K12) PE=1 SV=1	Microcin ABC transporter permease {ECO:0000313|EMBL:KGD82852.1} OS=Pantoea stewartii subsp. indologenes PE=4 SV=1	microcin ABC transporter permease [Pantoea stewartii]	--	Inner membrane ABC transporter permease protein yejB - Escherichia coli O157:H7.	App|PHI:4612|A0A031WAR9|1496|Clostridium_difficile|increased_virulence_(Hypervirulence)	--	--
GE00440	[E]	Amino acid transport and metabolism	--	K13893|0|paq:PAGR_g1459|ABC-type dipeptide transport system periplasmic component YejA; K13893 microcin C transport system substrate-binding protein (A)	Bacterial extracellular solute-binding proteins, family 5 Middle	Uncharacterized protein YejA (Precursor) GN=yejA OS=Escherichia coli (strain K12) PE=3 SV=3	Putative periplasmic substrate-binding component of an ABC superfamily oligopeptide transporter {ECO:0000313|EMBL:EHU00253.1} OS=Pantoea stewartii subsp. stewartii DC283 PE=4 SV=1	peptide ABC transporter substrate-binding protein [Pantoea stewartii]	--	Putative ABC transporter periplasmic binding protein - Salmonella typhimurium.	--	--	--
GE00441	[T]	Signal transduction mechanisms	--	--	EAL domain	Protein Rtn GN=rtn OS=Escherichia coli (strain K12) PE=2 SV=1	Rtn {ECO:0000313|EMBL:KGD82850.1} OS=Pantoea stewartii subsp. indologenes PE=4 SV=1	Rtn [Pantoea stewartii]	--	--	MorA|PHI:4684|Q9HVI8|287|Pseudomonas_aeruginosa|increased_virulence_(Hypervirulence)	(cdpA) cyclic di-GMP phosphodiesterase [CdpA (VF0432)] [Burkholderia pseudomallei K96243]	--
GE00442	[M]	Cell wall/membrane/envelope biogenesis	--	K13694|5.8831e-133|plf:PANA5342_1508|spr; NLP/P60 outer membrane lipoprotein; K13694 lipoprotein Spr (A)	NlpC/P60 family	Murein DD-endopeptidase MepS/Murein LD-carboxypeptidase (Precursor) GN=mepS OS=Shigella flexneri PE=3 SV=1	Spr family lipoprotein {ECO:0000313|EMBL:EHU00250.1} OS=Pantoea stewartii subsp. stewartii DC283 PE=4 SV=1	membrane protein [Pantoea stewartii]	--	--	--	(iap/cwhA) P60 extracellular protein, invasion associated protein Iap [p60 (VF0068)] [Listeria monocytogenes EGD-e]	--
GE00443	[I]	Lipid transport and metabolism	--	--	PAP2 superfamily	Inner membrane protein YeiU GN=yeiU OS=Escherichia coli (strain K12) PE=1 SV=2	Putative membrane protein {ECO:0000313|EMBL:EHU00249.1} OS=Pantoea stewartii subsp. stewartii DC283 PE=4 SV=1	membrane protein [Pantoea stewartii]	--	--	--	--	--
GE00444	[R]	General function prediction only	--	--	CobW/HypB/UreG, nucleotide-binding domain	Uncharacterized protein YeiR GN=yeiR OS=Escherichia coli (strain K12) PE=3 SV=2	Uncharacterized protein {ECO:0000313|EMBL:KGD82847.1} OS=Pantoea stewartii subsp. indologenes PE=4 SV=1	hypothetical protein [Pantoea stewartii]	--	--	--	--	--
GE00445	[J]	Translation, ribosomal structure and biogenesis	--	K02356|1.02712e-131|paq:PAGR_g1464|elongation factor P-like protein YeiP; K02356 elongation factor P (A)	Elongation factor P, C-terminal	Elongation factor P-like protein {ECO:0000255|HAMAP-Rule:MF_00646} GN=ETA_12720 OS=Erwinia tasmaniensis (strain DSM 17950 / Et1/99) PE=3 SV=1	Elongation factor P-like protein {ECO:0000256|HAMAP-Rule:MF_00646} OS=Pantoea stewartii subsp. stewartii DC283 PE=3 SV=1	elongation factor Ts [Pantoea stewartii]	--	--	--	--	--
GE00446	[R]	General function prediction only	--	K06940|3.42515e-50|plf:PANA5342_1512|yeiW; hypothetical protein; K06940 (A)	Putative zinc- or iron-chelating domain	UPF0153 protein YeiW GN=yeiW OS=Escherichia coli (strain K12) PE=1 SV=1	Uncharacterized protein {ECO:0000313|EMBL:EHU00246.1} OS=Pantoea stewartii subsp. stewartii DC283 PE=4 SV=1	hypothetical protein [Pantoea stewartii]	--	--	--	--	--
GE00447	--	--	--	--	--	--	--	hypothetical protein [Pantoea stewartii]	--	--	--	--	--
GE00448	[G]	Carbohydrate transport and metabolism	--	K11183|0|paq:PAGR_g1470|multiphosphoryl transfer protein FruB; K02768 PTS system, fructose-specific IIA component [EC:2.7.1.69] K11183 phosphocarrier protein FPr (A)	Phosphoenolpyruvate-dependent sugar phosphotransferase system, EIIA 2	Fructose-specific phosphotransferase enzyme IIA component GN=fruB OS=Escherichia coli (strain K12) PE=1 SV=1	IIA and HPr components of fructose-specific PTS enzyme {ECO:0000313|EMBL:EHU00245.1} OS=Pantoea stewartii subsp. stewartii DC283 PE=4 SV=1	PTS fructose transporter subunit IIA [Pantoea stewartii]	--	Multiphosphoryl transfer protein - Escherichia coli.	ptsN|PHI:3133|Q665I9|633|Yersinia_pseudotuberculosis|reduced_virulence_	--	--
GE00449	[G]	Carbohydrate transport and metabolism	--	K00882|0|plf:PANA5342_1518|fruK; fructose-1-phosphate kinase; K00882 1-phosphofructokinase [EC:2.7.1.56] (A)	pfkB family carbohydrate kinase	1-phosphofructokinase GN=fruK OS=Shigella flexneri PE=3 SV=1	Phosphofructokinase {ECO:0000256|PIRNR:PIRNR000535} OS=Pantoea stewartii subsp. stewartii DC283 PE=3 SV=1	1-phosphofructokinase [Pantoea stewartii]	--	--	--	--	--
GE00450	[G]	Carbohydrate transport and metabolism	--	K02769|0|paq:PAGR_g1472|PTS system fructose-specific EIIBC component FruA; K02769 PTS system, fructose-specific IIB component [EC:2.7.1.69] K02770 PTS system, fructose-specific IIC component (A)	PTS system, Lactose/Cellobiose specific IIB subunit	Fructose permease IIC component GN=fruA OS=Escherichia coli (strain K12) PE=3 SV=1	PTS system fructose-specific IIB&apos;BC component {ECO:0000313|EMBL:EHU00243.1} OS=Pantoea stewartii subsp. stewartii DC283 PE=4 SV=1	PTS fructose transporter subunit IIBC [Pantoea stewartii]	--	PTS SYSTEM, FRUCTOSE-SPECIFIC IIBC COMPONENT (EIIBC-FRU) (FRUCTOSE- PERMEASE IIBC COMPONENT) (PHOSPHOTRANSFERASE ENZYME II, BC COMPONENT) (EC 2.7.1.69) (EII-FRU) - Escherichia coli.	--	--	--
GE00451	[L]	Replication, recombination and repair	--	K01151|0|plf:PANA5342_1520|nfo; Endonuclease IV; K01151 deoxyribonuclease IV [EC:3.1.21.2] (A)	Xylose isomerase-like TIM barrel	Probable endonuclease 4 {ECO:0000255|HAMAP-Rule:MF_00152} GN=ETA_12770 OS=Erwinia tasmaniensis (strain DSM 17950 / Et1/99) PE=3 SV=1	Probable endonuclease 4 {ECO:0000256|HAMAP-Rule:MF_00152} OS=Pantoea stewartii subsp. indologenes PE=3 SV=1	endonuclease IV [Pantoea stewartii]	--	--	ANP1|PHI:3793|Q6FM27|5478|Candida_glabrata|effector_(plant_avirulence_determinant)	--	--
GE00452	[S]	Function unknown	--	--	Putative transposase, YhgA-like	Uncharacterized protein pSLT051 GN=PSLT051 OS=Salmonella typhimurium (strain LT2 / SGSC1412 / ATCC 700720) PE=3 SV=1	Uncharacterized protein {ECO:0000313|EMBL:KGD82840.1} OS=Pantoea stewartii subsp. indologenes PE=4 SV=1	hypothetical protein [Pantoea stewartii]	--	--	--	(pilW) type IV fimbrial biogenesis protein PilW [Type IV pili (CVF049)] [Yersinia enterocolitica subsp. enterocolitica 8081]	--
GE00453	[S]	Function unknown	--	--	Conserved hypothetical protein 698	UPF0324 membrane protein YeiH GN=yeiH OS=Shigella flexneri PE=3 SV=1	Membrane protein {ECO:0000313|EMBL:KGD82839.1} OS=Pantoea stewartii subsp. indologenes PE=4 SV=1	membrane protein [Pantoea stewartii]	--	--	--	--	--
GE00454	[S]	Function unknown	--	--	Protein of unknown function (DUF1232)	--	Uncharacterized DUF1232 family protein {ECO:0000313|EMBL:EHU00239.1} OS=Pantoea stewartii subsp. stewartii DC283 PE=4 SV=1	hypothetical protein [Pantoea stewartii]	--	--	--	--	--
GE00455	[K]	Transcription	--	--	LysR substrate binding domain	Uncharacterized HTH-type transcriptional regulator YeiE GN=yeiE OS=Escherichia coli (strain K12) PE=3 SV=1	Transcriptional regulator {ECO:0000313|EMBL:KGD82837.1} OS=Pantoea stewartii subsp. indologenes PE=4 SV=1	transcriptional regulator [Pantoea stewartii]	--	--	SoxR|PHI:3092|H3RI38|66269|Pantoea_stewartii|reduced_virulence_	--	--
GE00456	[E]	Amino acid transport and metabolism	--	K11733|0|plf:PANA5342_1525|lysP; lysine-specific permease; K11733 lysine-specific permease (A)	Amino acid permease	Lysine-specific permease GN=lysP OS=Escherichia coli (strain K12) PE=1 SV=5	Lysine transporter {ECO:0000313|EMBL:KGD82836.1} OS=Pantoea stewartii subsp. indologenes PE=4 SV=1	lysine transporter [Pantoea stewartii]	--	Lysine-specific permease - Escherichia coli.	--	--	--
GE00457	[P]	Inorganic ion transport and metabolism	--	K02015|0|plf:PANA5342_1526|yiuB; ABC transporter permease; K02015 iron complex transport system permease protein (A)	FecCD transport family	Hemin transport system permease protein HmuU GN=hmuU OS=Yersinia pestis PE=1 SV=2	Iron(III) dicitrate transport system permease protein {ECO:0000313|EMBL:EHU00235.1} OS=Pantoea stewartii subsp. stewartii DC283 PE=4 SV=1	iron-siderophore ABC transporter permease [Pantoea stewartii]	--	--	--	(chuU) heme permease protein ChuU [Chu (VF0227)] [Escherichia coli CFT073]	--
GE00458	[PH]	--	--	K02013|1.78204e-174|paq:PAGR_g1480|ferric enterobactin transport ATP-binding protein FepC; K02013 iron complex transport system ATP-binding protein [EC:3.6.3.34] (A)	ABC transporter	Achromobactin transport ATP-binding protein CbrD GN=cbrD OS=Dickeya dadantii (strain 3937) PE=3 SV=2	ATP-binding component of an ABC superfamily iron chelate transporter {ECO:0000313|EMBL:EHU00234.1} OS=Pantoea stewartii subsp. stewartii DC283 PE=3 SV=1	iron ABC transporter ATP-binding protein [Pantoea stewartii]	--	--	PHI:2042|ABC3|Q3Y5V5|148305|Magnaporthe_oryzae_(related:_Magnaporthe_grisea)|Loss_of_pathogenicity	(fepC) ferrienterobactin ABC transporter ATPase [Enterobactin (VF0228)] [Escherichia coli CFT073]	--
GE00459	[R]	General function prediction only	--	K01070|0|plf:PANA5342_1528|yeiG; S-formylglutathione hydrolase; K01070 S-formylglutathione hydrolase [EC:3.1.2.12] (A)	Putative esterase	S-formylglutathione hydrolase YeiG GN=yeiG OS=Shigella boydii serotype 4 (strain Sb227) PE=3 SV=1	Putative esterase {ECO:0000313|EMBL:EHU00233.1} OS=Pantoea stewartii subsp. stewartii DC283 PE=4 SV=1	S-formylglutathione hydrolase [Pantoea stewartii]	CE1.hmm	--	--	--	--
GE00460	[C]	Energy production and conversion	--	K00121|0|paq:PAGR_g1482|putative alcohol dehydrogenase class III AdhC; K00121 S-(hydroxymethyl)glutathione dehydrogenase / alcohol dehydrogenase [EC:1.1.1.284 1.1.1.1] (A)	Alcohol dehydrogenase GroES-like domain	S-(hydroxymethyl)glutathione dehydrogenase GN=frmA OS=Synechocystis sp. (strain PCC 6803 / Kazusa) PE=3 SV=1	S-(Hydroxymethyl)glutathione dehydrogenase {ECO:0000313|EMBL:KGD82833.1} OS=Pantoea stewartii subsp. indologenes PE=4 SV=1	S-(hydroxymethyl)glutathione dehydrogenase [Pantoea stewartii]	--	--	gnoA|PHI:3277|Q4WIQ3|746128|Aspergillus_fumigatus|unaffected_pathogenicity_	--	--
GE00461	[K]	Transcription	--	--	LysR substrate binding domain	Uncharacterized HTH-type transcriptional regulator YneJ GN=yneJ OS=Escherichia coli (strain K12) PE=3 SV=1	LysR family transcriptional regulator {ECO:0000313|EMBL:KGD82832.1} OS=Pantoea stewartii subsp. indologenes PE=4 SV=1	LysR family transcriptional regulator [Pantoea stewartii]	--	--	SoxR|PHI:3092|H3RI38|66269|Pantoea_stewartii|reduced_virulence_	--	--
GE00462	[GEPR]	--	--	--	Protein of unknown function (DUF1228)	Uncharacterized protein YjiJ GN=yjiJ OS=Escherichia coli (strain K12) PE=4 SV=1	Putative major facilitator superfamily (MFS) transporter {ECO:0000313|EMBL:EHU00230.1} OS=Pantoea stewartii subsp. stewartii DC283 PE=4 SV=1	MFS transporter [Pantoea stewartii]	--	--	--	--	--
GE00463	[H]	Coenzyme transport and metabolism	--	K01495|1.07262e-160|paq:PAGR_g1485|GTP cyclohydrolase I FolE; K01495 GTP cyclohydrolase I [EC:3.5.4.16] (A)	GTP cyclohydrolase I	GTP cyclohydrolase 1 {ECO:0000255|HAMAP-Rule:MF_00223} GN=SSON_2209 OS=Shigella sonnei (strain Ss046) PE=3 SV=1	GTP cyclohydrolase 1 {ECO:0000256|HAMAP-Rule:MF_00223, ECO:0000256|SAAS:SAAS00123218} OS=Pantoea stewartii subsp. stewartii DC283 PE=3 SV=1	GTP cyclohydrolase I [Pantoea stewartii]	--	--	--	--	--
GE00464	[S]	Function unknown	--	K07148|0|pam:PANA_2543|yeiB; hypothetical protein; K07148 uncharacterized protein (A)	Protein of unknown function (DUF418)	Uncharacterized protein YeiB GN=yeiB OS=Escherichia coli (strain K12) PE=4 SV=2	Uncharacterized protein {ECO:0000313|EMBL:KGD82830.1} OS=Pantoea stewartii subsp. indologenes PE=4 SV=1	hypothetical protein [Pantoea stewartii]	--	--	--	--	--
GE00465	[K]	Transcription	--	K02529|0|paq:PAGR_g1487|HTH-type transcriptional regulator GalS; K02529 LacI family transcriptional regulator (A)	Periplasmic binding protein-like domain	HTH-type transcriptional regulator GalS GN=galS OS=Salmonella typhimurium (strain LT2 / SGSC1412 / ATCC 700720) PE=3 SV=2	Transcriptional regulator {ECO:0000313|EMBL:KGD82829.1} OS=Pantoea stewartii subsp. indologenes PE=4 SV=1	transcriptional regulator [Pantoea stewartii]	--	--	PHI:2672|fruR|P0A2P8|90371|Salmonella_enterica_serovar_Typhimurium|Reduced_virulence	(bopD) sugar-binding transcriptional regulator, LacI family [BopD (VF0362)] [Enterococcus faecalis V583]	--
GE00466	[G]	Carbohydrate transport and metabolism	--	K10540|0|plf:PANA5342_1536|mglB; D-galactose-binding periplasmic protein; K10540 methyl-galactoside transport system substrate-binding protein (A)	Periplasmic binding protein domain	D-galactose-binding periplasmic protein (Precursor) GN=mglB OS=Citrobacter freundii PE=3 SV=1	Sugar ABC transporter substrate-binding protein {ECO:0000313|EMBL:KGD82828.1} OS=Pantoea stewartii subsp. indologenes PE=4 SV=1	sugar ABC transporter substrate-binding protein [Pantoea stewartii]	--	D-galactose-binding periplasmic protein - Escherichia coli.	--	--	--
GE00467	[G]	Carbohydrate transport and metabolism	--	K10542|0|paq:PAGR_g1489|galactoside transport ATP-binding protein MglA; K10542 methyl-galactoside transport system ATP-binding protein [EC:3.6.3.17] (A)	ABC transporter	Galactose/methyl galactoside import ATP-binding protein MglA {ECO:0000255|HAMAP-Rule:MF_01717} GN=YPTB1523 OS=Yersinia pseudotuberculosis serotype I (strain IP32953) PE=3 SV=1	Galactose/methyl galactoside import ATP-binding protein MglA {ECO:0000256|HAMAP-Rule:MF_01717} OS=Pantoea stewartii subsp. stewartii DC283 PE=3 SV=1	D-ribose transporter ATP binding protein [Pantoea stewartii]	--	Galactose/methyl galactoside import ATP-binding protein mglA - Escherichia coli.	PHI:310|MgAtr4|AAK15314|54734|Mycosphaerella_graminicola|Reduced_virulence	(fbpC) iron(III) ABC transporter, ATP-binding protein [FbpABC (VF0272)] [Neisseria meningitidis MC58]	--
GE00468	[G]	Carbohydrate transport and metabolism	--	K10541|0|plf:PANA5342_1538|mglC; galactoside transport system permease MglC; K10541 methyl-galactoside transport system permease protein (A)	Branched-chain amino acid transport system / permease component	Galactoside transport system permease protein MglC GN=mglC OS=Salmonella typhimurium (strain LT2 / SGSC1412 / ATCC 700720) PE=3 SV=2	Membrane component of an ABC superfamily methyl-galactoside transporter {ECO:0000313|EMBL:EHU00224.1} OS=Pantoea stewartii subsp. stewartii DC283 PE=4 SV=1	beta-methylgalactoside transporter [Pantoea stewartii]	--	Galactoside transport system permease protein mglC - Escherichia coli.	--	--	--
GE00469	[S]	Function unknown	--	K03748|1.15174e-171|plf:PANA5342_1540|sanA; hypothetical protein; K03748 SanA protein (A)	DUF218 domain	Protein SanA GN=sanA OS=Shigella flexneri PE=3 SV=1	Uncharacterized DUF218 family protein {ECO:0000313|EMBL:EHU00223.1} OS=Pantoea stewartii subsp. stewartii DC283 PE=4 SV=1	vancomycin high temperature exclusion protein [Pantoea stewartii]	--	--	--	--	--
GE00470	[C]	Energy production and conversion	--	K00027|0|plf:PANA5342_1541|sfcA; malate dehydrogenase; K00027 malate dehydrogenase (oxaloacetate-decarboxylating) [EC:1.1.1.38] (A)	Malic enzyme, NAD binding domain	NAD-dependent malic enzyme {ECO:0000255|HAMAP-Rule:MF_01619} GN=ETA_12950 OS=Erwinia tasmaniensis (strain DSM 17950 / Et1/99) PE=3 SV=1	NAD-dependent malic enzyme {ECO:0000256|HAMAP-Rule:MF_01619} OS=Pantoea stewartii subsp. stewartii DC283 PE=3 SV=1	malate dehydrogenase [Pantoea stewartii]	--	--	--	--	--
GE00471	[F]	Nucleotide transport and metabolism	--	K01489|3.55774e-178|plf:PANA5342_1542|cdd; cobalamin synthesis protein P47K; K01489 cytidine deaminase [EC:3.5.4.5] (A)	Cytidine and deoxycytidylate deaminase zinc-binding region	Cytidine deaminase {ECO:0000255|HAMAP-Rule:MF_01558} GN=SeD_A2530 OS=Salmonella dublin (strain CT_02021853) PE=3 SV=1	Cytidine deaminase {ECO:0000256|HAMAP-Rule:MF_01558, ECO:0000256|PIRNR:PIRNR006334} OS=Pantoea stewartii subsp. stewartii DC283 PE=3 SV=1	cytidine deaminase [Pantoea stewartii]	--	--	--	--	--
GE00472	[M]	Cell wall/membrane/envelope biogenesis	--	--	LrgB-like family	Inner membrane protein YohK GN=yohK OS=Shigella flexneri PE=3 SV=1	Putative inner membrane protein {ECO:0000313|EMBL:EHU00220.1} OS=Pantoea stewartii subsp. stewartii DC283 PE=4 SV=1	membrane protein [Pantoea stewartii]	--	--	--	--	--
GE00473	[R]	General function prediction only	--	K06518|8.84541e-74|paq:PAGR_g1495|putative effector of murein hydrolase LrgA; K06518 holin-like protein (A)	LrgA family	UPF0299 membrane protein PC1_1498 {ECO:0000255|HAMAP-Rule:MF_01144} GN=PC1_1498 OS=Pectobacterium carotovorum subsp. carotovorum (strain PC1) PE=3 SV=1	UPF0299 membrane protein HA47_14685 {ECO:0000256|HAMAP-Rule:MF_01144} OS=Pantoea stewartii subsp. indologenes PE=3 SV=1	LrgA [Pantoea stewartii]	--	--	--	--	--
GE00474	[J]	Translation, ribosomal structure and biogenesis	--	K01874|0|plf:PANA5342_1546|metG; methionyl-tRNA synthetase; K01874 methionyl-tRNA synthetase [EC:6.1.1.10] (A)	tRNA synthetases class I (M)	Methionine--tRNA ligase {ECO:0000255|HAMAP-Rule:MF_00098} GN=ETA_12990 OS=Erwinia tasmaniensis (strain DSM 17950 / Et1/99) PE=3 SV=1	Methionine--tRNA ligase {ECO:0000256|HAMAP-Rule:MF_00098} OS=Pantoea stewartii subsp. indologenes PE=3 SV=1	methionine--tRNA ligase [Pantoea stewartii]	--	--	--	--	--
GE00475	[D]	Cell cycle control, cell division, chromosome partitioning	--	K03593|0|plf:PANA5342_1547|mrp; ParA/MinD-like ATPase; K03593 ATP-binding protein involved in chromosome partitioning (A)	ParA/MinD ATPase like	Protein mrp GN=mrp OS=Escherichia coli (strain K12) PE=3 SV=1	Antiporter inner membrane protein {ECO:0000313|EMBL:EHU00216.1} OS=Pantoea stewartii subsp. stewartii DC283 PE=4 SV=1	ATPase [Pantoea stewartii]	--	--	--	--	--
GE00476	[KR]	--	--	--	Acetyltransferase (GNAT) domain	--	GCN5 family acetyltransferase {ECO:0000313|EMBL:KGD82818.1} OS=Pantoea stewartii subsp. indologenes PE=4 SV=1	GCN5 family acetyltransferase [Pantoea stewartii]	--	--	--	--	--
GE00477	[O]	Posttranslational modification, protein turnover, chaperones	--	K03386|3.83698e-133|plf:PANA5342_1550|ahpC; alkyl hydroperoxide reductase C22 protein; K03386 peroxiredoxin (alkyl hydroperoxide reductase subunit C) [EC:1.11.1.15] (A)	AhpC/TSA family	Alkyl hydroperoxide reductase subunit C GN=ahpC OS=Salmonella typhimurium (strain LT2 / SGSC1412 / ATCC 700720) PE=1 SV=2	Alkyl hydroperoxide reductase {ECO:0000313|EMBL:KGD82817.1} OS=Pantoea stewartii subsp. indologenes PE=4 SV=1	alkyl hydroperoxide reductase [Pantoea stewartii]	--	--	PHI:386|TSA1|AAP68994|5207|Cryptococcus_neoformans|Reduced_virulence	--	--
GE00478	[O]	Posttranslational modification, protein turnover, chaperones	--	K03387|0|paj:PAJ_1823|ahpF; alkyl hydroperoxide reductase subunit F AhpF; K03387 alkyl hydroperoxide reductase subunit F [EC:1.6.4.-] (A)	Pyridine nucleotide-disulphide oxidoreductase	Alkyl hydroperoxide reductase subunit F GN=ahpF OS=Salmonella typhimurium (strain LT2 / SGSC1412 / ATCC 700720) PE=1 SV=1	FAD/NAD(P)-binding alkyl hydroperoxide reductase, F52a subunit {ECO:0000313|EMBL:EHU00212.1} OS=Pantoea stewartii subsp. stewartii DC283 PE=3 SV=1	alkyl hydroperoxide reductase [Pantoea stewartii]	--	--	PHI:2537|TRR1|Q4WQJ0|746128|Aspergillus_fumigatus|Mixed_outcome	--	--
GE00479	[R]	General function prediction only	--	K07088|0|paj:PAJ_1822|ywkB; permease YwkB; K07088 (A)	Membrane transport protein	Putative malonate transporter GN=mdcF OS=Rhizobium meliloti (strain 1021) PE=3 SV=1	Membrane protein {ECO:0000313|EMBL:KGD82815.1} OS=Pantoea stewartii subsp. indologenes PE=4 SV=1	membrane protein [Pantoea stewartii]	--	--	--	--	--
GE00480	--	--	--	--	--	--	Uncharacterized protein {ECO:0000313|EMBL:EHU00210.1} OS=Pantoea stewartii subsp. stewartii DC283 PE=4 SV=1	hypothetical protein [Pantoea stewartii]	--	--	--	--	--
GE00481	[H]	Coenzyme transport and metabolism	Molecular Function: magnesium ion binding (GO:0000287); Molecular Function: hydroxyethylthiazole kinase activity (GO:0004417); Molecular Function: ATP binding (GO:0005524); Biological Process: thiamine biosynthetic process (GO:0009228); Biological Process: thiamine diphosphate biosynthetic process (GO:0009229); Biological Process: phosphorylation (GO:0016310);	K00878|3.69276e-149|pam:PANA_2526|thiM; ThiM; K00878 hydroxyethylthiazole kinase [EC:2.7.1.50] (A)	Hydroxyethylthiazole kinase family	Hydroxyethylthiazole kinase {ECO:0000255|HAMAP-Rule:MF_00228} GN=ECA3197 OS=Pectobacterium atrosepticum (strain SCRI 1043 / ATCC BAA-672) PE=3 SV=1	Hydroxyethylthiazole kinase {ECO:0000256|HAMAP-Rule:MF_00228} OS=Pantoea stewartii subsp. indologenes PE=3 SV=1	hydroxyethylthiazole kinase [Pantoea stewartii]	--	--	--	--	--
GE00482	[H]	Coenzyme transport and metabolism	Molecular Function: ATP binding (GO:0005524); Molecular Function: hydroxymethylpyrimidine kinase activity (GO:0008902); Molecular Function: phosphomethylpyrimidine kinase activity (GO:0008972); Biological Process: thiamine biosynthetic process (GO:0009228); Biological Process: phosphorylation (GO:0016310);	K00941|2.67105e-167|plf:PANA5342_1558|thiD; phosphomethylpyrimidine kinase; K00941 hydroxymethylpyrimidine/phosphomethylpyrimidine kinase [EC:2.7.1.49 2.7.4.7] (A)	Phosphomethylpyrimidine kinase	Hydroxymethylpyrimidine/phosphomethylpyrimidine kinase GN=thiD OS=Salmonella typhimurium (strain LT2 / SGSC1412 / ATCC 700720) PE=1 SV=2	Hydroxy-methylpyrimidine kinase/hydroxy-phosphomethylpyrimidine kinase {ECO:0000313|EMBL:EHU00199.1} OS=Pantoea stewartii subsp. stewartii DC283 PE=4 SV=1	bifunctional hydroxy-methylpyrimidine kinase/ hydroxy-phosphomethylpyrimidine kinase [Pantoea stewartii]	--	--	--	--	--
GE00483	[K]	Transcription	Molecular Function: DNA binding (GO:0003677); Molecular Function: transcription factor activity, sequence-specific DNA binding (GO:0003700); Biological Process: regulation of transcription, DNA-templated (GO:0006355);	--	FCD domain	Uncharacterized HTH-type transcriptional regulator YdfH GN=ydfH OS=Shigella flexneri PE=3 SV=1	GntR family transcriptional regulator {ECO:0000313|EMBL:KGD82811.1} OS=Pantoea stewartii subsp. indologenes PE=4 SV=1	GntR family transcriptional regulator [Pantoea stewartii]	--	--	mce1R|PHI:4486|Q79G00|1773|Mycobacterium_tuberculosis|effector_(plant_avirulence_determinant)	--	--
GE00484	[G]	Carbohydrate transport and metabolism	Molecular Function: fructuronate reductase activity (GO:0008866); Biological Process: mannitol metabolic process (GO:0019594); Molecular Function: coenzyme binding (GO:0050662); Biological Process: oxidation-reduction process (GO:0055114);	K00040|0|paq:PAGR_g1506|mannitol-1-phosphate 5-dehydrogenase YdfI; K00040 fructuronate reductase [EC:1.1.1.57] (A)	Mannitol dehydrogenase C-terminal domain	Uncharacterized oxidoreductase YdfI GN=ydfI OS=Escherichia coli (strain K12) PE=3 SV=1	D-mannonate oxidoreductase {ECO:0000313|EMBL:KGD82810.1} OS=Pantoea stewartii subsp. indologenes PE=4 SV=1	D-mannonate oxidoreductase [Pantoea stewartii]	--	--	PHI:2270|Mpd1|Q0U6E8|13684|Phaeosphaeria_nodorum_(related:_Stagonospora_nodorum)|Unaffected_pathogenicity	--	--
GE00485	[IR]	--	Molecular Function: magnesium ion binding (GO:0000287); Molecular Function: lipid kinase activity (GO:0001727); Molecular Function: NAD+ kinase activity (GO:0003951); Molecular Function: diacylglycerol kinase activity (GO:0004143); Molecular Function: ATP binding (GO:0005524); Cellular Component: cytoplasm (GO:0005737); Biological Process: protein kinase C-activating G-protein coupled receptor si…	--	Diacylglycerol kinase catalytic domain	Probable lipid kinase YegS-like {ECO:0000255|HAMAP-Rule:MF_01377} GN=YE1099 OS=Yersinia enterocolitica serotype O:8 / biotype 1B (strain NCTC 13174 / PE=3 SV=1	Probable lipid kinase YegS-like {ECO:0000256|HAMAP-Rule:MF_01377} OS=Pantoea stewartii subsp. indologenes PE=3 SV=1	lipid kinase [Pantoea stewartii]	--	--	--	--	--
GE00486	[O]	Posttranslational modification, protein turnover, chaperones	Biological Process: proteolysis (GO:0006508); Molecular Function: peptidase activity (GO:0008233);	K08303|0|paj:PAJ_1814|yegQ; putative protease YegQ; K08303 putative protease [EC:3.4.-.-] (A)	Peptidase family U32	Uncharacterized protease YegQ GN=yegQ OS=Escherichia coli (strain K12) PE=3 SV=1	Protease {ECO:0000313|EMBL:KGD82808.1} OS=Pantoea stewartii subsp. indologenes PE=4 SV=1	protease [Pantoea stewartii]	--	--	--	--	--
GE00487	[TK]	--	Molecular Function: phosphorelay response regulator activity (GO:0000156); Biological Process: phosphorelay signal transduction system (GO:0000160); Molecular Function: DNA binding (GO:0003677); Biological Process: regulation of transcription, DNA-templated (GO:0006355); Molecular Function: protein-glutamate methylesterase activity (GO:0008984); Biological Process: intracellular signal transducti…	K07664|1.44635e-164|plf:PANA5342_1564|baeR3; two-component system response regulator; K07664 two-component system, OmpR family, response regulator BaeR (A)	Response regulator receiver domain	Transcriptional regulatory protein BaeR GN=baeR OS=Escherichia coli (strain K12) PE=1 SV=1	Transcriptional regulator {ECO:0000313|EMBL:KGD82807.1} OS=Pantoea stewartii subsp. indologenes PE=4 SV=1	transcriptional regulator [Pantoea stewartii]	--	--	PHI:2685|ompR|P0AA19|90371|Salmonella_enterica_serovar_Typhimurium|Reduced_virulence	(phoP) Possible two component system response transcriptional positive regulator PhoP [PhoP (VF0286)] [Mycobacterium tuberculosis H37Rv]	--
GE00488	[T]	Signal transduction mechanisms	Molecular Function: phosphorelay sensor kinase activity (GO:0000155); Biological Process: phosphorelay signal transduction system (GO:0000160); Molecular Function: ATP binding (GO:0005524); Cellular Component: integral component of membrane (GO:0016021); Biological Process: signal transduction by protein phosphorylation (GO:0023014);	K07642|0|paq:PAGR_g1510|integral membrane sensor signal transduction histidine kinase BaeS; K07642 two-component system, OmpR family, sensor histidine kinase BaeS [EC:2.7.13.3] (A)	Histidine kinase-, DNA gyrase B-, and HSP90-like ATPase	Signal transduction histidine-protein kinase BaeS GN=baeS OS=Escherichia coli (strain K12) PE=1 SV=2	Sensory histidine kinase in two-component regulatory system with BaeR {ECO:0000313|EMBL:EHU00193.1} OS=Pantoea stewartii subsp. stewartii DC283 PE=4 SV=1	signal transduction histidine-protein kinase BaeS [Pantoea stewartii]	--	--	PHI:2676|ssrA|Q8ZPP5|90371|Salmonella_enterica_serovar_Typhimurium|Reduced_virulence	(phoR) Possible two component system response sensor kinase membrane associated PhoR [PhoP/R (CVF331)] [Mycobacterium tuberculosis H37Rv]	--
GE00489	[GEPR]	--	Cellular Component: integral component of plasma membrane (GO:0005887); Biological Process: transmembrane transport (GO:0055085);	K18326|0|plf:PANA5342_1566|yegB; major facilitator superfamily protein; K18326 MFS transporter, DHA2 family, multidrug resistance protein (A)	Major Facilitator Superfamily	Putative multidrug resistance protein MdtD {ECO:0000255|HAMAP-Rule:MF_01577} GN=Ent638_2687 OS=Enterobacter sp. (strain 638) PE=3 SV=1	Putative multidrug resistance protein MdtD {ECO:0000256|HAMAP-Rule:MF_01577} OS=Pantoea stewartii subsp. indologenes PE=3 SV=1	transporter [Pantoea stewartii]	--	Inner membrane transport protein yegB - Escherichia coli.	PHI:544|BCMFS1|AAF64435|332648|Botrytis_cinerea|Unaffected_pathogenicity	(farB) fatty acid efflux system protein FarB [FarAB (VF0450)] [Neisseria meningitidis MC58]	--
GE00490	[V]	Defense mechanisms	Molecular Function: transporter activity (GO:0005215); Cellular Component: plasma membrane (GO:0005886); Biological Process: transport (GO:0006810); Cellular Component: integral component of membrane (GO:0016021);	K07789|0|plf:PANA5342_1567|yegO; multidrug resistance protein; K07789 multidrug efflux pump (A)	AcrB/AcrD/AcrF family	Multidrug resistance protein MdtC {ECO:0000255|HAMAP-Rule:MF_01424} GN=PAJ_1810 OS=Pantoea ananatis (strain AJ13355) PE=3 SV=2	Multidrug resistance protein MdtC {ECO:0000256|HAMAP-Rule:MF_01424} OS=Pantoea stewartii subsp. indologenes PE=3 SV=1	multidrug transporter [Pantoea stewartii]	--	Hypothetical protein yegO - Escherichia coli.	PHI:2469|AcrB|Q7WTQ9|552|Erwinia_amylovora|Reduced_virulence	(mtrD) multiple transferable resistance system protein MtrD [MtrCDE (VF0451)] [Neisseria meningitidis MC58]	--
GE00491	[V]	Defense mechanisms	Molecular Function: transporter activity (GO:0005215); Cellular Component: plasma membrane (GO:0005886); Biological Process: transport (GO:0006810); Cellular Component: integral component of membrane (GO:0016021);	K07788|0|paq:PAGR_g1513|multidrug resistance protein MdtB; K07788 multidrug efflux pump (A)	AcrB/AcrD/AcrF family	Multidrug resistance protein MdtB {ECO:0000255|HAMAP-Rule:MF_01423} GN=Ent638_2685 OS=Enterobacter sp. (strain 638) PE=3 SV=1	Multidrug resistance protein MdtB {ECO:0000256|HAMAP-Rule:MF_01423} OS=Pantoea stewartii subsp. indologenes PE=3 SV=1	multidrug transporter [Pantoea stewartii]	--	Hypothetical protein yegN - Escherichia coli.	PHI:2469|AcrB|Q7WTQ9|552|Erwinia_amylovora|Reduced_virulence	(mtrD) multiple transferable resistance system protein MtrD [MtrCDE (VF0451)] [Neisseria meningitidis MC58]	--
GE00492	[M]	Cell wall/membrane/envelope biogenesis	Cellular Component: plasma membrane (GO:0005886); Biological Process: transmembrane transport (GO:0055085);	K07799|0|pam:PANA_2515|mdtA; MdtA; K07799 membrane fusion protein, multidrug efflux system (A)	HlyD family secretion protein	Multidrug resistance protein MdtA {ECO:0000255|HAMAP-Rule:MF_01422} (Precursor) GN=PAJ_1808 OS=Pantoea ananatis (strain AJ13355) PE=3 SV=1	Multidrug resistance protein MdtA {ECO:0000256|HAMAP-Rule:MF_01422} (Precursor) OS=Pantoea stewartii subsp. indologenes PE=3 SV=1	multidrug transporter [Pantoea stewartii]	--	Multidrug resistance protein mdtA - Escherichia coli (strain K12).	--	(mtrC) membrane fusion protein MtrC [MtrCDE (VF0451)] [Neisseria meningitidis MC58]	--
GE00493	[O]	Posttranslational modification, protein turnover, chaperones	Biological Process: response to stress (GO:0006950);	K04046|0|plf:PANA5342_1571|yegD; heat shock 70 kDa protein; K04046 hypothetical chaperone protein (A)	Hsp70 protein	Uncharacterized chaperone protein YegD GN=yegD OS=Escherichia coli (strain K12) PE=3 SV=2	Chaperone {ECO:0000313|EMBL:KGD82801.1} OS=Pantoea stewartii subsp. indologenes PE=4 SV=1	chaperone [Pantoea stewartii]	--	--	--	--	--
GE00494	[T]	Signal transduction mechanisms	Molecular Function: phosphorelay sensor kinase activity (GO:0000155); Biological Process: phosphorelay signal transduction system (GO:0000160); Biological Process: cyclic nucleotide biosynthetic process (GO:0009190); Molecular Function: phosphorus-oxygen lyase activity (GO:0016849); Biological Process: signal transduction by protein phosphorylation (GO:0023014); Biological Process: intracellular …	--	GGDEF domain	Probable diguanylate cyclase YegE GN=yegE OS=Escherichia coli (strain K12) PE=2 SV=2	Uncharacterized protein {ECO:0000313|EMBL:KGD82800.1} OS=Pantoea stewartii subsp. indologenes PE=4 SV=1	hypothetical protein [Pantoea stewartii]	--	--	MorA|PHI:4684|Q9HVI8|287|Pseudomonas_aeruginosa|increased_virulence_(Hypervirulence)	--	--
GE00495	--	--	Molecular Function: catalytic activity (GO:0003824); Biological Process: metabolic process (GO:0008152); Cellular Component: membrane (GO:0016020);	--	PAP2 superfamily	Uncharacterized 22.5 kDa protein in cps region OS=Klebsiella pneumoniae PE=4 SV=1	Uncharacterized protein {ECO:0000313|EMBL:EHU00187.1} OS=Pantoea stewartii subsp. stewartii DC283 PE=4 SV=1	hypothetical protein [Pantoea stewartii]	--	--	--	--	--
GE00496	[F]	Nucleotide transport and metabolism	Molecular Function: uridine kinase activity (GO:0004849); Molecular Function: ATP binding (GO:0005524); Cellular Component: cytoplasm (GO:0005737); Biological Process: phosphorylation (GO:0016310); Molecular Function: phosphotransferase activity, alcohol group as acceptor (GO:0016773); Biological Process: UMP salvage (GO:0044206); Biological Process: CTP salvage (GO:0044211);	K00876|1.59911e-154|plf:PANA5342_1575|udk; uridine kinase; K00876 uridine kinase [EC:2.7.1.48] (A)	Phosphoribulokinase / Uridine kinase family	Uridine kinase {ECO:0000255|HAMAP-Rule:MF_00551} GN=ETA_13170 OS=Erwinia tasmaniensis (strain DSM 17950 / Et1/99) PE=3 SV=1	Uridine kinase {ECO:0000256|HAMAP-Rule:MF_00551, ECO:0000256|RuleBase:RU003825} OS=Pantoea stewartii subsp. stewartii DC283 PE=3 SV=1	uridine/cytidine kinase [Pantoea stewartii]	--	--	--	--	--
GE00497	[F]	Nucleotide transport and metabolism	Biological Process: dUMP biosynthetic process (GO:0006226); Biological Process: dUTP biosynthetic process (GO:0006229); Molecular Function: dCTP deaminase activity (GO:0008829); Biological Process: pyrimidine ribonucleotide biosynthetic process (GO:0009220);	K01494|2.85285e-134|plf:PANA5342_1576|dcd; deoxycytidine triphosphate deaminase; K01494 dCTP deaminase [EC:3.5.4.13] (A)	dUTPase	Deoxycytidine triphosphate deaminase {ECO:0000255|HAMAP-Rule:MF_00146} GN=ETA_13180 OS=Erwinia tasmaniensis (strain DSM 17950 / Et1/99) PE=3 SV=1	Deoxycytidine triphosphate deaminase {ECO:0000256|HAMAP-Rule:MF_00146} OS=Pantoea stewartii subsp. stewartii DC283 PE=3 SV=1	deoxycytidine triphosphate deaminase [Pantoea stewartii]	--	--	PHI:2652|magA|Q5KQZ9|573|Klebsiella_pneumoniae|Reduced_virulence	--	--
GE00498	[M]	Cell wall/membrane/envelope biogenesis	--	K07289|0|pam:PANA_2508|asmA; AsmA; K07289 AsmA protein (A)	AsmA family	Protein AsmA (Precursor) GN=asmA OS=Escherichia coli (strain K12) PE=3 SV=2	Membrane assembly protein AsmA {ECO:0000313|EMBL:KGD82796.1} OS=Pantoea stewartii subsp. indologenes PE=4 SV=1	membrane assembly protein AsmA [Pantoea stewartii]	--	--	--	--	--
GE00499	[P]	Inorganic ion transport and metabolism	Cellular Component: integral component of membrane (GO:0016021); Molecular Function: adenyl nucleotide binding (GO:0030554); Molecular Function: flavin adenine dinucleotide binding (GO:0050660);	--	Integral membrane protein TerC family	UPF0053 protein YegH GN=yegH OS=Shigella flexneri PE=3 SV=2	Membrane protein {ECO:0000313|EMBL:KGD82795.1} OS=Pantoea stewartii subsp. indologenes PE=4 SV=1	membrane protein [Pantoea stewartii]	--	--	PSPTO_2691|PHI:3118|Q882D7|317|Pseudomonas_syringae|mixed_outcome_	--	--
GE00500	[M]	Cell wall/membrane/envelope biogenesis	Biological Process: polysaccharide biosynthetic process (GO:0000271); Cellular Component: plasma membrane (GO:0005886); Cellular Component: integral component of membrane (GO:0016021); Molecular Function: undecaprenyl-phosphate galactose phosphotransferase activity (GO:0047360);	K16707|0|plf:PANA5342_1579|wceG; undecaprenyl-phosphategalactosephosphotransferase; K16707 UDP-galactose-lipid carrier transferase (A)	Bacterial sugar transferase	UDP-galactose-lipid carrier transferase GN=amsG OS=Erwinia amylovora (Fire blight bacteria) PE=3 SV=2	Undecaprenyl-phosphate UDP-galactose phosphotransferase {ECO:0000313|EMBL:EHU00182.1} OS=Pantoea stewartii subsp. stewartii DC283 PE=4 SV=1	UDP-phosphate galactose phosphotransferase [Pantoea stewartii]	--	--	PHI:2937|gumD|Q87BQ4|183190|Xylella_fastidiosa|Loss_of_pathogenicity	(wbaP/rfbP) undecaprenyl-phosphate galactosephosphotransferase [LOS (CVF494)] [Haemophilus influenzae Rd KW20]	--
GE00501	[M]	Cell wall/membrane/envelope biogenesis	Molecular Function: polysaccharide transmembrane transporter activity (GO:0015159); Biological Process: polysaccharide transport (GO:0015774); Cellular Component: membrane (GO:0016020);	K01991|0|paq:PAGR_g1524|amylovoran export outer membrane protein AmsH; K01991 polysaccharide export outer membrane protein (A)	Polysaccharide biosynthesis/export protein	Amylovoran export outer membrane protein AmsH (Precursor) GN=amsH OS=Erwinia amylovora (Fire blight bacteria) PE=3 SV=2	Polysaccharide export protein Wza {ECO:0000313|EMBL:KGD82793.1} OS=Pantoea stewartii subsp. indologenes PE=4 SV=1	polysaccharide export protein Wza [Pantoea stewartii]	--	Putative polysaccharide export protein wza - Escherichia coli.	--	(wcbC) capsular polysaccharide biosynthesis/export protein [Capsule I (VF0436)] [Burkholderia pseudomallei K96243]	--
GE00502	[T]	Signal transduction mechanisms	Molecular Function: protein tyrosine phosphatase activity (GO:0004725); Biological Process: peptidyl-tyrosine dephosphorylation (GO:0035335);	K01104|5.84561e-96|plf:PANA5342_1581|wzb; protein tyrosine phosphatase; K01104 protein-tyrosine phosphatase [EC:3.1.3.48] (A)	Low molecular weight phosphotyrosine protein phosphatase	Probable low molecular weight protein-tyrosine-phosphatase AmsI GN=amsI OS=Erwinia amylovora (Fire blight bacteria) PE=3 SV=1	Phosphotyrosine-protein phosphatase {ECO:0000313|EMBL:EHU00180.1} OS=Pantoea stewartii subsp. stewartii DC283 PE=4 SV=1	protein-tyrosine phosphatase [Pantoea stewartii]	--	--	--	--	--
GE00503	[M]	Cell wall/membrane/envelope biogenesis	Molecular Function: non-membrane spanning protein tyrosine kinase activity (GO:0004715); Biological Process: lipopolysaccharide biosynthetic process (GO:0009103); Cellular Component: membrane (GO:0016020); Biological Process: phosphorylation (GO:0016310); Molecular Function: enzyme regulator activity (GO:0030234); Biological Process: capsule polysaccharide biosynthetic process (GO:0045227); Biolo…	K16692|0|pam:PANA_2503|amsA; AmsA; K16692 tyrosine-protein kinase Etk/Wzc [EC:2.7.10.-] (A)	Chain length determinant protein	Putative tyrosine-protein kinase AmsA GN=amsA OS=Erwinia amylovora (Fire blight bacteria) PE=3 SV=1	Tyrosine protein kinase {ECO:0000313|EMBL:KGD82791.1} OS=Pantoea stewartii subsp. indologenes PE=4 SV=1	tyrosine protein kinase [Pantoea stewartii]	--	PUTATIVE MEMBRANE-ASSOCIATED ATP-HYDROLASE (O353) (CAPB PROTEIN) - Escherichia coli.	PHI:2471|Ams|Q46631|552|Erwinia_amylovora|Loss_of_pathogenicity	(cap8B) capsular polysaccharide synthesis enzyme Cap8B [Capsule (VF0003)] [Staphylococcus aureus subsp. aureus MW2]	--
GE00504	--	--	--	K16708|0|paq:PAGR_g1527|amylovoran biosynthesis protein AmsC; K16708 amylovoran biosynthesis protein AmsC (A)	EpsG family	Amylovoran biosynthesis protein AmsC GN=amsC OS=Erwinia amylovora (Fire blight bacteria) PE=4 SV=2	Putative EPS polymerase {ECO:0000313|EMBL:EHU00178.1} OS=Pantoea stewartii subsp. stewartii DC283 PE=4 SV=1	putative EPS polymerase [Pantoea stewartii]	--	--	--	--	--
GE00505	[M]	Cell wall/membrane/envelope biogenesis	Molecular Function: transferase activity (GO:0016740);	K16700|0|plf:PANA5342_1584|wceB; extracellular polysaccharide biosynthesis glycosyltransferase; K16700 amylovoran biosynthesis glycosyltransferase AmsB [EC:2.4.-.-] (A)	Glycosyl transferase family 2	Amylovoran biosynthesis glycosyltransferase AmsB GN=amsB OS=Erwinia amylovora (Fire blight bacteria) PE=3 SV=1	Amylovoran biosynthesis protein AmsB {ECO:0000313|EMBL:KGD82789.1} OS=Pantoea stewartii subsp. indologenes PE=4 SV=1	amylovoran biosynthesis protein AmsB [Pantoea stewartii]	GT2.hmm	--	PHI:2481|rfbC|Q8PGL8|611301|Xanthomonas_citri_subsp._Citri|Reduced_virulence	(kfiC) lipopolysaccharide biosynthesis protein [LOS (CVF494)] [Haemophilus influenzae Rd KW20]	--
GE00506	[M]	Cell wall/membrane/envelope biogenesis	Molecular Function: transferase activity (GO:0016740);	--	Glycosyl transferase family 2	Uncharacterized glycosyltransferase HI_0868 GN=HI_0868 OS=Haemophilus influenzae (strain ATCC 51907 / DSM 11121 / KW20 / Rd) PE=3 SV=1	Exopolysaccharide biosynthetic glycosyltransferase {ECO:0000313|EMBL:EHU00176.1} OS=Pantoea stewartii subsp. stewartii DC283 PE=4 SV=1	exopolysaccharide biosynthetic glycosyltransferase [Pantoea stewartii]	GT2.hmm	--	PHI:2481|rfbC|Q8PGL8|611301|Xanthomonas_citri_subsp._Citri|Reduced_virulence	(kfiC) lipopolysaccharide biosynthesis protein [LOS (CVF494)] [Haemophilus influenzae Rd KW20]	--
GE00507	[M]	Cell wall/membrane/envelope biogenesis	Biological Process: biosynthetic process (GO:0009058); Molecular Function: transferase activity (GO:0016740);	--	Glycosyl transferases group 1	Amylovoran biosynthesis glycosyltransferase AmsD GN=amsD OS=Erwinia amylovora (Fire blight bacteria) PE=3 SV=2	Exopolysaccharide biosynthetic glycosyltransferase {ECO:0000313|EMBL:EHU00175.1} OS=Pantoea stewartii subsp. stewartii DC283 PE=4 SV=1	exopolysaccharide biosynthetic glycosyltransferase [Pantoea stewartii]	GT4.hmm	--	--	(lsgC) glycosyltransferase [LOS (CVF494)] [Haemophilus influenzae Rd KW20]	--
GE00508	--	--	Biological Process: pathogenesis (GO:0009405); Molecular Function: transferase activity (GO:0016740);	K16709|0|plf:PANA5342_1587|wceF; extracellular polysaccharide biosynthesis glycosyltransferase; K16709 amylovoran biosynthesis protein AmsF (A)	Head binding	Amylovoran biosynthesis protein AmsF (Precursor) GN=amsF OS=Erwinia amylovora (Fire blight bacteria) PE=3 SV=2	Amylovoran biosynthesis protein AmsF {ECO:0000313|EMBL:KGD82786.1} OS=Pantoea stewartii subsp. indologenes PE=4 SV=1	amylovoran biosynthesis protein AmsF [Pantoea stewartii]	--	--	--	--	--
GE00509	[S]	Function unknown	Molecular Function: galactokinase activity (GO:0004335);	K16710|0|plf:PANA5342_1588|wceJ; extracellular polysaccharide pyruvyl transferase; K16710 colanic acid/amylovoran biosynthesis protein (A)	Polysaccharide pyruvyl transferase	Amylovoran biosynthesis protein AmsJ GN=amsJ OS=Erwinia amylovora (Fire blight bacteria) PE=3 SV=2	Colanic acid biosynthesis protein {ECO:0000313|EMBL:KGD82785.1} OS=Pantoea stewartii subsp. indologenes PE=4 SV=1	colanic acid biosynthesis protein [Pantoea stewartii]	--	--	--	--	--
GE00510	[M]	Cell wall/membrane/envelope biogenesis	Biological Process: biosynthetic process (GO:0009058); Molecular Function: transferase activity (GO:0016740);	K16703|0|pam:PANA_2496|amsK; AmsK; K16703 colanic acid/amylovoran biosynthesis glycosyltransferase [EC:2.4.-.-] (A)	Glycosyl transferases group 1	Amylovoran biosynthesis glycosyltransferase AmsK GN=amsK OS=Erwinia amylovora (Fire blight bacteria) PE=3 SV=2	Exopolysaccharide biosynthetic glycosyltransferase {ECO:0000313|EMBL:EHU00172.1} OS=Pantoea stewartii subsp. stewartii DC283 PE=4 SV=1	colanic acid biosynthesis glycosyltransferase WcaL [Pantoea stewartii]	GT4.hmm	--	--	--	--
GE00511	[R]	General function prediction only	Biological Process: polysaccharide biosynthetic process (GO:0000271); Cellular Component: membrane (GO:0016020);	K16696|0|paq:PAGR_g1534|extracellular polysaccharide biosynthesis protein AmsL; K16696 exopolysaccharide (amylovoran) exporter (A)	Polysaccharide biosynthesis protein	Amylovoran biosynthesis protein AmsL GN=amsL OS=Erwinia amylovora (Fire blight bacteria) PE=3 SV=2	Amylovoran biosynthesis protein AmsL {ECO:0000313|EMBL:KGD82783.1} OS=Pantoea stewartii subsp. indologenes PE=4 SV=1	amylovoran biosynthesis protein AmsL [Pantoea stewartii]	--	Amylovoran biosynthesis protein amsL - Erwinia amylovora.	--	--	--
GE00512	[M]	Cell wall/membrane/envelope biogenesis	Molecular Function: UTP:glucose-1-phosphate uridylyltransferase activity (GO:0003983); Biological Process: biosynthetic process (GO:0009058);	K00963|0|pam:PANA_2494|galF; GalF; K00963 UTP--glucose-1-phosphate uridylyltransferase [EC:2.7.7.9] (A)	Nucleotidyl transferase	UTP--glucose-1-phosphate uridylyltransferase GN=galF OS=Salmonella typhimurium (strain LT2 / SGSC1412 / ATCC 700720) PE=3 SV=1	Putative UTP--glucose-1-phosphate uridylyltransferase regulatory subunit {ECO:0000313|EMBL:EHU00170.1} OS=Pantoea stewartii subsp. stewartii DC283 PE=4 SV=1	UTP--glucose-1-phosphate uridylyltransferase subunit GalU [Pantoea stewartii]	--	--	galU|PHI:3112|Q8P8Q1|339|Xanthomonas_campestris|loss_of_pathogenicity_	(galU) glucosephosphate uridylyltransferase [LOS (CVF494)] [Haemophilus influenzae Rd KW20]	--
GE00513	[M]	Cell wall/membrane/envelope biogenesis	Molecular Function: UDP-glucose 4-epimerase activity (GO:0003978); Biological Process: galactose metabolic process (GO:0006012); Biological Process: cellular metabolic process (GO:0044237); Molecular Function: coenzyme binding (GO:0050662);	K01784|0|plf:PANA5342_1592|galE; UDP-glucose 4-epimerase GalE; K01784 UDP-glucose 4-epimerase [EC:5.1.3.2] (A)	NAD dependent epimerase/dehydratase family	UDP-glucose 4-epimerase GN=galE OS=Erwinia amylovora (Fire blight bacteria) PE=3 SV=1	UDP-galactose-4-epimerase {ECO:0000313|EMBL:KGD82781.1} OS=Pantoea stewartii subsp. indologenes PE=4 SV=1	UDP-galactose-4-epimerase [Pantoea stewartii]	--	--	PHI:1133|Lmepi|B9DR51|5022|Leptosphaeria_maculans|Loss_of_pathogenicity	(galE) UDP-glucose 4-epimerase [LOS (CVF494)] [Haemophilus influenzae Rd KW20]	--
GE00514	[M]	Cell wall/membrane/envelope biogenesis	Molecular Function: magnesium ion binding (GO:0000287); Molecular Function: phospho-N-acetylmuramoyl-pentapeptide-transferase activity (GO:0008963); Biological Process: lipopolysaccharide biosynthetic process (GO:0009103); Cellular Component: Gram-negative-bacterium-type cell wall (GO:0009276); Cellular Component: integral component of membrane (GO:0016021); Molecular Function: transferase activi…	K02851|0|paq:PAGR_g1537|undecaprenyl-phosphate alpha-N-acetylglucosaminyltransferase; K02851 UDP-GlcNAc:undecaprenyl-phosphate GlcNAc-1-phosphate transferase [EC:2.7.8.33] (A)	Glycosyl transferase family 4	Undecaprenyl-phosphate alpha-N-acetylglucosaminyl 1-phosphate transferase GN=wecA OS=Escherichia coli O157:H7 PE=3 SV=1	UDP-phosphate N-acetylglucosaminyl 1-phosphate transferase {ECO:0000313|EMBL:KGD82780.1} OS=Pantoea stewartii subsp. indologenes PE=4 SV=1	UDP-phosphate N-acetylglucosaminyl 1-phosphate transferase [Pantoea ananatis]	--	--	--	(wecA) undecaprenyl-phosphate alpha-N-acetylglucosaminyltransferase [LOS (CVF494)] [Haemophilus influenzae Rd KW20]	--
GE00515	[M]	Cell wall/membrane/envelope biogenesis	Molecular Function: dTDP-glucose 4,6-dehydratase activity (GO:0008460); Biological Process: nucleotide-sugar metabolic process (GO:0009225); Molecular Function: coenzyme binding (GO:0050662);	K01710|0|eoh:ECO103_2520|rmlB; dTDP-glucose 4,6-dehydratase; K01710 dTDP-glucose 4,6-dehydratase [EC:4.2.1.46] (A)	NAD dependent epimerase/dehydratase family	dTDP-glucose 4,6-dehydratase GN=rfbB OS=Shigella flexneri PE=3 SV=2	dTDP-glucose 4,6-dehydratase {ECO:0000256|RuleBase:RU004473} OS=Pantoea stewartii subsp. stewartii DC283 PE=3 SV=1	dTDP-glucose 4,6-dehydratase [Pantoea ananatis]	--	--	AS87_04050|PHI:3281|A0A097IB07|34085|Riemerella_anatipestifer|reduced_virulence_	(rffG) dTDP-glucose 46-dehydratase [LOS (CVF494)] [Haemophilus influenzae Rd KW20]	--
GE00516	[M]	Cell wall/membrane/envelope biogenesis	Molecular Function: glucose-1-phosphate thymidylyltransferase activity (GO:0008879); Biological Process: extracellular polysaccharide biosynthetic process (GO:0045226); Molecular Function: metal ion binding (GO:0046872);	K00973|1.15043e-172|eoh:ECO103_2519|rmlA; D-glucose-1-phosphate thymidylyltransferase; K00973 glucose-1-phosphate thymidylyltransferase [EC:2.7.7.24] (A)	Nucleotidyl transferase	Glucose-1-phosphate thymidylyltransferase 2 GN=rmlA2 OS=Shigella flexneri PE=3 SV=1	Glucose-1-phosphate thymidylyltransferase {ECO:0000256|RuleBase:RU003706} OS=Pantoea stewartii subsp. stewartii DC283 PE=3 SV=1	glucose-1-phosphate thymidylyltransferase [Pantoea stewartii]	--	--	galU|PHI:3112|Q8P8Q1|339|Xanthomonas_campestris|loss_of_pathogenicity_	(hasC) UDP-glucose pyrophosphorylase [Hyaluronic acid capsule (VF0244)] [Streptococcus pyogenes M1 GAS]	--
GE00517	--	--	Molecular Function: isomerase activity (GO:0016853);	--	WxcM-like, C-terminal	TDP-4-oxo-6-deoxy-alpha-D-glucose-3,4-oxoisomerase GN=fdtA OS=Aneurinibacillus thermoaerophilus PE=1 SV=1	Uncharacterized protein {ECO:0000313|EMBL:ENU82025.1} OS=Acinetobacter sp. ANC 3789 PE=4 SV=1	dTDP-6-deoxy-3,4-keto-hexulose isomerase [Pantoea ananatis]	--	--	--	--	--
GE00518	[J]	Translation, ribosomal structure and biogenesis	Biological Process: biosynthetic process (GO:0009058); Molecular Function: hydroxymethyl-, formyl- and related transferase activity (GO:0016742);	K00604|1.08751e-111|fcn:FN3523_1482|hypothetical protein; K00604 methionyl-tRNA formyltransferase [EC:2.1.2.9] (A)	Formyl transferase	Methionyl-tRNA formyltransferase {ECO:0000255|HAMAP-Rule:MF_00182} GN=CBU_1997 OS=Coxiella burnetii (strain RSA 493 / Nine Mile phase I) PE=1 SV=1	Formyl transferase {ECO:0000313|EMBL:EHU00161.1} OS=Pantoea stewartii subsp. stewartii DC283 PE=4 SV=1	formyl transferase [Pantoea stewartii]	--	--	PHI:1260|FGSG_13944|I1RUC7|5518|Gibberella_zeae_(related:_Fusarium_graminearum)|Unaffected_pathogenicity	--	--
GE00519	[M]	Cell wall/membrane/envelope biogenesis	Biological Process: metabolic process (GO:0008152); Molecular Function: pyridoxal phosphate binding (GO:0030170); Molecular Function: glutamine-scyllo-inositol transaminase activity (GO:0047310); Molecular Function: L-glutamine:2-oxoglutarate aminotransferase activity (GO:0080100);	--	DegT/DnrJ/EryC1/StrS aminotransferase family	dTDP-3-amino-3,6-dideoxy-alpha-D-galactopyranose transaminase GN=fdtB OS=Aneurinibacillus thermoaerophilus PE=1 SV=1	DegT/DnrJ/EryC1/StrS aminotransferase {ECO:0000313|EMBL:EHU00160.1} OS=Pantoea stewartii subsp. stewartii DC283 PE=3 SV=1	aminotransferase [Pantoea stewartii]	--	--	--	(bplC) lipopolysaccharide biosynthesis protein [LPS (VF0033)] [Bordetella pertussis Tohama I]	--
GE00520	[R]	General function prediction only	Biological Process: polysaccharide biosynthetic process (GO:0000271); Cellular Component: membrane (GO:0016020);	K03328|1.93548e-132|pct:PC1_1305|polysaccharide biosynthesis protein; K03328 polysaccharide transporter, PST family (A)	Polysaccharide biosynthesis protein	Protein WzxE GN=wzxE OS=Shigella flexneri PE=3 SV=1	WzxB family protein {ECO:0000313|EMBL:EHU00159.1} OS=Pantoea stewartii subsp. stewartii DC283 PE=4 SV=1	hypothetical protein [Pantoea ananatis]	--	--	--	--	--
GE00521	--	--	Molecular Function: transferase activity (GO:0016740);	--	--	--	Family 2 glycosyl transferase {ECO:0000313|EMBL:EHU00158.1} OS=Pantoea stewartii subsp. stewartii DC283 PE=4 SV=1	family 2 glycosyl transferase [Pantoea stewartii]	--	--	--	--	--
GE00522	[M]	Cell wall/membrane/envelope biogenesis	Molecular Function: transferase activity (GO:0016740);	K18788|4.66739e-99|eoc:CE10_2348|wbbD; UDP-Gal:GlcNAc alpha-pyrophosphate-R beta 1,3-galactosyltransferase; K18788 UDP-Gal:alpha-D-GlcNAc-diphosphoundecaprenol beta-1,3-galactosyltransferase [EC:2.4.1.303] (A)	Glycosyl transferase family 2	UDP-Gal:alpha-D-GlcNAc-diphosphoundecaprenol beta-1,3-galactosyltransferase GN=wbbD OS=Escherichia coli PE=1 SV=1	Putative glycosyltransferase {ECO:0000313|EMBL:EHU00157.1} OS=Pantoea stewartii subsp. stewartii DC283 PE=4 SV=1	glycosyltransferase family 2 [Pantoea stewartii]	GT2.hmm	--	--	(lsgF) glycosyltransferase [LOS (CVF494)] [Haemophilus influenzae Rd KW20]	--
GE00523	--	--	--	--	O-antigen ligase like membrane protein	--	Uncharacterized protein {ECO:0000313|EMBL:EHU00156.1} OS=Pantoea stewartii subsp. stewartii DC283 PE=4 SV=1	hypothetical protein [Pantoea stewartii]	--	--	--	--	--
GE00524	[M]	Cell wall/membrane/envelope biogenesis	Biological Process: biosynthetic process (GO:0009058); Molecular Function: transferase activity (GO:0016740);	K16697|2.00793e-17|bli:BL03351|tuaC; glycosyl transferase family 4; K16697 teichuronic acid biosynthesis glycosyltransferase TuaC [EC:2.4.-.-] (A)	Glycosyl transferases group 1	Putative teichuronic acid biosynthesis glycosyltransferase TuaC GN=tuaC OS=Bacillus subtilis (strain 168) PE=2 SV=1	Glycosyl transferase group 1 {ECO:0000313|EMBL:EHU00155.1} OS=Pantoea stewartii subsp. stewartii DC283 PE=4 SV=1	glycosyl transferase group 1 [Pantoea stewartii]	GT4.hmm	--	--	(rfpB) putative galactosyltransferase [O-antigen (VF0392)] [Yersinia enterocolitica subsp. enterocolitica 8081]	--
GE00525	[M]	Cell wall/membrane/envelope biogenesis	Molecular Function: UDP-glucose 4-epimerase activity (GO:0003978); Biological Process: galactose metabolic process (GO:0006012); Biological Process: cellular metabolic process (GO:0044237); Molecular Function: coenzyme binding (GO:0050662);	K01784|6.05715e-156|eas:Entas_0837|UDP-glucose 4-epimerase; K01784 UDP-glucose 4-epimerase [EC:5.1.3.2] (A)	NAD dependent epimerase/dehydratase family	UDP-glucose 4-epimerase GN=galE OS=Pasteurella multocida (strain Pm70) PE=3 SV=1	UDP-glucose 4-epimerase {ECO:0000313|EMBL:EHU00154.1} OS=Pantoea stewartii subsp. stewartii DC283 PE=3 SV=1	UDP-glucose 4-epimerase [Pantoea ananatis]	--	--	PHI:1133|Lmepi|B9DR51|5022|Leptosphaeria_maculans|Loss_of_pathogenicity	(galE) UDP-glucose 4-epimerase [LOS (CVF494)] [Haemophilus influenzae Rd KW20]	--
GE00526	[G]	Carbohydrate transport and metabolism	Molecular Function: phosphogluconate dehydrogenase (decarboxylating) activity (GO:0004616); Biological Process: pentose-phosphate shunt (GO:0006098); Biological Process: valine metabolic process (GO:0006573); Molecular Function: 3-hydroxyisobutyrate dehydrogenase activity (GO:0008442); Biological Process: D-gluconate metabolic process (GO:0019521); Molecular Function: NADP binding (GO:0050661);	K00033|0|pao:Pat9b_2575|6-phosphogluconate dehydrogenase; K00033 6-phosphogluconate dehydrogenase [EC:1.1.1.44 1.1.1.343] (A)	6-phosphogluconate dehydrogenase, C-terminal domain	6-phosphogluconate dehydrogenase, decarboxylating GN=gnd OS=Shigella flexneri PE=3 SV=1	6-phosphogluconate dehydrogenase, decarboxylating {ECO:0000256|PIRNR:PIRNR000109, ECO:0000256|RuleBase:RU000485} OS=Pantoea stewartii subsp. stewartii DC283 PE=3 SV=1	6-phosphogluconate dehydrogenase [Pantoea ananatis]	--	--	--	--	--
GE00527	[M]	Cell wall/membrane/envelope biogenesis	Biological Process: lipopolysaccharide biosynthetic process (GO:0009103); Cellular Component: membrane (GO:0016020);	K05789|7.27808e-138|plf:PANA5342_1606|wzz1; polysaccharide antigen chain regulator; K05789 chain length determinant protein (polysaccharide antigen chain regulator) (A)	Chain length determinant protein	Chain length determinant protein GN=wzzB OS=Escherichia coli PE=3 SV=2	O-antigen lipopolysaccharide chain length regulator {ECO:0000313|EMBL:EHU00152.1} OS=Pantoea stewartii subsp. stewartii DC283 PE=4 SV=1	chain length-determining protein [Pantoea ananatis]	--	--	--	--	--
GE00528	[R]	General function prediction only	Biological Process: metabolic process (GO:0008152); Molecular Function: hydrolase activity, acting on ester bonds (GO:0016788); Molecular Function: metal ion binding (GO:0046872);	K06987|0|paq:PAGR_g1550|succinylglutamate desuccinylase; K06987 (A)	Succinylglutamate desuccinylase / Aspartoacylase family	--	Succinylglutamate desuccinylase/aspartoacylase {ECO:0000313|EMBL:EHU00151.1} OS=Pantoea stewartii subsp. stewartii DC283 PE=4 SV=1	hypothetical protein [Pantoea stewartii]	--	--	--	--	--
GE00529	[M]	Cell wall/membrane/envelope biogenesis	Biological Process: biosynthetic process (GO:0009058); Molecular Function: transferase activity, transferring glycosyl groups (GO:0016757);	K02840|4.71899e-134|raa:Q7S_13275|UDP-D-galactose:(glucosyl)lipopolysaccharide-1,6-D-galactosyltransferase; K02840 UDP-D-galactose:(glucosyl)LPS alpha-1,6-D-galactosyltransferase [EC:2.4.1.-] (A)	Glycosyl transferases group 1	Lipopolysaccharide 1,6-galactosyltransferase GN=rfaB OS=Escherichia coli (strain K12) PE=3 SV=2	Lipopolysaccharide 1,6-galactosyltransferase {ECO:0000313|EMBL:EHU00150.1} OS=Pantoea stewartii subsp. stewartii DC283 PE=4 SV=1	glycosyl transferase family 1 [Pantoea stewartii]	GT4.hmm	--	--	--	--
GE00530	[M]	Cell wall/membrane/envelope biogenesis	Molecular Function: ligase activity (GO:0016874);	K02847|5.51656e-129|pao:Pat9b_2571|hypothetical protein; K02847 O-antigen ligase [EC:2.4.1.-] (A)	O-antigen ligase like membrane protein	O-antigen ligase GN=rfaL OS=Escherichia coli (strain K12) PE=1 SV=2	O-antigen ligase {ECO:0000313|EMBL:EHU00149.1} OS=Pantoea stewartii subsp. stewartii DC283 PE=4 SV=1	ligase [Pantoea stewartii]	--	--	--	--	--
GE00531	[ET]	--	Molecular Function: transporter activity (GO:0005215); Biological Process: transport (GO:0006810); Cellular Component: outer membrane-bounded periplasmic space (GO:0030288);	K10013|6.25868e-171|pao:Pat9b_2573|cationic amino acid ABC transporter periplasmic-binding protein; K10013 lysine/arginine/ornithine transport system substrate-binding protein (A)	Bacterial extracellular solute-binding proteins, family 3	Lysine/arginine/ornithine-binding periplasmic protein (Precursor) GN=argT OS=Salmonella typhimurium (strain LT2 / SGSC1412 / ATCC 700720) PE=1 SV=2	ABC transporter substrate-binding protein {ECO:0000313|EMBL:KGD82766.1} OS=Pantoea stewartii subsp. indologenes PE=4 SV=1	ABC transporter substrate-binding protein [Pantoea stewartii]	--	Lysine-arginine-ornithine-binding periplasmic protein precursor (LAO-binding protein) - Escherichia coli.	--	--	--
GE00532	[S]	Function unknown	Molecular Function: aminoacyl-tRNA editing activity (GO:0002161); Molecular Function: aminoacyl-tRNA ligase activity (GO:0004812); Biological Process: regulation of translational fidelity (GO:0006450);	--	Aminoacyl-tRNA editing domain	Uncharacterized protein YeaK GN=yeaK OS=Escherichia coli (strain K12) PE=4 SV=1	Prolyl-tRNA synthetase-associated domain-containing protein {ECO:0000313|EMBL:EHU00145.1} OS=Pantoea stewartii subsp. stewartii DC283 PE=4 SV=1	hypothetical protein [Pantoea stewartii]	--	--	--	--	--
GE00533	[E]	Amino acid transport and metabolism	Biological Process: histidine biosynthetic process (GO:0000105); Molecular Function: phosphoribosyl-AMP cyclohydrolase activity (GO:0004635); Molecular Function: phosphoribosyl-ATP diphosphatase activity (GO:0004636); Molecular Function: ATP binding (GO:0005524); Cellular Component: cytoplasm (GO:0005737);	K11755|4.80358e-144|plf:PANA5342_1612|hisI; phosphoribosyl-AMP cyclohydrolase; K11755 phosphoribosyl-ATP pyrophosphohydrolase / phosphoribosyl-AMP cyclohydrolase [EC:3.6.1.31 3.5.4.19] (A)	Phosphoribosyl-AMP cyclohydrolase	Phosphoribosyl-ATP pyrophosphatase GN=hisI OS=Escherichia coli (strain K12) PE=3 SV=3	Histidine biosynthesis bifunctional protein HisIE {ECO:0000256|HAMAP-Rule:MF_01019, ECO:0000256|SAAS:SAAS00071030} OS=Pantoea stewartii subsp. stewartii DC283 PE=3 SV=1	phosphoribosyl-AMP cyclohydrolase [Pantoea stewartii]	--	--	--	--	--
GE00534	[E]	Amino acid transport and metabolism	Biological Process: histidine biosynthetic process (GO:0000105); Molecular Function: imidazoleglycerol-phosphate synthase activity (GO:0000107); Cellular Component: cytoplasm (GO:0005737); Molecular Function: lyase activity (GO:0016829);	K02500|0|plf:PANA5342_1613|hisF; Imidazole glycerol phosphate synthase cyclase subunit; K02500 cyclase [EC:4.1.3.-] (A)	Histidine biosynthesis protein	Imidazole glycerol phosphate synthase subunit HisF {ECO:0000255|HAMAP-Rule:MF_01013} GN=Ent638_2637 OS=Enterobacter sp. (strain 638) PE=3 SV=1	Imidazole glycerol phosphate synthase subunit HisF {ECO:0000256|HAMAP-Rule:MF_01013} OS=Pantoea stewartii subsp. stewartii DC283 PE=3 SV=1	imidazole glycerol phosphate synthase [Pantoea stewartii]	--	--	--	--	--
GE00535	[E]	Amino acid transport and metabolism	Biological Process: histidine biosynthetic process (GO:0000105); Molecular Function: 1-(5-phosphoribosyl)-5-[(5-phosphoribosylamino)methylideneamino]imidazole-4-carboxamide isomerase activity (GO:0003949); Cellular Component: cytoplasm (GO:0005737);	K01814|4.00094e-167|paq:PAGR_g1557|phosphoribosylformimino-5-aminoimidazole carboxamide ribotide isomerase HisA; K01814 phosphoribosylformimino-5-aminoimidazole carboxamide ribotide isomerase [EC:5.3.1.16] (A)	Histidine biosynthesis protein	1-(5-phosphoribosyl)-5-[(5-phosphoribosylamino)methylideneamino] imidazole-4-carboxamide isomerase {ECO:0000255|HAMAP-Rule:MF_01014} GN=ETA_13510 OS=Erwinia tasmaniensis (strain DSM 17950 / Et1/99) PE=3 SV=1	1-(5-phosphoribosyl)-5-[(5-phosphoribosylamino)methylideneamino] imidazole-4-carboxamide isomerase {ECO:0000256|HAMAP-Rule:MF_01014} OS=Pantoea stewartii subsp. indologenes PE=3 SV=1	1-(5-phosphoribosyl)-5-[(5-phosphoribosylamino)methylideneamino] imidazole-4-carboxamide isomerase [Pantoea stewartii]	--	--	--	--	--
GE00536	[E]	Amino acid transport and metabolism	Biological Process: histidine biosynthetic process (GO:0000105); Molecular Function: imidazoleglycerol-phosphate synthase activity (GO:0000107); Cellular Component: cytoplasm (GO:0005737); Biological Process: glutamine metabolic process (GO:0006541);	K02501|6.56215e-142|plf:PANA5342_1615|hisH; imidazole glycerol phosphate synthase, glutamine amidotransferase subunit; K02501 glutamine amidotransferase [EC:2.4.2.-] (A)	Glutamine amidotransferase class-I	Imidazole glycerol phosphate synthase subunit HisH {ECO:0000255|HAMAP-Rule:MF_00278} GN=ECA2586 OS=Pectobacterium atrosepticum (strain SCRI 1043 / ATCC BAA-672) PE=3 SV=1	Imidazole glycerol phosphate synthase subunit HisH {ECO:0000256|HAMAP-Rule:MF_00278} OS=Pantoea stewartii subsp. stewartii DC283 PE=3 SV=1	imidazole glycerol phosphate synthase [Pantoea stewartii]	--	--	--	--	--
GE00537	[E]	Amino acid transport and metabolism	Biological Process: histidine biosynthetic process (GO:0000105); Molecular Function: histidinol-phosphatase activity (GO:0004401); Molecular Function: imidazoleglycerol-phosphate dehydratase activity (GO:0004424); Cellular Component: cytoplasm (GO:0005737); Biological Process: dephosphorylation (GO:0016311);	K01089|0|plf:PANA5342_1616|hisB; histidinol-phosphatase/imidazoleglycerol-phosphate dehydratase; K01089 imidazoleglycerol-phosphate dehydratase / histidinol-phosphatase [EC:4.2.1.19 3.1.3.15] (A)	Imidazoleglycerol-phosphate dehydratase	Imidazoleglycerol-phosphate dehydratase {ECO:0000255|HAMAP-Rule:MF_01022} OS=Shigella flexneri PE=3 SV=2	Histidine biosynthesis bifunctional protein HisB {ECO:0000256|HAMAP-Rule:MF_01022} OS=Pantoea stewartii subsp. indologenes PE=3 SV=1	imidazoleglycerol-phosphate dehydratase [Pantoea stewartii]	--	--	PHI:121|PTH3|AAB88888|318829|Magnaporthe_oryzae|Loss_of_pathogenicity	(gmhB) D,D-heptose 1,7-bisphosphate phosphatase [LOS (CVF396)] [Campylobacter jejuni subsp. jejuni NCTC 11168]	--
GE00538	[E]	Amino acid transport and metabolism	Biological Process: histidine biosynthetic process (GO:0000105); Molecular Function: histidinol-phosphate transaminase activity (GO:0004400); Molecular Function: pyridoxal phosphate binding (GO:0030170); Molecular Function: L-phenylalanine:2-oxoglutarate aminotransferase activity (GO:0080130);	K00817|0|plf:PANA5342_1617|hisC; histidinol-phosphate aminotransferase; K00817 histidinol-phosphate aminotransferase [EC:2.6.1.9] (A)	Aminotransferase class I and II	Histidinol-phosphate aminotransferase {ECO:0000255|HAMAP-Rule:MF_01023} GN=PC1_1743 OS=Pectobacterium carotovorum subsp. carotovorum (strain PC1) PE=3 SV=1	Histidinol-phosphate aminotransferase {ECO:0000256|HAMAP-Rule:MF_01023} OS=Pantoea stewartii subsp. indologenes PE=3 SV=1	histidinol-phosphate aminotransferase [Pantoea stewartii]	--	--	--	(Cj1437c) aminotransferase [Capsule (VF0323)] [Campylobacter jejuni subsp. jejuni NCTC 11168]	--
GE00539	[E]	Amino acid transport and metabolism	Biological Process: histidine biosynthetic process (GO:0000105); Molecular Function: histidinol dehydrogenase activity (GO:0004399); Molecular Function: zinc ion binding (GO:0008270); Molecular Function: NAD binding (GO:0051287); Biological Process: oxidation-reduction process (GO:0055114);	K00013|0|paq:PAGR_g1561|histidinol dehydrogenase HisD; K00013 histidinol dehydrogenase [EC:1.1.1.23] (A)	Histidinol dehydrogenase	Histidinol dehydrogenase {ECO:0000255|HAMAP-Rule:MF_01024} GN=SCH_2082 OS=Salmonella choleraesuis (strain SC-B67) PE=3 SV=1	Histidinol dehydrogenase {ECO:0000256|HAMAP-Rule:MF_01024, ECO:0000256|PIRNR:PIRNR000099} OS=Pantoea stewartii subsp. stewartii DC283 PE=3 SV=1	bifunctional histidinal dehydrogenase/ histidinol dehydrogenase [Pantoea stewartii]	--	--	--	--	--
GE00540	[E]	Amino acid transport and metabolism	Biological Process: histidine biosynthetic process (GO:0000105); Molecular Function: magnesium ion binding (GO:0000287); Molecular Function: ATP phosphoribosyltransferase activity (GO:0003879); Molecular Function: ATP binding (GO:0005524); Cellular Component: cytoplasm (GO:0005737);	K00765|0|plf:PANA5342_1619|hisG; ATP phosphoribosyltransferase; K00765 ATP phosphoribosyltransferase [EC:2.4.2.17] (A)	ATP phosphoribosyltransferase	ATP phosphoribosyltransferase {ECO:0000255|HAMAP-Rule:MF_00079} GN=PC1_1745 OS=Pectobacterium carotovorum subsp. carotovorum (strain PC1) PE=3 SV=1	ATP phosphoribosyltransferase {ECO:0000256|HAMAP-Rule:MF_00079} OS=Pantoea stewartii subsp. stewartii DC283 PE=3 SV=1	ATP phosphoribosyltransferase [Pantoea stewartii]	--	--	--	--	--
GE00541	[MG]	--	Molecular Function: UDP-arabinose 4-epimerase activity (GO:0050373);	--	NADH(P)-binding	Protein YeeZ (Precursor) GN=yeeZ OS=Escherichia coli (strain K12) PE=1 SV=1	NAD-dependent epimerase/dehydratase {ECO:0000313|EMBL:EHU00136.1} OS=Pantoea stewartii subsp. stewartii DC283 PE=4 SV=1	hypothetical protein [Pantoea stewartii]	--	--	--	--	--
GE00542	[E]	Amino acid transport and metabolism	Molecular Function: oxidoreductase activity (GO:0016491); Biological Process: oxidation-reduction process (GO:0055114);	K09471|0|plf:PANA5342_1621|FAD dependent oxidoreductase; K09471 gamma-glutamylputrescine oxidase [EC:1.4.3.-] (A)	FAD dependent oxidoreductase	Gamma-glutamylputrescine oxidoreductase GN=puuB OS=Escherichia coli (strain K12) PE=1 SV=2	Gamma-glutamylputrescine oxidoreductase {ECO:0000313|EMBL:KGD82755.1} OS=Pantoea stewartii subsp. indologenes PE=4 SV=1	gamma-glutamylputrescine oxidoreductase [Pantoea stewartii]	--	--	--	--	--
GE00543	[K]	Transcription	Molecular Function: sequence-specific DNA binding (GO:0043565);	K14056|2.05633e-120|plf:PANA5342_1622|Xre family transcriptional regulator; K14056 HTH-type transcriptional regulator, repressor for puuD (A)	Cupin domain	HTH-type transcriptional regulator PuuR GN=puuR OS=Shigella flexneri PE=3 SV=1	Transcriptional regulator {ECO:0000313|EMBL:KGD82754.1} OS=Pantoea stewartii subsp. indologenes PE=4 SV=1	transcriptional regulator [Pantoea stewartii]	--	--	--	--	--
GE00544	[R]	General function prediction only	Biological Process: glutamine metabolic process (GO:0006541); Molecular Function: lyase activity (GO:0016829); Molecular Function: gamma-glutamyl-gamma-aminobutyrate hydrolase activity (GO:0033969);	K09473|1.15664e-151|paj:PAJ_1760|puuD; gamma-glutamyl-gamma-aminobutyrate hydrolase; K09473 gamma-glutamyl-gamma-aminobutyrate hydrolase [EC:3.5.1.94] (A)	Peptidase C26	Gamma-glutamyl-gamma-aminobutyrate hydrolase GN=puuD OS=Shigella sonnei (strain Ss046) PE=3 SV=2	Gamma-glutamyl-gamma-aminobutyrate hydrolase {ECO:0000313|EMBL:KGD82753.1} OS=Pantoea stewartii subsp. indologenes PE=4 SV=1	gamma-glutamyl-gamma-aminobutyrate hydrolase [Pantoea stewartii]	--	--	--	--	--
GE00545	[E]	Amino acid transport and metabolism	Molecular Function: glutamate-ammonia ligase activity (GO:0004356); Biological Process: glutamine biosynthetic process (GO:0006542); Molecular Function: glutamate-putrescine ligase activity (GO:0034024);	K09470|0|pam:PANA_2462|puuA; PuuA; K09470 gamma-glutamylputrescine synthase [EC:6.3.1.11] (A)	Glutamine synthetase, catalytic domain	Gamma-glutamylputrescine synthetase PuuA GN=puuA OS=Escherichia coli (strain K12) PE=1 SV=2	Gamma-glutamylputrescine synthetase {ECO:0000313|EMBL:KGD82752.1} OS=Pantoea stewartii subsp. indologenes PE=4 SV=1	gamma-glutamylputrescine synthetase [Pantoea stewartii]	--	--	--	--	--
GE00546	--	--	--	--	--	--	Uncharacterized protein {ECO:0000313|EMBL:EHU00131.1} OS=Pantoea stewartii subsp. stewartii DC283 PE=4 SV=1	hypothetical protein [Pantoea stewartii]	--	--	--	--	--
GE00547	[E]	Amino acid transport and metabolism	Biological Process: amino acid transmembrane transport (GO:0003333); Molecular Function: amino acid transmembrane transporter activity (GO:0015171); Cellular Component: integral component of membrane (GO:0016021);	--	Amino acid permease	Low-affinity putrescine importer PlaP GN=plaP OS=Escherichia coli (strain K12) PE=1 SV=1	Putrescine/spermidine ABC transporter {ECO:0000313|EMBL:ERM12025.1} OS=Pantoea ananatis BRT175 PE=4 SV=1	putrescine/spermidine ABC transporter [Pantoea stewartii]	--	Putrescine importer - Escherichia coli (strain K12).	PHI:601|orf48|AAL20303|216597|Salmonella_enterica|Unaffected_pathogenicity	--	--
GE00548	[KG]	--	Molecular Function: DNA binding (GO:0003677); Molecular Function: transcription factor activity, sequence-specific DNA binding (GO:0003700); Cellular Component: intracellular (GO:0005622); Biological Process: regulation of transcription, DNA-templated (GO:0006355);	--	DeoR C terminal sensor domain	Uncharacterized HTH-type transcriptional regulator YgbI GN=ygbI OS=Escherichia coli (strain K12) PE=3 SV=2	Putative DNA-binding transcriptional regulator {ECO:0000313|EMBL:EHU00129.1} OS=Pantoea stewartii subsp. stewartii DC283 PE=4 SV=1	DeoR family transcriptional regulator [Pantoea stewartii]	--	--	--	--	--
GE00549	[I]	Lipid transport and metabolism	Molecular Function: 3-hydroxybutyrate dehydrogenase activity (GO:0003858); Molecular Function: phosphogluconate dehydrogenase (decarboxylating) activity (GO:0004616); Biological Process: pentose-phosphate shunt (GO:0006098); Biological Process: valine metabolic process (GO:0006573); Molecular Function: 3-hydroxyisobutyrate dehydrogenase activity (GO:0008442); Molecular Function: 2-hydroxy-3-oxopr…	K08319|0|plf:PANA5342_1627|ygbJ; 2-hydroxy-3-oxopropionate reductase; K08319 putative dehydrogenase [EC:1.1.-.-] (A)	NAD binding domain of 6-phosphogluconate dehydrogenase	Uncharacterized oxidoreductase YgbJ GN=ygbJ OS=Escherichia coli (strain K12) PE=3 SV=1	Oxidoreductase {ECO:0000313|EMBL:KGD82749.1} OS=Pantoea stewartii subsp. indologenes PE=4 SV=1	oxidoreductase [Pantoea stewartii]	--	--	--	--	--
GE00550	[S]	Function unknown	--	--	Protein of unknown function, DUF1537	Uncharacterized protein YgbK GN=ygbK OS=Escherichia coli (strain K12) PE=4 SV=1	Membrane protein {ECO:0000313|EMBL:KGD82748.1} OS=Pantoea stewartii subsp. indologenes PE=4 SV=1	membrane protein [Pantoea stewartii]	--	--	--	--	--
GE00551	[G]	Carbohydrate transport and metabolism	--	--	Class II Aldolase and Adducin N-terminal domain	Putative aldolase class 2 protein YgbL GN=ygbL OS=Escherichia coli (strain K12) PE=3 SV=1	Putative class II aldolase {ECO:0000313|EMBL:EHU00126.1} OS=Pantoea stewartii subsp. stewartii DC283 PE=4 SV=1	aldolase [Pantoea stewartii]	--	--	--	--	--
GE00552	[G]	Carbohydrate transport and metabolism	Molecular Function: endonuclease activity (GO:0004519); Molecular Function: hydroxypyruvate isomerase activity (GO:0008903);	K01816|1.49188e-174|paq:PAGR_g1574|hydroxypyruvate isomerase YgbM; K01816 hydroxypyruvate isomerase [EC:5.3.1.22] (A)	Xylose isomerase-like TIM barrel	Putative hydroxypyruvate isomerase YgbM GN=ygbM OS=Escherichia coli (strain K12) PE=1 SV=1	Hydroxypyruvate isomerase {ECO:0000256|PIRNR:PIRNR006241} OS=Pantoea stewartii subsp. stewartii DC283 PE=3 SV=1	hydroxypyruvate isomerase [Pantoea stewartii]	--	--	--	--	--
GE00553	[GE]	--	Molecular Function: gluconate transmembrane transporter activity (GO:0015128); Cellular Component: membrane (GO:0016020); Biological Process: gluconate transmembrane transport (GO:0035429);	K03299|0|paq:PAGR_g1575|gluconate transporter YgbN; K03299 gluconate:H+ symporter, GntP family (A)	GntP family permease	Inner membrane permease YgbN GN=ygbN OS=Escherichia coli (strain K12) PE=1 SV=1	Transporter {ECO:0000313|EMBL:KGD82746.1} OS=Pantoea stewartii subsp. indologenes PE=4 SV=1	transporter [Pantoea stewartii]	--	--	--	--	--
GE00554	--	--	Molecular Function: nucleic acid binding (GO:0003676); Biological Process: DNA repair (GO:0006281); Molecular Function: exodeoxyribonuclease I activity (GO:0008852);	K01141|0|plf:PANA5342_1632|sbcB; exodeoxyribonuclease I; K01141 exodeoxyribonuclease I [EC:3.1.11.1] (A)	Exonuclease C-terminal	Exodeoxyribonuclease I GN=sbcB OS=Escherichia coli (strain K12) PE=1 SV=2	Exonuclease I {ECO:0000313|EMBL:KGD82745.1} OS=Pantoea stewartii subsp. indologenes PE=4 SV=1	exonuclease I [Pantoea stewartii]	--	--	--	--	--
GE00555	[M]	Cell wall/membrane/envelope biogenesis	Biological Process: proteolysis (GO:0006508); Molecular Function: serine-type D-Ala-D-Ala carboxypeptidase activity (GO:0009002);	K07258|0|plf:PANA5342_1633|dacD; D-alanyl-D-alanine carboxypeptidase; K07258 D-alanyl-D-alanine carboxypeptidase (penicillin-binding protein 5/6) [EC:3.4.16.4] (A)	D-alanyl-D-alanine carboxypeptidase	D-alanyl-D-alanine carboxypeptidase DacD (Precursor) GN=dacD OS=Salmonella typhimurium (strain LT2 / SGSC1412 / ATCC 700720) PE=3 SV=1	D-alanyl-D-alanine carboxypeptidase {ECO:0000313|EMBL:KGD82744.1} OS=Pantoea stewartii subsp. indologenes PE=4 SV=1	D-alanyl-D-alanine carboxypeptidase [Pantoea stewartii]	--	--	--	--	--
GE00556	[S]	Function unknown	--	--	Fusaric acid resistance protein-like	Inner membrane protein YeeA GN=yeeA OS=Escherichia coli (strain K12) PE=1 SV=2	Membrane protein {ECO:0000313|EMBL:KGD82743.1} OS=Pantoea stewartii subsp. indologenes PE=4 SV=1	membrane protein [Pantoea stewartii]	--	--	--	--	--
GE00557	[S]	Function unknown	--	K09802|2.81715e-70|plf:PANA5342_1635|yeeX; hypothetical protein; K09802 hypothetical protein (A)	Protein of unknown function (DUF496)	UPF0265 protein ETA_13650 {ECO:0000255|HAMAP-Rule:MF_00683} GN=ETA_13650 OS=Erwinia tasmaniensis (strain DSM 17950 / Et1/99) PE=3 SV=1	UPF0265 protein HA47_14265 {ECO:0000256|HAMAP-Rule:MF_00683} OS=Pantoea stewartii subsp. indologenes PE=3 SV=1	hypothetical protein [Pantoea stewartii]	--	--	--	--	--
GE00558	[K]	Transcription	Molecular Function: DNA binding (GO:0003677); Molecular Function: transcription factor activity, sequence-specific DNA binding (GO:0003700); Biological Process: regulation of transcription, DNA-templated (GO:0006355);	--	Periplasmic binding protein-like domain	Lactose operon repressor GN=lacI OS=Escherichia coli (strain K12) PE=1 SV=3	Lac repressor {ECO:0000313|EMBL:KGD82741.1} OS=Pantoea stewartii subsp. indologenes PE=4 SV=1	lac repressor [Pantoea stewartii]	--	--	PHI:2672|fruR|P0A2P8|90371|Salmonella_enterica_serovar_Typhimurium|Reduced_virulence	--	--
GE00559	[H]	Coenzyme transport and metabolism	Cellular Component: cytoplasm (GO:0005737); Molecular Function: 2-dehydropantoate 2-reductase activity (GO:0008677); Biological Process: pantothenate biosynthetic process (GO:0015940); Molecular Function: NADP binding (GO:0050661); Biological Process: oxidation-reduction process (GO:0055114);	K00077|0|pam:PANA_2449|apbA; ApbA; K00077 2-dehydropantoate 2-reductase [EC:1.1.1.169] (A)	Ketopantoate reductase PanE/ApbA	Uncharacterized oxidoreductase YkpB GN=ykpB OS=Bacillus subtilis (strain 168) PE=3 SV=1	2-dehydropantoate 2-reductase {ECO:0000313|EMBL:KGD82740.1} OS=Pantoea stewartii subsp. indologenes PE=4 SV=1	2-dehydropantoate 2-reductase [Pantoea stewartii]	--	--	--	--	--
GE00560	[C]	Energy production and conversion	Molecular Function: monooxygenase activity (GO:0004497); Molecular Function: oxidoreductase activity, acting on paired donors, with incorporation or reduction of molecular oxygen (GO:0016705); Biological Process: oxidation-reduction process (GO:0055114);	--	Luciferase-like monooxygenase	Uncharacterized protein YwcH GN=ywcH OS=Bacillus subtilis (strain 168) PE=4 SV=1	Putative alkanal monooxygenase {ECO:0000313|EMBL:EHU00117.1} OS=Pantoea stewartii subsp. stewartii DC283 PE=4 SV=1	alkane 1-monooxygenase [Pantoea stewartii]	--	--	--	--	--
GE00561	[S]	Function unknown	--	K11903|3.91254e-99|paq:PAGR_g1583|hemolysin co-regulated protein Hcp1; K11903 type VI secretion system secreted protein Hcp (A)	Protein of unknown function (DUF796)	Protein hcp1 GN=hcp1 OS=Pseudomonas aeruginosa (strain ATCC 15692 / PAO1 / 1C / PRS 101 / LMG PE=1 SV=1	Uncharacterized protein {ECO:0000313|EMBL:KGD82739.1} OS=Pantoea stewartii subsp. indologenes PE=4 SV=1	hypothetical protein [Pantoea stewartii]	--	--	TssD|PHI:3408|W8DVN3|553|Pantoea_ananatis|unaffected_pathogenicity_	(hcp1) type VI secretion system substrate Hcp1 [HSI-I (VF0334)] [Pseudomonas aeruginosa PAO1]	--
GE00562	[S]	Function unknown	--	K11903|1.60415e-111|plf:PANA5342_1640|hcp3; type VI secretion system effector; K11903 type VI secretion system secreted protein Hcp (A)	Protein of unknown function (DUF796)	Protein hcp1 GN=hcp1 OS=Pseudomonas aeruginosa (strain ATCC 15692 / PAO1 / 1C / PRS 101 / LMG PE=1 SV=1	Uncharacterized protein {ECO:0000313|EMBL:KGD82738.1} OS=Pantoea stewartii subsp. indologenes PE=4 SV=1	hypothetical protein [Pantoea stewartii]	--	--	TssD|PHI:3408|W8DVN3|553|Pantoea_ananatis|unaffected_pathogenicity_	(hcp1) type VI secretion system substrate Hcp1 [HSI-I (VF0334)] [Pseudomonas aeruginosa PAO1]	--
GE00563	--	--	--	--	--	--	Uncharacterized protein {ECO:0000313|EMBL:KGD82737.1} OS=Pantoea stewartii subsp. indologenes PE=4 SV=1	hypothetical protein [Pantoea stewartii]	--	--	--	--	--
GE00564	--	--	Molecular Function: RNA binding (GO:0003723); Cellular Component: cytoplasm (GO:0005737); Biological Process: RNA metabolic process (GO:0016070); Molecular Function: hydrolase activity, acting on ester bonds (GO:0016788);	--	Toxin SymE, type I toxin-antitoxin system	Toxic protein SymE GN=symE OS=Escherichia coli (strain K12) PE=1 SV=2	Uncharacterized protein {ECO:0000313|EMBL:ERM12008.1} OS=Pantoea ananatis BRT175 PE=4 SV=1	hypothetical protein [Pantoea stewartii]	--	--	--	--	--
GE00565	--	--	--	--	--	--	Uncharacterized protein {ECO:0000313|EMBL:EHU00113.1} OS=Pantoea stewartii subsp. stewartii DC283 PE=4 SV=1	hypothetical protein [Pantoea stewartii]	--	--	--	--	--
GE00566	[R]	General function prediction only	Molecular Function: oxidoreductase activity (GO:0016491); Biological Process: oxidation-reduction process (GO:0055114);	--	Oxidoreductase family, NAD-binding Rossmann fold	Uncharacterized oxidoreductase sll0816 GN=sll0816 OS=Synechocystis sp. (strain PCC 6803 / Kazusa) PE=3 SV=1	Oxidoreductase YjhC {ECO:0000313|EMBL:AER32120.1} OS=Pantoea ananatis PA13 PE=4 SV=1	myo-inositol 2-dehydrogenase, partial [Pantoea stewartii]	GH109.hmm	--	--	(bplA) probable oxidoreductase [LPS (VF0033)] [Bordetella pertussis Tohama I]	--
GE00567	[M]	Cell wall/membrane/envelope biogenesis	Molecular Function: transferase activity, transferring glycosyl groups (GO:0016757);	--	Glycosyl transferase family 8	--	Glycosyl transferase {ECO:0000313|EMBL:KGD82735.1} OS=Pantoea stewartii subsp. indologenes PE=4 SV=1	glycosyl transferase [Pantoea stewartii]	GT8.hmm	--	--	--	--
GE00568	[C]	Energy production and conversion	Molecular Function: D-arabinono-1,4-lactone oxidase activity (GO:0003885); Molecular Function: UDP-N-acetylmuramate dehydrogenase activity (GO:0008762); Cellular Component: membrane (GO:0016020); Molecular Function: flavin adenine dinucleotide binding (GO:0050660); Biological Process: oxidation-reduction process (GO:0055114);	--	D-arabinono-1,4-lactone oxidase	L-gulono-1,4-lactone dehydrogenase GN=Rv1771 OS=Mycobacterium tuberculosis (strain ATCC 25618 / H37Rv) PE=1 SV=1	Uncharacterized protein {ECO:0000313|EMBL:KGD82734.1} OS=Pantoea stewartii subsp. indologenes PE=4 SV=1	metal chaperone, involved in Zn homeostasis, GTPase of family protein [Pantoea stewartii]	--	--	PHI:197|ALO1|AAC98913|5476|Candida_albicans|Reduced_virulence	--	--
GE00569	[K]	Transcription	Molecular Function: DNA binding (GO:0003677); Biological Process: negative regulation of transcription, DNA-templated (GO:0045892);	--	Bacterial regulatory proteins, tetR family	HTH-type transcriptional repressor NicS GN=nicS OS=Pseudomonas putida (strain KT2440) PE=2 SV=1	TetR family transcriptional regulator {ECO:0000313|EMBL:EHU00089.1} OS=Pantoea stewartii subsp. stewartii DC283 PE=4 SV=1	TetR family transcriptional regulator [Pantoea stewartii]	--	--	--	--	--
GE00570	[E]	Amino acid transport and metabolism	Cellular Component: plasma membrane (GO:0005886); Biological Process: amino acid transport (GO:0006865); Cellular Component: integral component of membrane (GO:0016021);	--	LysE type translocator	Uncharacterized membrane protein slr1627 GN=slr1627 OS=Synechocystis sp. (strain PCC 6803 / Kazusa) PE=3 SV=1	Uncharacterized protein {ECO:0000313|EMBL:EHU00088.1} OS=Pantoea stewartii subsp. stewartii DC283 PE=4 SV=1	lysine transporter LysE [Pantoea stewartii]	--	--	--	--	--
GE00571	[K]	Transcription	Molecular Function: transcription factor activity, sequence-specific DNA binding (GO:0003700); Cellular Component: intracellular (GO:0005622); Biological Process: regulation of transcription, DNA-templated (GO:0006355); Molecular Function: sequence-specific DNA binding (GO:0043565);	--	Winged helix-turn-helix DNA-binding	Bkd operon transcriptional regulator GN=bkdR OS=Pseudomonas aeruginosa (strain ATCC 15692 / PAO1 / 1C / PRS 101 / LMG PE=3 SV=1	AsnC family transcriptional regulator {ECO:0000313|EMBL:EHU00011.1} OS=Pantoea stewartii subsp. stewartii DC283 PE=4 SV=1	AsnC family transcriptional regulator [Pantoea stewartii]	--	--	--	--	--
GE00572	--	--	--	--	--	--	Uncharacterized protein {ECO:0000313|EMBL:EHU00012.1} OS=Pantoea stewartii subsp. stewartii DC283 PE=4 SV=1	hypothetical protein [Pantoea stewartii]	--	--	--	--	--
GE00573	--	--	Molecular Function: nucleic acid binding (GO:0003676); Molecular Function: endonuclease activity (GO:0004519);	--	HNH endonuclease	Uncharacterized protein YajD GN=yajD OS=Shigella flexneri PE=4 SV=1	Uncharacterized protein {ECO:0000313|EMBL:KGD82727.1} OS=Pantoea stewartii subsp. indologenes PE=4 SV=1	hypothetical protein [Pantoea stewartii]	--	--	--	--	--
GE00574	--	--	Molecular Function: nucleic acid binding (GO:0003676); Molecular Function: endonuclease activity (GO:0004519); Biological Process: metabolic process (GO:0008152); Molecular Function: metal ion binding (GO:0046872);	K01173|0|pam:PANA_2424|hypothetical Protein; K01173 endonuclease G, mitochondrial (A)	DNA/RNA non-specific endonuclease	Uncharacterized protein y4fB GN=NGR_a03790 OS=Rhizobium sp. (strain NGR234) PE=4 SV=1	Uncharacterized protein {ECO:0000313|EMBL:KGD82726.1} OS=Pantoea stewartii subsp. indologenes PE=4 SV=1	hypothetical protein [Pantoea stewartii]	--	--	--	--	--
GE00575	[ER]	--	Molecular Function: zinc ion binding (GO:0008270); Molecular Function: formaldehyde dehydrogenase activity (GO:0018467); Biological Process: oxidation-reduction process (GO:0055114);	K00148|0|smaf:D781_2301|glutathione-independent formaldehyde dehydrogenase; K00148 glutathione-independent formaldehyde dehydrogenase [EC:1.2.1.46] (A)	Alcohol dehydrogenase GroES-like domain	Glutathione-independent formaldehyde dehydrogenase GN=fdhA OS=Pseudomonas aeruginosa (strain ATCC 15692 / PAO1 / 1C / PRS 101 / LMG PE=3 SV=1	Aldehyde dismutase {ECO:0000313|EMBL:KGD82725.1} OS=Pantoea stewartii subsp. indologenes PE=4 SV=1	aldehyde dismutase [Pantoea stewartii]	--	--	PHI:2256|Xdh1|Q0UA24|13684|Phaeosphaeria_nodorum_(related:_Stagonospora_nodorum)|Unaffected_pathogenicity	--	--
GE00576	[GEPR]	--	Cellular Component: integral component of membrane (GO:0016021); Molecular Function: transmembrane transporter activity (GO:0022857); Biological Process: transmembrane transport (GO:0055085);	K03762|0|smaf:D781_2300|arabinose efflux permease family protein; K03762 MFS transporter, MHS family, proline/betaine transporter (A)	Sugar (and other) transporter	Proline/betaine transporter GN=proP OS=Escherichia coli (strain K12) PE=1 SV=1	MFS transporter {ECO:0000313|EMBL:KGD82724.1} OS=Pantoea stewartii subsp. indologenes PE=4 SV=1	MFS transporter [Pantoea stewartii]	--	--	--	--	--
GE00577	[L]	Replication, recombination and repair	Molecular Function: nucleic acid binding (GO:0003676); Molecular Function: transferase activity (GO:0016740);	K02342|3.94528e-98|pant:PSNIH1_15620|DNA polymerase III subunit epsilon; K02342 DNA polymerase III subunit epsilon [EC:2.7.7.7] (A)	Exonuclease	DNA polymerase III PolC-type {ECO:0000255|HAMAP-Rule:MF_00356} GN=TM_0576 OS=Thermotoga maritima (strain ATCC 43589 / MSB8 / DSM 3109 / JCM 10099) PE=1 SV=1	DNA polymerase III subunit epsilon {ECO:0000313|EMBL:KGD82723.1} OS=Pantoea stewartii subsp. indologenes PE=4 SV=1	DNA polymerase III subunit epsilon [Pantoea stewartii]	--	--	--	--	--
GE00578	[T]	Signal transduction mechanisms	Molecular Function: [protein-PII] uridylyltransferase activity (GO:0008773); Molecular Function: adenyl nucleotide binding (GO:0030554);	K07182|0|pant:PSNIH1_15615|cyclic nucleotide-binding protein; K07182 CBS domain-containing protein (A)	Putative nucleotidyltransferase DUF294	--	Cyclic nucleotide-binding protein {ECO:0000313|EMBL:KGD82722.1} OS=Pantoea stewartii subsp. indologenes PE=4 SV=1	cyclic nucleotide-binding protein [Pantoea stewartii]	--	--	PHI:2371|bcpkaR|C0H5W5|40559|Botrytis_cinerea|Reduced_virulence	--	--
GE00579	[M]	Cell wall/membrane/envelope biogenesis	Molecular Function: transporter activity (GO:0005215); Cellular Component: plasma membrane (GO:0005886); Biological Process: transport (GO:0006810); Cellular Component: integral component of membrane (GO:0016021);	K03451|0|pant:PSNIH1_15610|BCCT transporter; K03451 betaine/carnitine transporter, BCCT family (A)	BCCT family transporter	Glycine betaine transporter OpuD GN=opuD OS=Bacillus subtilis (strain 168) PE=1 SV=1	High-affinity choline uptake protein BetT {ECO:0000313|EMBL:KEA63715.1} OS=Marinobacterium sp. AK27 PE=4 SV=1	BCCT transporter [Pantoea stewartii]	--	--	--	--	--
GE00580	[F]	Nucleotide transport and metabolism	Biological Process: 'de novo' IMP biosynthetic process (GO:0006189); Molecular Function: formyltetrahydrofolate deformylase activity (GO:0008864); Molecular Function: hydroxymethyl-, formyl- and related transferase activity (GO:0016742);	K01433|0|pant:PSNIH1_15605|formyltetrahydrofolate deformylase; K01433 formyltetrahydrofolate deformylase [EC:3.5.1.10] (A)	Formyl transferase	Formyltetrahydrofolate deformylase {ECO:0000255|HAMAP-Rule:MF_01927} OS=Corynebacterium sp. (strain P-1) PE=3 SV=1	Formyltetrahydrofolate deformylase {ECO:0000313|EMBL:KGD82721.1} OS=Pantoea stewartii subsp. indologenes PE=4 SV=1	formyltetrahydrofolate deformylase [Pantoea stewartii]	--	--	--	--	--
GE00581	--	--	--	K00305|8.89086e-114|pant:PSNIH1_15600|sarcosine oxidase subunit gamma; K00305 sarcosine oxidase, subunit gamma [EC:1.5.3.1] (A)	Sarcosine oxidase, gamma subunit family	Sarcosine oxidase subunit gamma GN=soxG OS=Corynebacterium sp. (strain P-1) PE=1 SV=1	Sarcosine oxidase subunit gamma {ECO:0000313|EMBL:KGD82720.1} OS=Pantoea stewartii subsp. indologenes PE=4 SV=1	sarcosine oxidase subunit gamma [Pantoea stewartii]	--	--	--	--	--
GE00582	[R]	General function prediction only	Molecular Function: aminomethyltransferase activity (GO:0004047); Cellular Component: cytoplasm (GO:0005737); Biological Process: glycine catabolic process (GO:0006546); Molecular Function: sarcosine oxidase activity (GO:0008115); Biological Process: tetrahydrofolate metabolic process (GO:0046653); Biological Process: oxidation-reduction process (GO:0055114);	K00302|0|pant:PSNIH1_15595|sarcosine oxidase subunit alpha; K00302 sarcosine oxidase, subunit alpha [EC:1.5.3.1] (A)	Aminomethyltransferase folate-binding domain	Sarcosine oxidase subunit alpha GN=soxA OS=Corynebacterium sp. (strain P-1) PE=1 SV=1	Sarcosine oxidase subunit alpha {ECO:0000313|EMBL:KGD82719.1} OS=Pantoea stewartii subsp. indologenes PE=4 SV=1	sarcosine oxidase subunit alpha [Pantoea stewartii]	--	--	--	--	--
GE00583	--	--	Molecular Function: sarcosine oxidase activity (GO:0008115); Biological Process: tetrahydrofolate metabolic process (GO:0046653);	K00304|1.46959e-58|pant:PSNIH1_15590|sarcosine oxidase subunit delta; K00304 sarcosine oxidase, subunit delta [EC:1.5.3.1] (A)	Sarcosine oxidase, delta subunit family	Sarcosine oxidase subunit delta GN=soxD OS=Corynebacterium sp. (strain P-1) PE=1 SV=1	Sarcosine oxidase subunit delta {ECO:0000313|EMBL:KGD82718.1} OS=Pantoea stewartii subsp. indologenes PE=4 SV=1	sarcosine oxidase subunit delta [Pantoea stewartii]	--	--	--	--	--
GE00584	[E]	Amino acid transport and metabolism	Molecular Function: sarcosine oxidase activity (GO:0008115); Biological Process: tetrahydrofolate metabolic process (GO:0046653); Biological Process: oxidation-reduction process (GO:0055114);	K00303|0|pant:PSNIH1_15585|sarcosine oxidase subunit beta; K00303 sarcosine oxidase, subunit beta [EC:1.5.3.1] (A)	FAD dependent oxidoreductase	Sarcosine oxidase subunit beta GN=soxB OS=Rhodobacter capsulatus (strain ATCC BAA-309 / NBRC 16581 / SB1003) PE=3 SV=2	Sarcosine oxidase subunit beta {ECO:0000313|EMBL:KGD82717.1} OS=Pantoea stewartii subsp. indologenes PE=4 SV=1	sarcosine oxidase subunit beta [Pantoea stewartii]	--	--	--	--	--
GE00585	[E]	Amino acid transport and metabolism	Molecular Function: glycine hydroxymethyltransferase activity (GO:0004372); Cellular Component: cytoplasm (GO:0005737); Molecular Function: methyltransferase activity (GO:0008168); Biological Process: glycine biosynthetic process from serine (GO:0019264); Molecular Function: pyridoxal phosphate binding (GO:0030170); Biological Process: methylation (GO:0032259); Biological Process: tetrahydrofolat…	K00600|0|pant:PSNIH1_15580|glyA; serine hydroxymethyltransferase (EC:2.1.2.1); K00600 glycine hydroxymethyltransferase [EC:2.1.2.1] (A)	Serine hydroxymethyltransferase	Serine hydroxymethyltransferase 1 {ECO:0000255|HAMAP-Rule:MF_00051} GN=PSPTO_0461 OS=Pseudomonas syringae pv. tomato (strain DC3000) PE=3 SV=1	Serine hydroxymethyltransferase {ECO:0000256|HAMAP-Rule:MF_00051} OS=Marinobacterium sp. AK27 PE=3 SV=1	serine hydroxymethyltransferase [Pantoea stewartii]	--	--	PHI:2962|glyA|C5BEV2|67780|Edwardsiella_ictaluri|Reduced_virulence	--	--
GE00586	[E]	Amino acid transport and metabolism	Molecular Function: L-serine ammonia-lyase activity (GO:0003941); Biological Process: gluconeogenesis (GO:0006094); Molecular Function: 4 iron, 4 sulfur cluster binding (GO:0051539);	K01752|0|pant:PSNIH1_15575|serine dehydratase; K01752 L-serine dehydratase [EC:4.3.1.17] (A)	Serine dehydratase alpha chain	L-serine dehydratase GN=sdaA OS=Streptomyces coelicolor (strain ATCC BAA-471 / A3(2) PE=3 SV=1	L-serine ammonia-lyase {ECO:0000313|EMBL:AGB83273.1} OS=Serratia marcescens FGI94 PE=4 SV=1	serine dehydratase [Pantoea stewartii]	--	--	--	--	--
GE00587	[K]	Transcription	Molecular Function: transcription factor activity, sequence-specific DNA binding (GO:0003700); Biological Process: regulation of transcription, DNA-templated (GO:0006355); Molecular Function: sequence-specific DNA binding (GO:0043565);	--	Putative amidotransferase	HTH-type transcriptional regulator CdhR GN=cdhR OS=Pseudomonas aeruginosa (strain ATCC 15692 / PAO1 / 1C / PRS 101 / LMG PE=1 SV=1	AraC family transcriptional regulator {ECO:0000313|EMBL:KGD82716.1} OS=Pantoea stewartii subsp. indologenes PE=4 SV=1	AraC family transcriptional regulator [Pantoea stewartii]	--	--	PHI:635|hilD|AAL21755|216597|Salmonella_enterica|Reduced_virulence	(chpD) probable transcriptional regulator [Type IV pili (VF0082)] [Pseudomonas aeruginosa PAO1]	--
GE00588	[E]	Amino acid transport and metabolism	Biological Process: proteolysis (GO:0006508); Molecular Function: metalloexopeptidase activity (GO:0008235); Molecular Function: dipeptidyl-peptidase activity (GO:0008239); Molecular Function: dipeptidase activity (GO:0016805);	K01273|0|pant:PSNIH1_15565|peptidase M19; K01273 membrane dipeptidase [EC:3.4.13.19] (A)	Membrane dipeptidase (Peptidase family M19)	Uncharacterized protein in pqqA 5&apos;region (Fragment) OS=Klebsiella pneumoniae PE=3 SV=1	Peptidase M19 {ECO:0000313|EMBL:KGD82715.1} OS=Pantoea stewartii subsp. indologenes PE=4 SV=1	peptidase M19 [Pantoea stewartii]	--	--	--	(pvdM) dipeptidase precursor [pyoverdine (IA001)] [Pseudomonas aeruginosa PAO1]	--
GE00589	--	--	--	--	--	--	Uncharacterized protein {ECO:0000313|EMBL:KGD82714.1} OS=Pantoea stewartii subsp. indologenes PE=4 SV=1	hydrocarbon binding protein [Pantoea stewartii]	--	--	--	--	--
GE00590	[C]	Energy production and conversion	Molecular Function: 2,4-dienoyl-CoA reductase (NADPH) activity (GO:0008670); Molecular Function: FMN binding (GO:0010181); Biological Process: oxidation-reduction process (GO:0055114);	--	NADH:flavin oxidoreductase / NADH oxidase family	Probable N-methylproline demethylase GN=SMb21570 OS=Rhizobium meliloti (strain 1021) PE=2 SV=2	N-methylproline demethylase {ECO:0000313|EMBL:KGD82713.1} OS=Pantoea stewartii subsp. indologenes PE=4 SV=1	N-methylproline demethylase [Pantoea stewartii]	--	--	--	--	--
GE00591	[C]	Energy production and conversion	Molecular Function: oxidoreductase activity (GO:0016491); Molecular Function: iron-sulfur cluster binding (GO:0051536); Biological Process: oxidation-reduction process (GO:0055114);	--	Domain of unknown function (DUF3483)	Uncharacterized protein FadF GN=fadF OS=Bacillus subtilis (strain 168) PE=2 SV=1	(Fe-S)-binding protein {ECO:0000313|EMBL:KGD82712.1} OS=Pantoea stewartii subsp. indologenes PE=4 SV=1	(Fe-S)-binding protein [Pantoea stewartii]	--	--	--	--	--
GE00592	[C]	Energy production and conversion	--	K03522|0|pant:PSNIH1_15545|electron transfer flavoprotein subunit alpha; K03522 electron transfer flavoprotein alpha subunit (A)	Electron transfer flavoprotein FAD-binding domain	Protein FixB GN=fixB OS=Clostridium saccharobutylicum PE=3 SV=1	Electron transfer flavoprotein subunit alpha {ECO:0000313|EMBL:KGD82711.1} OS=Pantoea stewartii subsp. indologenes PE=4 SV=1	electron transfer flavoprotein subunit alpha [Pantoea stewartii]	--	--	--	--	--
GE00593	[C]	Energy production and conversion	--	K03521|5.71123e-156|pant:PSNIH1_15540|electron transfer flavoprotein subunit beta; K03521 electron transfer flavoprotein beta subunit (A)	Electron transfer flavoprotein domain	--	Electron transfer flavoprotein subunit beta {ECO:0000313|EMBL:KGD82710.1} OS=Pantoea stewartii subsp. indologenes PE=4 SV=1	electron transfer flavoprotein subunit beta [Pantoea stewartii]	--	--	--	--	--
GE00594	[PR]	--	Molecular Function: iron ion binding (GO:0005506); Molecular Function: oxidoreductase activity, acting on single donors with incorporation of molecular oxygen, incorporation of two atoms of oxygen (GO:0016702); Molecular Function: oxidoreductase activity, acting on paired donors, with incorporation or reduction of molecular oxygen, NAD(P)H as one donor, and incorporation of two atoms of oxygen in…	K00479|0|pant:PSNIH1_15535|Rieske (2Fe-2S) protein; K00479 Rieske 2Fe-2S family protein (A)	Ring hydroxylating alpha subunit (catalytic domain)	Anthranilate 1,2-dioxygenase large subunit {ECO:0000303|PubMed:11114907} OS=Acinetobacter baylyi (strain ATCC 33305 / BD413 / ADP1) PE=1 SV=1	Rieske (2Fe-2S) protein {ECO:0000313|EMBL:KGD82709.1} OS=Pantoea stewartii subsp. indologenes PE=4 SV=1	Rieske (2Fe-2S) protein [Pantoea stewartii]	--	--	Ndo1|PHI:3225|T2C913|36651|Penicillium_digitatum|unaffected_pathogenicity_	--	--
GE00595	[C]	Energy production and conversion	Biological Process: transport (GO:0006810); Molecular Function: electron carrier activity (GO:0009055); Molecular Function: oxidoreductase activity (GO:0016491); Molecular Function: metal ion binding (GO:0046872); Molecular Function: 2 iron, 2 sulfur cluster binding (GO:0051537); Biological Process: oxidation-reduction process (GO:0055114);	--	Oxidoreductase FAD-binding domain	NADH oxidoreductase HCR GN=hcr OS=Escherichia coli (strain K12) PE=1 SV=3	Ferredoxin {ECO:0000313|EMBL:KGD82708.1} OS=Pantoea stewartii subsp. indologenes PE=4 SV=1	ferredoxin [Pantoea stewartii]	--	--	fhpA|PHI:3275|Q4W9X3|746128|Aspergillus_fumigatus|mixed_outcome_	--	--
GE00596	[G]	Carbohydrate transport and metabolism	Biological Process: carbohydrate transport (GO:0008643);	K17213|0|plf:PANA5342_1669|periplasmic-binding protein/LacI transcriptional regulator; K17213 inositol transport system substrate-binding protein (A)	Periplasmic binding protein domain	Putative rhizopine-binding protein (Precursor) GN=mocB OS=Rhizobium meliloti (Ensifer meliloti) PE=3 SV=1	Rhizopine-binding protein {ECO:0000313|EMBL:KGD82706.1} OS=Pantoea stewartii subsp. indologenes PE=4 SV=1	rhizopine-binding protein [Pantoea stewartii]	--	--	--	--	--
GE00597	[G]	Carbohydrate transport and metabolism	Molecular Function: ATP binding (GO:0005524); Cellular Component: plasma membrane (GO:0005886); Biological Process: obsolete ATP catabolic process (GO:0006200); Biological Process: carbohydrate transport (GO:0008643); Molecular Function: carbohydrate-transporting ATPase activity (GO:0043211);	K17215|0|plf:PANA5342_1670|simple sugar transport system ATP-binding protein; K17215 inositol transport system ATP-binding protein (A)	ABC transporter	Putative ribose/galactose/methyl galactoside import ATP-binding protein {ECO:0000255|HAMAP-Rule:MF_01717} GN=PFL_2594 OS=Pseudomonas fluorescens (strain Pf-5 / ATCC BAA-477) PE=3 SV=1	D-ribose transporter ATP-binding protein {ECO:0000313|EMBL:KGD82705.1} OS=Pantoea stewartii subsp. indologenes PE=4 SV=1	D-ribose transporter ATP-binding protein [Pantoea stewartii]	--	Galactose/methyl galactoside import ATP-binding protein mglA - Escherichia coli.	PHI:2067|ABC4|MGG_00937|148305|Magnaporthe_oryzae_(related:_Magnaporthe_grisea)|Loss_of_pathogenicity	(fbpC) iron(III) ABC transporter, ATP-binding protein [FbpABC (VF0272)] [Neisseria meningitidis MC58]	--
GE00598	[G]	Carbohydrate transport and metabolism	Molecular Function: transporter activity (GO:0005215); Cellular Component: plasma membrane (GO:0005886); Biological Process: transport (GO:0006810); Cellular Component: integral component of membrane (GO:0016021);	K17214|0|paq:PAGR_g1609|ribose transport system permease RbsC; K17214 inositol transport system permease protein (A)	Branched-chain amino acid transport system / permease component	Ribose transport system permease protein RbsC GN=rbsC OS=Bacillus subtilis (strain 168) PE=3 SV=2	Permease component of an ABC superfamily ribose/xylose/arabinose/galactoside transporter {ECO:0000313|EMBL:EHU00340.1} OS=Pantoea stewartii subsp. stewartii DC283 PE=4 SV=1	permease component of an ABC superfamily ribose/xylose/arabinose/galactoside transporter [Pantoea stewartii]	--	--	--	--	--
GE00599	[K]	Transcription	Molecular Function: DNA binding (GO:0003677); Molecular Function: transcription factor activity, sequence-specific DNA binding (GO:0003700); Biological Process: regulation of transcription, DNA-templated (GO:0006355);	--	LysR substrate binding domain	Nitrogen assimilation regulatory protein nac GN=nac OS=Enterobacter aerogenes (Aerobacter aerogenes) PE=3 SV=1	DNA-binding transcriptional dual regulator of nitrogen assimilation {ECO:0000313|EMBL:EHU00339.1} OS=Pantoea stewartii subsp. stewartii DC283 PE=4 SV=1	LysR family transcriptional regulator [Pantoea stewartii]	--	--	SoxR|PHI:3092|H3RI38|66269|Pantoea_stewartii|reduced_virulence_	--	--
GE00600	[K]	Transcription	Molecular Function: DNA binding (GO:0003677); Molecular Function: transcription factor activity, sequence-specific DNA binding (GO:0003700); Biological Process: regulation of transcription, DNA-templated (GO:0006355);	K13635|0|plf:PANA5342_1674|cbl; LysR family transcriptional regulator; K13635 LysR family transcriptional regulator, cys regulon transcriptional activator (A)	LysR substrate binding domain	HTH-type transcriptional regulator cbl GN=cbl OS=Escherichia coli (strain K12) PE=1 SV=2	Transcriptional regulator Cbl {ECO:0000313|EMBL:KGD82702.1} OS=Pantoea stewartii subsp. indologenes PE=4 SV=1	transcriptional regulator Cbl [Pantoea stewartii]	--	--	SoxR|PHI:3092|H3RI38|66269|Pantoea_stewartii|reduced_virulence_	--	--
GE00601	[C]	Energy production and conversion	Molecular Function: succinate-semialdehyde dehydrogenase (NAD+) activity (GO:0004777); Molecular Function: succinate-semialdehyde dehydrogenase [NAD(P)+] activity (GO:0009013); Biological Process: gamma-aminobutyric acid catabolic process (GO:0009450); Biological Process: oxidation-reduction process (GO:0055114);	K00135|0|pam:PANA_2416|gabD; GabD; K00135 succinate-semialdehyde dehydrogenase / glutarate-semialdehyde dehydrogenase [EC:1.2.1.16 1.2.1.79 1.2.1.20] (A)	Aldehyde dehydrogenase family	Glutarate-semialdehyde dehydrogenase DavD GN=davD OS=Pseudomonas putida (strain KT2440) PE=3 SV=1	Succinate-semialdehyde dehydrogenase I, NADP-dependent {ECO:0000313|EMBL:EHU00337.1} OS=Pantoea stewartii subsp. stewartii DC283 PE=3 SV=1	succinate-semialdehyde dehydrogenase [Pantoea stewartii]	--	--	--	--	--
GE00602	[C]	Energy production and conversion	Molecular Function: betaine-aldehyde dehydrogenase activity (GO:0008802); Biological Process: glycine betaine biosynthetic process from choline (GO:0019285); Molecular Function: 4-trimethylammoniobutyraldehyde dehydrogenase activity (GO:0047105); Biological Process: oxidation-reduction process (GO:0055114);	K00128|0|paj:PAJ_1717|betB; betaine aldehyde dehydrogenase BetB; K00128 aldehyde dehydrogenase (NAD+) [EC:1.2.1.3] (A)	Aldehyde dehydrogenase family	NAD/NADP-dependent betaine aldehyde dehydrogenase {ECO:0000255|HAMAP-Rule:MF_00804} GN=Bphyt_5059 OS=Burkholderia phytofirmans (strain DSM 17436 / PsJN) PE=3 SV=1	Aldehyde dehydrogenase {ECO:0000313|EMBL:KGD82701.1} OS=Pantoea stewartii subsp. indologenes PE=4 SV=1	aldehyde dehydrogenase [Pantoea stewartii]	--	--	--	--	--
GE00603	[R]	General function prediction only	Biological Process: metabolic process (GO:0008152); Molecular Function: (S)-2-haloacid dehalogenase activity (GO:0018784);	K01560|1.81251e-154|plf:PANA5342_1677|hadL; haloacid dehalogenase; K01560 2-haloacid dehalogenase [EC:3.8.1.2] (A)	Haloacid dehalogenase-like hydrolase	--	Dehalogenase {ECO:0000313|EMBL:KGD82700.1} OS=Pantoea stewartii subsp. indologenes PE=4 SV=1	dehalogenase [Pantoea stewartii]	--	--	--	--	--
GE00604	[E]	Amino acid transport and metabolism	Molecular Function: oxidoreductase activity (GO:0016491); Biological Process: oxidation-reduction process (GO:0055114);	--	FAD dependent oxidoreductase	Gamma-glutamylputrescine oxidoreductase GN=puuB OS=Escherichia coli (strain K12) PE=1 SV=2	FAD dependent oxidoreductase {ECO:0000313|EMBL:EHU00334.1} OS=Pantoea stewartii subsp. stewartii DC283 PE=4 SV=1	FAD-dependent oxidoreductase [Pantoea stewartii]	--	--	--	--	--
GE00605	[E]	Amino acid transport and metabolism	Molecular Function: transporter activity (GO:0005215); Biological Process: transport (GO:0006810);	K02035|0|paj:PAJ_1714|yliB; putative binding protein YliB precursor; K02035 peptide/nickel transport system substrate-binding protein (A)	Bacterial extracellular solute-binding proteins, family 5 Middle	Glutathione-binding protein GsiB (Precursor) GN=gsiB OS=Escherichia coli O6:K15:H31 (strain 536 / UPEC) PE=3 SV=2	ABC transporter substrate-binding protein {ECO:0000313|EMBL:KGD82698.1} OS=Pantoea stewartii subsp. indologenes PE=4 SV=1	ABC transporter substrate-binding protein [Pantoea stewartii]	--	--	--	--	--
GE00606	[EP]	--	Molecular Function: transporter activity (GO:0005215); Cellular Component: plasma membrane (GO:0005886); Biological Process: transport (GO:0006810); Cellular Component: integral component of membrane (GO:0016021);	K02033|0|pam:PANA_2411|yliC; hypothetical protein; K02033 peptide/nickel transport system permease protein (A)	Binding-protein-dependent transport system inner membrane component	Probable peptide ABC transporter permease protein y4tP GN=NGR_a01430 OS=Rhizobium sp. (strain NGR234) PE=3 SV=2	ABC transporter permease {ECO:0000313|EMBL:KGL57502.1} OS=Pantoea ananas (Erwinia uredovora) PE=4 SV=1	ABC transporter permease [Pantoea stewartii]	--	--	App|PHI:4612|A0A031WAR9|1496|Clostridium_difficile|increased_virulence_(Hypervirulence)	--	--
GE00607	[EP]	--	Molecular Function: transporter activity (GO:0005215); Cellular Component: plasma membrane (GO:0005886); Biological Process: transport (GO:0006810); Cellular Component: integral component of membrane (GO:0016021);	K02034|2.82153e-180|pam:PANA_2410|dppC; DppC; K02034 peptide/nickel transport system permease protein (A)	Binding-protein-dependent transport system inner membrane component	Dipeptide transport system permease protein DppC GN=dppC OS=Bacillus pseudofirmus (strain OF4) PE=3 SV=1	Binding-protein-dependent transport systems inner membrane component {ECO:0000313|EMBL:EHU00331.1} OS=Pantoea stewartii subsp. stewartii DC283 PE=3 SV=1	DNA-directed RNA polymerase subunit alpha [Pantoea stewartii]	--	--	--	--	--
GE00608	[R]	General function prediction only	Molecular Function: ATP binding (GO:0005524); Biological Process: obsolete ATP catabolic process (GO:0006200); Molecular Function: peptide transporter activity (GO:0015197); Biological Process: peptide transport (GO:0015833); Cellular Component: membrane (GO:0016020); Molecular Function: ATPase activity (GO:0016887);	K02031|0|pam:PANA_2409|yliA; hypothetical protein; K02031 peptide/nickel transport system ATP-binding protein K02032 peptide/nickel transport system ATP-binding protein (A)	ABC transporter	Glutathione import ATP-binding protein GsiA GN=gsiA OS=Salmonella choleraesuis (strain SC-B67) PE=3 SV=2	ABC transporter {ECO:0000313|EMBL:KGD82696.1} OS=Pantoea stewartii subsp. indologenes PE=4 SV=1	ABC transporter [Pantoea stewartii]	--	--	PHI:2042|ABC3|Q3Y5V5|148305|Magnaporthe_oryzae_(related:_Magnaporthe_grisea)|Loss_of_pathogenicity	(hitC) iron(III) ABC transporter, ATP-binding protein [HitABC (VF0268)] [Haemophilus influenzae Rd KW20]	--
GE00609	[E]	Amino acid transport and metabolism	Molecular Function: D-amino-acid dehydrogenase activity (GO:0008718); Biological Process: oxidation-reduction process (GO:0055114);	--	FAD dependent oxidoreductase	Sarcosine oxidase subunit beta GN=soxB OS=Rhizobium meliloti (strain 1021) PE=3 SV=1	FAD dependent oxidoreductase {ECO:0000313|EMBL:EHU00329.1} OS=Pantoea stewartii subsp. stewartii DC283 PE=4 SV=1	D-amino acid oxidase [Pantoea stewartii]	--	--	--	--	--
GE00610	[KR]	--	Molecular Function: N-acetyltransferase activity (GO:0008080);	--	Acetyltransferase (GNAT) domain	Uncharacterized N-acetyltransferase YitH GN=yitH OS=Bacillus subtilis (strain 168) PE=3 SV=1	Histone acetyltransferase {ECO:0000313|EMBL:EHU00328.1} OS=Pantoea stewartii subsp. stewartii DC283 PE=4 SV=1	histone acetyltransferase [Pantoea stewartii]	--	--	--	--	--
GE00611	[HE]	--	Molecular Function: phosphoglycerate dehydrogenase activity (GO:0004617); Molecular Function: gluconate 2-dehydrogenase activity (GO:0008873); Molecular Function: cofactor binding (GO:0048037); Biological Process: oxidation-reduction process (GO:0055114);	K12972|0|paq:PAGR_g1622|putative 2-hydroxyacid dehydrogenase YcdW; K12972 gyoxylate/hydroxypyruvate reductase A [EC:1.1.1.79 1.1.1.81] (A)	D-isomer specific 2-hydroxyacid dehydrogenase, NAD binding domain	Glyoxylate/hydroxypyruvate reductase A {ECO:0000255|HAMAP-Rule:MF_01666} GN=plu2086 OS=Photorhabdus luminescens subsp. laumondii (strain TT01) PE=3 SV=1	D-3-phosphoglycerate dehydrogenase {ECO:0000313|EMBL:EHU00327.1} OS=Pantoea stewartii subsp. stewartii DC283 PE=4 SV=1	D-2-hydroxyacid dehydrogenase [Pantoea stewartii]	--	--	--	--	--
GE00612	[R]	General function prediction only	Biological Process: metabolic process (GO:0008152); Molecular Function: hippurate hydrolase activity (GO:0047980);	K01451|0|paq:PAGR_g1623|hippurate hydrolase HipO; K01451 hippurate hydrolase [EC:3.5.1.32] (A)	Peptidase family M20/M25/M40	Hippurate hydrolase GN=hipO OS=Campylobacter jejuni subsp. jejuni serotype O:2 (strain NCTC 11168) PE=3 SV=2	Peptidase M20 {ECO:0000313|EMBL:KGD82693.1} OS=Pantoea stewartii subsp. indologenes PE=4 SV=1	peptidase M20 [Pantoea stewartii]	--	--	--	--	--
GE00613	[E]	Amino acid transport and metabolism	Molecular Function: 4-aminobutyrate transaminase activity (GO:0003867); Biological Process: gamma-aminobutyric acid metabolic process (GO:0009448); Molecular Function: pyridoxal phosphate binding (GO:0030170); Molecular Function: (S)-3-amino-2-methylpropionate transaminase activity (GO:0047298);	K07250|0|plf:PANA5342_1689|gabT; 4-aminobutyrate aminotransferase; K07250 4-aminobutyrate aminotransferase / (S)-3-amino-2-methylpropionate transaminase [EC:2.6.1.19 2.6.1.22] (A)	Aminotransferase class-III	5-aminovalerate aminotransferase DavT GN=davT OS=Pseudomonas aeruginosa (strain ATCC 15692 / PAO1 / 1C / PRS 101 / LMG PE=1 SV=1	4-aminobutyrate aminotransferase {ECO:0000313|EMBL:KGD82692.1} OS=Pantoea stewartii subsp. indologenes PE=4 SV=1	4-aminobutyrate aminotransferase [Pantoea stewartii]	--	--	argD|PHI:3126|D4I307|552|Erwinia_amylovora|mixed_outcome_	(pvdH) diaminobutyrate-2-oxoglutarate aminotransferase PvdH [pyoverdine (IA001)] [Pseudomonas aeruginosa PAO1]	--
GE00614	[K]	Transcription	Molecular Function: transcription factor activity, sequence-specific DNA binding (GO:0003700); Cellular Component: intracellular (GO:0005622); Biological Process: regulation of transcription, DNA-templated (GO:0006355); Molecular Function: sequence-specific DNA binding (GO:0043565);	--	Winged helix-turn-helix DNA-binding	Transcriptional regulatory protein DoeX GN=doeX OS=Halomonas elongata (strain ATCC 33173 / DSM 2581 / NBRC 15536 / NCIMB PE=3 SV=1	AsnC family transcriptional regulator {ECO:0000313|EMBL:KGD82691.1} OS=Pantoea stewartii subsp. indologenes PE=4 SV=1	AsnC family transcriptional regulator [Pantoea stewartii]	--	--	--	--	--
GE00615	[EH]	--	Molecular Function: magnesium ion binding (GO:0000287); Molecular Function: acetolactate synthase activity (GO:0003984); Biological Process: metabolic process (GO:0008152); Molecular Function: thiamine pyrophosphate binding (GO:0030976);	K00156|0|pva:Pvag_1872|poxb3; pyruvate dehyrdogenase (EC:2.2.1.6); K00156 pyruvate dehydrogenase (quinone) [EC:1.2.5.1] (A)	Thiamine pyrophosphate enzyme, N-terminal TPP binding domain	Putative thiamine pyrophosphate-containing protein YdaP GN=ydaP OS=Bacillus subtilis (strain 168) PE=2 SV=1	Thiamine pyrophosphate-binding protein {ECO:0000313|EMBL:KGD82690.1} OS=Pantoea stewartii subsp. indologenes PE=4 SV=1	thiamine pyrophosphate-binding protein [Pantoea stewartii]	--	--	PHI:358|ILV2|AAR29084|5207|Cryptococcus_neoformans|Loss_of_pathogenicity	--	--
GE00616	[IQR]	--	Molecular Function: 3-oxoacyl-[acyl-carrier-protein] reductase (NADPH) activity (GO:0004316); Biological Process: oxidation-reduction process (GO:0055114);	--	short chain dehydrogenase	Probable short-chain type dehydrogenase/reductase VdlC GN=vdlC OS=Helicobacter pylori (strain ATCC 700392 / 26695) PE=3 SV=2	Short-chain dehydrogenase {ECO:0000313|EMBL:KGD82689.1} OS=Pantoea stewartii subsp. indologenes PE=4 SV=1	short-chain dehydrogenase [Pantoea stewartii]	--	--	PHI:784|MGG_00056|EDK03390|318829|Magnaporthe_oryzae|Reduced_virulence	(cylG) 3-ketoacyl-ACP-reductase CylG [Beta-hemolysin/cytolysin (CVF171)] [Streptococcus agalactiae 2603V/R]	--
GE00618	[K]	Transcription	Molecular Function: DNA binding (GO:0003677); Molecular Function: transcription factor activity, sequence-specific DNA binding (GO:0003700); Biological Process: regulation of transcription, DNA-templated (GO:0006355);	K02043|5.8553e-168|pam:PANA_2399|phnF; PhnF; K02043 GntR family transcriptional regulator, phosphonate transport system regulatory protein (A)	UTRA domain	Probable transcriptional regulator PhnF GN=phnF OS=Escherichia coli (strain K12) PE=1 SV=1	Putative phosphonate uptake/biodegradation DNA-binding transcriptional regulator {ECO:0000313|EMBL:EHU00321.1} OS=Pantoea stewartii subsp. stewartii DC283 PE=4 SV=1	putative phosphonate uptake/biodegradation DNA-binding transcriptional regulator [Pantoea stewartii]	--	--	--	--	--
GE00619	[P]	Inorganic ion transport and metabolism	Biological Process: organic phosphonate transport (GO:0015716); Molecular Function: lyase activity (GO:0016829); Biological Process: organic phosphonate metabolic process (GO:0019634);	K06166|7.48452e-96|plf:PANA5342_1695|phnG; phosphonate C-P lyase system protein PhnG; K06166 alpha-D-ribose 1-methylphosphonate 5-triphosphate synthase subunit PhnG [EC:2.7.8.37] (A)	Phosphonate metabolism protein PhnG	Alpha-D-ribose 1-methylphosphonate 5-triphosphate synthase subunit PhnG GN=phnG OS=Escherichia coli (strain K12) PE=1 SV=2	Carbon-phosphorus lyase complex subunit {ECO:0000313|EMBL:EHU00320.1} OS=Pantoea stewartii subsp. stewartii DC283 PE=4 SV=1	carbon-phosphorus lyase complex subunit [Pantoea stewartii]	--	--	--	--	--
GE00620	[P]	Inorganic ion transport and metabolism	Molecular Function: lyase activity (GO:0016829); Biological Process: organic phosphonate metabolic process (GO:0019634);	K06165|1.48497e-133|plf:PANA5342_1696|phnH; phosphonate C-P lyase system protein PhnH; K06165 alpha-D-ribose 1-methylphosphonate 5-triphosphate synthase subunit PhnH [EC:2.7.8.37] (A)	Bacterial phosphonate metabolism protein (PhnH)	Alpha-D-ribose 1-methylphosphonate 5-triphosphate synthase subunit PhnH GN=phnH OS=Escherichia coli (strain K12) PE=1 SV=1	Carbon-phosphorus lyase complex subunit {ECO:0000313|EMBL:KGD83911.1} OS=Pantoea stewartii subsp. indologenes PE=4 SV=1	carbon-phosphorus lyase complex subunit [Pantoea stewartii]	--	--	--	--	--
GE00621	[P]	Inorganic ion transport and metabolism	Molecular Function: lyase activity (GO:0016829); Biological Process: organic phosphonate metabolic process (GO:0019634);	K06164|0|plf:PANA5342_1697|phnI; phosphonate C-P lyase system protein PhnI; K06164 alpha-D-ribose 1-methylphosphonate 5-triphosphate synthase subunit PhnI [EC:2.7.8.37] (A)	Bacterial phosphonate metabolism protein (PhnI)	Alpha-D-ribose 1-methylphosphonate 5-triphosphate synthase subunit PhnI GN=phnI OS=Escherichia coli (strain K12) PE=1 SV=2	Carbon-phosphorus lyase complex subunit PhnI {ECO:0000313|EMBL:KGD83910.1} OS=Pantoea stewartii subsp. indologenes PE=4 SV=1	carbon-phosphorus lyase complex subunit PhnI [Pantoea stewartii]	--	--	--	--	--
GE00622	[P]	Inorganic ion transport and metabolism	Molecular Function: lyase activity (GO:0016829); Biological Process: organic phosphonate catabolic process (GO:0019700); Biological Process: alkylphosphonate transport (GO:0042916);	K06163|0|plf:PANA5342_1698|phnJ; phosphonate metabolism protein PhnJ; K06163 alpha-D-ribose 1-methylphosphonate 5-phosphate C-P lyase [EC:4.7.1.1] (A)	Phosphonate metabolism protein PhnJ	Alpha-D-ribose 1-methylphosphonate 5-phosphate C-P lyase GN=phnJ OS=Escherichia coli (strain K12) PE=1 SV=2	Carbon-phosphorus lyase complex subunit {ECO:0000313|EMBL:EHU00317.1} OS=Pantoea stewartii subsp. stewartii DC283 PE=4 SV=1	carbon-phosphorus lyase complex subunit PhnJ [Pantoea stewartii]	--	--	--	--	--
GE00623	[P]	Inorganic ion transport and metabolism	Molecular Function: ATP binding (GO:0005524); Biological Process: obsolete ATP catabolic process (GO:0006200); Biological Process: peptide transport (GO:0015833); Molecular Function: lyase activity (GO:0016829); Molecular Function: ATPase activity (GO:0016887);	K05781|1.73211e-179|pam:PANA_2394|phnK; PhnK; K05781 putative phosphonate transport system ATP-binding protein (A)	ABC transporter	Putative phosphonates utilization ATP-binding protein PhnK GN=phnK OS=Escherichia coli (strain K12) PE=1 SV=1	Carbon-phosphorus lyase complex subunit {ECO:0000313|EMBL:EHU00316.1} OS=Pantoea stewartii subsp. stewartii DC283 PE=3 SV=1	phosphonate C-P lyase [Pantoea stewartii]	--	--	PHI:2042|ABC3|Q3Y5V5|148305|Magnaporthe_oryzae_(related:_Magnaporthe_grisea)|Loss_of_pathogenicity	(hitC) iron(III) ABC transporter, ATP-binding protein [HitABC (VF0268)] [Haemophilus influenzae Rd KW20]	--
GE00624	[P]	Inorganic ion transport and metabolism	Molecular Function: ATP binding (GO:0005524); Biological Process: obsolete ATP catabolic process (GO:0006200); Molecular Function: lyase activity (GO:0016829); Molecular Function: ATPase activity (GO:0016887);	K05780|1.14071e-167|plf:PANA5342_1700|phnL; phosphonates transport ATP-binding protein PhnL; K05780 alpha-D-ribose 1-methylphosphonate 5-triphosphate synthase subunit PhnL [EC:2.7.8.37] (A)	ABC transporter	Alpha-D-ribose 1-methylphosphonate 5-triphosphate synthase subunit PhnL GN=phnL OS=Escherichia coli (strain K12) PE=1 SV=1	Phosphonate ABC transporter ATP-binding protein {ECO:0000313|EMBL:KGD83907.1} OS=Pantoea stewartii subsp. indologenes PE=4 SV=1	phosphonate ABC transporter ATP-binding protein [Pantoea stewartii]	--	--	PHI:2067|ABC4|MGG_00937|148305|Magnaporthe_oryzae_(related:_Magnaporthe_grisea)|Loss_of_pathogenicity	(hitC) iron(III) ABC transporter, ATP-binding protein [HitABC (VF0268)] [Haemophilus influenzae Rd KW20]	--
GE00625	[P]	Inorganic ion transport and metabolism	Molecular Function: hydrolase activity, acting on carbon-nitrogen (but not peptide) bonds (GO:0016810); Biological Process: organic phosphonate catabolic process (GO:0019700);	K06162|0|plf:PANA5342_1701|phnM; phosphonate metabolism protein PhnM; K06162 alpha-D-ribose 1-methylphosphonate 5-triphosphate diphosphatase [EC:3.6.1.63] (A)	Amidohydrolase	Alpha-D-ribose 1-methylphosphonate 5-triphosphate diphosphatase GN=phnM OS=Escherichia coli (strain K12) PE=1 SV=2	Phosphonate metabolism protein PhnM {ECO:0000313|EMBL:KGL57483.1} OS=Pantoea ananas (Erwinia uredovora) PE=4 SV=1	phosphonate metabolism protein PhnM [Pantoea stewartii]	--	--	--	--	--
GE00626	[P]	Inorganic ion transport and metabolism	Molecular Function: ATP binding (GO:0005524); Biological Process: 5-phosphoribose 1-diphosphate biosynthetic process (GO:0006015); Biological Process: phosphorylation (GO:0016310); Biological Process: organic phosphonate metabolic process (GO:0019634); Molecular Function: ribose 1,5-bisphosphate phosphokinase activity (GO:0033863);	K05774|1.27504e-107|paq:PAGR_g1637|phosphonate metabolism protein phnN; K05774 ribose 1,5-bisphosphokinase [EC:2.7.4.23] (A)	AAA domain	Ribose 1,5-bisphosphate phosphokinase PhnN {ECO:0000255|HAMAP-Rule:MF_00836} GN=Pvag_1844 OS=Pantoea vagans (strain C9-1) PE=3 SV=1	Ribose 1,5-bisphosphate phosphokinase PhnN {ECO:0000256|HAMAP-Rule:MF_00836} OS=Pantoea stewartii subsp. stewartii DC283 PE=3 SV=1	ribonucleoside-triphosphate reductase [Pantoea stewartii]	--	--	--	--	--
GE00627	[R]	General function prediction only	Molecular Function: phosphoric diester hydrolase activity (GO:0008081); Molecular Function: lyase activity (GO:0016829); Biological Process: organic phosphonate catabolic process (GO:0019700);	K06167|9.73819e-162|plf:PANA5342_1703|phnP; carbon-phosphorus lyase complex accessory protein; K06167 phosphoribosyl 1,2-cyclic phosphate phosphodiesterase [EC:3.1.4.55] (A)	Beta-lactamase superfamily domain	Phosphoribosyl 1,2-cyclic phosphodiesterase GN=phnP OS=Escherichia coli (strain K12) PE=1 SV=1	Beta-lactamase superfamily I metal-dependent hydrolase {ECO:0000313|EMBL:EHU00313.1} OS=Pantoea stewartii subsp. stewartii DC283 PE=4 SV=1	carbon-phosphorus lyase complex accessory protein [Pantoea stewartii]	--	--	--	--	--
GE00628	[P]	Inorganic ion transport and metabolism	Molecular Function: ATP binding (GO:0005524); Cellular Component: plasma membrane (GO:0005886); Biological Process: obsolete ATP catabolic process (GO:0006200); Molecular Function: organic phosphonate transmembrane-transporting ATPase activity (GO:0015416); Biological Process: organic phosphonate transport (GO:0015716);	K02041|0|plf:PANA5342_1704|phnC; phosphonate ABC transporter, ATPase subunit PhnC; K02041 phosphonate transport system ATP-binding protein [EC:3.6.3.28] (A)	ABC transporter	Phosphonates import ATP-binding protein PhnC {ECO:0000255|HAMAP-Rule:MF_01713} GN=YPTB1223 OS=Yersinia pseudotuberculosis serotype I (strain IP32953) PE=3 SV=1	Phosphonates import ATP-binding protein PhnC {ECO:0000256|HAMAP-Rule:MF_01713} OS=Pantoea stewartii subsp. stewartii DC283 PE=3 SV=1	phosphonate ABC transporter ATP-binding protein [Pantoea stewartii]	--	--	PHI:2042|ABC3|Q3Y5V5|148305|Magnaporthe_oryzae_(related:_Magnaporthe_grisea)|Loss_of_pathogenicity	(hitC) iron(III) ABC transporter, ATP-binding protein [HitABC (VF0268)] [Haemophilus influenzae Rd KW20]	--
GE00629	[P]	Inorganic ion transport and metabolism	Molecular Function: organic phosphonate transmembrane transporter activity (GO:0015604); Biological Process: organic phosphonate transport (GO:0015716); Cellular Component: outer membrane-bounded periplasmic space (GO:0030288);	K02044|0|plf:PANA5342_1705|phnD; phosphonate ABC transporter periplasmic phosphonate-binding protein; K02044 phosphonate transport system substrate-binding protein (A)	ABC transporter, phosphonate, periplasmic substrate-binding protein	Phosphonates-binding periplasmic protein (Precursor) GN=phnD OS=Escherichia coli (strain K12) PE=3 SV=2	Substrate-binding component of an ABC superfamily phosphonate transporter {ECO:0000313|EMBL:EHU00311.1} OS=Pantoea stewartii subsp. stewartii DC283 PE=4 SV=1	phosphonate ABC transporter substrate-binding protein [Pantoea stewartii]	--	--	--	--	--
GE00630	[P]	Inorganic ion transport and metabolism	Cellular Component: integral component of plasma membrane (GO:0005887); Molecular Function: organic phosphonate transmembrane transporter activity (GO:0015604); Biological Process: organic phosphonate transport (GO:0015716);	K02042|0|plf:PANA5342_1706|ptxC1; phosphonate ABC transporter inner membrane subunit PtxC; K02042 phosphonate transport system permease protein (A)	Binding-protein-dependent transport system inner membrane component	Phosphite transport system permease protein PtxC GN=ptxC OS=Pseudomonas stutzeri (Pseudomonas perfectomarina) PE=3 SV=1	Phosphonate ABC transporter permease {ECO:0000313|EMBL:KGD83902.1} OS=Pantoea stewartii subsp. indologenes PE=4 SV=1	phosphonate ABC transporter permease [Pantoea stewartii]	--	--	--	--	--
GE00631	[P]	Inorganic ion transport and metabolism	Cellular Component: integral component of plasma membrane (GO:0005887); Molecular Function: organic phosphonate transmembrane transporter activity (GO:0015604); Biological Process: organic phosphonate transport (GO:0015716);	K02042|0|paq:PAGR_g1642|phosphonates transport system permease PhnE; K02042 phosphonate transport system permease protein (A)	Binding-protein-dependent transport system inner membrane component	Putative phosphonates transport system permease protein PhnE GN=phnE OS=Escherichia coli (strain K12) PE=5 SV=2	Phosphonate ABC transporter permease {ECO:0000313|EMBL:KGD83901.1} OS=Pantoea stewartii subsp. indologenes PE=4 SV=1	phosphonate ABC transporter permease [Pantoea stewartii]	--	--	--	--	--
GE00632	[T]	Signal transduction mechanisms	Molecular Function: phosphorelay sensor kinase activity (GO:0000155); Molecular Function: phosphorelay response regulator activity (GO:0000156); Biological Process: phosphorelay signal transduction system (GO:0000160); Molecular Function: ATP binding (GO:0005524); Biological Process: regulation of transcription, DNA-templated (GO:0006355); Cellular Component: integral component of membrane (GO:00…	--	Histidine kinase-, DNA gyrase B-, and HSP90-like ATPase	Response regulator GN=PSPPH_2483 OS=Pseudomonas syringae pv. phaseolicola (strain 1448A / Race 6) PE=3 SV=2	Putative hybrid two-component system regulatory protein {ECO:0000313|EMBL:EHU00308.1} OS=Pantoea stewartii subsp. stewartii DC283 PE=4 SV=1	histidine kinase [Pantoea stewartii]	--	--	CbrA|PHI:3440|Q9HV74|287|Pseudomonas_aeruginosa|mixed_outcome_	--	--
GE00633	[G]	Carbohydrate transport and metabolism	Molecular Function: ATP binding (GO:0005524); Cellular Component: plasma membrane (GO:0005886); Biological Process: obsolete ATP catabolic process (GO:0006200); Biological Process: carbohydrate transport (GO:0008643); Molecular Function: carbohydrate-transporting ATPase activity (GO:0043211);	K10441|0|plf:PANA5342_1709|ABC transporter ATP-binding protein; K10441 ribose transport system ATP-binding protein [EC:3.6.3.17] (A)	ABC transporter	Ribose import ATP-binding protein RbsA 2 {ECO:0000255|HAMAP-Rule:MF_01716} OS=Escherichia coli O157:H7 PE=3 SV=3	Ribose import ATP-binding protein RbsA {ECO:0000256|HAMAP-Rule:MF_01716} OS=Pantoea stewartii subsp. indologenes PE=3 SV=1	D-ribose transporter ATP-binding protein [Pantoea stewartii]	--	--	PHI:2042|ABC3|Q3Y5V5|148305|Magnaporthe_oryzae_(related:_Magnaporthe_grisea)|Loss_of_pathogenicity	(cylA) ABC (ATP-binding cassette) transporter CylA [Beta-hemolysin/cytolysin (CVF171)] [Streptococcus agalactiae 2603V/R]	--
GE00634	[R]	General function prediction only	Molecular Function: transporter activity (GO:0005215); Cellular Component: plasma membrane (GO:0005886); Biological Process: transport (GO:0006810); Cellular Component: integral component of membrane (GO:0016021);	K10440|0|plf:PANA5342_1710|ABC transporter permease; K10440 ribose transport system permease protein (A)	Branched-chain amino acid transport system / permease component	Ribose transport system permease protein RbsC GN=rbsC OS=Bacillus subtilis (strain 168) PE=3 SV=2	Ribose ABC transporter permease {ECO:0000313|EMBL:KGD83899.1} OS=Pantoea stewartii subsp. indologenes PE=4 SV=1	ribose ABC transporter permease [Pantoea stewartii]	--	--	--	--	--
GE00635	[G]	Carbohydrate transport and metabolism	--	K10439|0|paj:PAJ_1683|rbsB; D-ribose-binding protein precursor RbsB; K10439 ribose transport system substrate-binding protein (A)	Periplasmic binding protein domain	D-ribose-binding protein (Precursor) GN=rbsB OS=Bacillus subtilis (strain 168) PE=3 SV=2	Periplasmic-binding component of an ABC superfamily ribose transporter {ECO:0000313|EMBL:EHU00305.1} OS=Pantoea stewartii subsp. stewartii DC283 PE=4 SV=1	transcriptional regulator [Pantoea stewartii]	--	--	--	--	--
GE00636	[R]	General function prediction only	Molecular Function: hydrolase activity (GO:0016787);	K09988|2.38716e-147|pam:PANA_2381|hypothetical Protein; K09988 hypothetical protein (A)	Protein of unknown function (DUF1498)	--	Uncharacterized protein {ECO:0000313|EMBL:KGD83898.1} OS=Pantoea stewartii subsp. indologenes PE=4 SV=1	sugar ABC transporter [Pantoea stewartii]	--	--	--	--	--
GE00637	[G]	Carbohydrate transport and metabolism	Molecular Function: fructose-bisphosphate aldolase activity (GO:0004332); Biological Process: glycolytic process (GO:0006096); Molecular Function: zinc ion binding (GO:0008270); Molecular Function: tagatose-bisphosphate aldolase activity (GO:0009025);	K01624|0|paj:PAJ_1681|fbaA; fructose-bisphosphate aldolase 1 FbaA; K01624 fructose-bisphosphate aldolase, class II [EC:4.1.2.13] (A)	Fructose-bisphosphate aldolase class-II	Probable fructose-bisphosphate aldolase GN=fbaA OS=Bacillus subtilis (strain 168) PE=1 SV=2	Uncharacterized protein {ECO:0000313|EMBL:KGD83897.1} OS=Pantoea stewartii subsp. indologenes PE=4 SV=1	hypothetical protein [Pantoea stewartii]	--	--	--	--	--
GE00638	[G]	Carbohydrate transport and metabolism	Molecular Function: DNA binding (GO:0003677); Molecular Function: transcription factor activity, sequence-specific DNA binding (GO:0003700); Molecular Function: ribokinase activity (GO:0004747); Cellular Component: intracellular (GO:0005622); Biological Process: D-ribose metabolic process (GO:0006014); Biological Process: regulation of transcription, DNA-templated (GO:0006355); Biological Process…	--	pfkB family carbohydrate kinase	Uncharacterized sugar kinase YdjH GN=ydjH OS=Escherichia coli (strain K12) PE=1 SV=2	Putative carbohydrate kinase {ECO:0000313|EMBL:EHU00302.1} OS=Pantoea stewartii subsp. stewartii DC283 PE=4 SV=1	sugar kinase [Pantoea stewartii]	--	--	PHI:612|orf408|AAL20306|216597|Salmonella_enterica|Reduced_virulence	--	--
GE00639	[TK]	--	Molecular Function: phosphorelay response regulator activity (GO:0000156); Biological Process: phosphorelay signal transduction system (GO:0000160); Molecular Function: DNA binding (GO:0003677); Biological Process: regulation of transcription, DNA-templated (GO:0006355); Biological Process: intracellular signal transduction (GO:0035556);	--	Response regulator receiver domain	Transcriptional regulatory protein AruR GN=aruR OS=Pseudomonas aeruginosa (strain ATCC 15692 / PAO1 / 1C / PRS 101 / LMG PE=3 SV=1	Histidine kinase {ECO:0000313|EMBL:KGD83896.1} OS=Pantoea stewartii subsp. indologenes PE=4 SV=1	histidine kinase [Pantoea stewartii]	--	--	PHI:2685|ompR|P0AA19|90371|Salmonella_enterica_serovar_Typhimurium|Reduced_virulence	--	--
GE00640	[R]	General function prediction only	Molecular Function: transporter activity (GO:0005215); Cellular Component: membrane (GO:0016020); Biological Process: transmembrane transport (GO:0055085);	K06901|0|plf:PANA5342_1717|yieG1; xanthine/uracil/vitamin C permease; K06901 putative MFS transporter, AGZA family, xanthine/uracil permease (A)	Permease family	Adenine permease AdeP GN=adeP OS=Escherichia coli (strain K12) PE=1 SV=2	Xanthine/uracil/thiamine/ascorbate permease family protein {ECO:0000313|EMBL:EHU00300.1} OS=Pantoea stewartii subsp. stewartii DC283 PE=4 SV=1	guanine permease [Pantoea stewartii]	--	--	--	--	--
GE00641	--	--	--	--	Uncharacterised protein family (UPF0184)	UPF0134 protein MPN_137 GN=MPN_137 OS=Mycoplasma pneumoniae (strain ATCC 29342 / M129) PE=3 SV=1	Uncharacterized protein {ECO:0000313|EMBL:KGD83894.1} (Fragment) OS=Pantoea stewartii subsp. indologenes PE=4 SV=1	hypothetical protein [Pantoea stewartii]	--	--	--	--	--
GE00642	[F]	Nucleotide transport and metabolism	Molecular Function: AMP nucleosidase activity (GO:0008714); Biological Process: AMP salvage (GO:0044209);	K01241|0|plf:PANA5342_1719|amn; AMP nucleosidase; K01241 AMP nucleosidase [EC:3.2.2.4] (A)	Bacterial AMP nucleoside phosphorylase N-terminus	AMP nucleosidase {ECO:0000255|HAMAP-Rule:MF_01932, ECO:0000303|PubMed:7000783} OS=Escherichia coli (strain K12) PE=1 SV=1	AMP nucleosidase {ECO:0000313|EMBL:KGD81447.1} OS=Pantoea stewartii subsp. indologenes PE=4 SV=1	AMP nucleosidase [Pantoea stewartii]	--	--	--	--	--
GE00643	[V]	Defense mechanisms	Biological Process: drug transmembrane transport (GO:0006855); Molecular Function: drug transmembrane transporter activity (GO:0015238); Molecular Function: antiporter activity (GO:0015297); Cellular Component: membrane (GO:0016020);	--	MatE	Uncharacterized transporter YeeO GN=yeeO OS=Escherichia coli (strain K12) PE=3 SV=3	Multidrug transporter {ECO:0000313|EMBL:KGD81446.1} OS=Pantoea stewartii subsp. indologenes PE=4 SV=1	multidrug transporter [Pantoea stewartii]	--	--	--	--	--
GE00645	--	--	--	--	--	--	Uncharacterized protein {ECO:0000313|EMBL:KGD81445.1} OS=Pantoea stewartii subsp. indologenes PE=4 SV=1	hypothetical protein [Pantoea stewartii]	--	--	--	--	--
GE00646	[S]	Function unknown	--	K11906|4.41357e-111|plf:PANA5342_1722|type VI secretion system, core protein; K11906 type VI secretion system protein VasD (A)	Type VI secretion lipoprotein	--	Uncharacterized protein {ECO:0000313|EMBL:KGD81444.1} OS=Pantoea stewartii subsp. indologenes PE=4 SV=1	hypothetical protein HA47_21325 [Pantoea stewartii subsp. indologenes]	--	--	--	--	--
GE00647	[S]	Function unknown	--	K11893|0|pam:PANA_2371|hypothetical Protein; K11893 type VI secretion system protein ImpJ (A)	Bacterial protein of unknown function (DUF876)	--	Type VI secretion protein {ECO:0000313|EMBL:KGD81443.1} OS=Pantoea stewartii subsp. indologenes PE=4 SV=1	type VI secretion protein [Pantoea stewartii]	--	--	--	(hsiJ1) type VI secretion system hcp secretion island protein HsiJ1 [HSI-I (VF0334)] [Pseudomonas aeruginosa PAO1]	--
GE00648	[S]	Function unknown	--	K11892|0|plf:PANA5342_1724|type IV/VI secretion system protein, DotU family; K11892 type VI secretion system protein ImpK (A)	Uncharacterized protein conserved in bacteria (DUF2077)	Uncharacterized 24.6 kDa protein in ccpA 3&apos;region GN=ytxE OS=Bacillus megaterium PE=3 SV=1	Uncharacterized protein {ECO:0000313|EMBL:KGD81442.1} OS=Pantoea stewartii subsp. indologenes PE=4 SV=1	hypothetical protein [Pantoea stewartii]	--	--	--	(dotU1) type VI secretion system protein DotU [HSI-I (VF0334)] [Pseudomonas aeruginosa PAO1]	--
GE00649	[S]	Function unknown	--	K11891|0|paq:PAGR_g1659|type VI secretion system protein IcmF; K11891 type VI secretion system protein ImpL (A)	ImcF-related N-terminal domain	--	Type VI secretion system protein ImpL {ECO:0000313|EMBL:KGD81441.1} OS=Pantoea stewartii subsp. indologenes PE=4 SV=1	type VI secretion system protein ImpL [Pantoea stewartii]	--	--	PHI:2670|tssM|A3M486|470|Acinetobacter_baumannii|Unaffected_pathogenicity	(icmF1/tssM1) type VI secretion system protein IcmF1 [HSI-I (VF0334)] [Pseudomonas aeruginosa PAO1]	--
GE00650	--	--	--	K11890|4.73676e-160|plf:PANA5342_1726|type VI secretion system-associated hypothetical protein; K11890 type VI secretion system protein ImpM (A)	Uncharacterized protein conserved in bacteria (DUF2094)	--	Uncharacterized protein {ECO:0000313|EMBL:KGD81440.1} OS=Pantoea stewartii subsp. indologenes PE=4 SV=1	protein phosphatase ImpM [Pantoea stewartii]	--	--	--	(tagF/pppB) Pseudomonas protein phosphatase PppB [HSI-I (VF0334)] [Pseudomonas aeruginosa PAO1]	--
GE00651	[S]	Function unknown	--	K11902|0|plf:PANA5342_1727|impA; type VI secretion-associated protein, ImpA family; K11902 type VI secretion system protein ImpA (A)	ImpA-related N-terminal	--	Uncharacterized protein {ECO:0000313|EMBL:KGD81439.1} OS=Pantoea stewartii subsp. indologenes PE=4 SV=1	hypothetical protein [Pantoea stewartii]	--	--	TssA|PHI:3407|W8DUB8|553|Pantoea_ananatis|unaffected_pathogenicity_	(hsiA1) type VI secretion system hcp secretion island protein HsiA1 [HSI-I (VF0334)] [Pseudomonas aeruginosa PAO1]	--
GE00652	[S]	Function unknown	--	K11901|2.29009e-121|pam:PANA_2366|hypothetical Protein; K11901 type VI secretion system protein ImpB (A)	Protein of unknown function (DUF770)	--	Uncharacterized protein {ECO:0000313|EMBL:KGD81438.1} OS=Pantoea stewartii subsp. indologenes PE=4 SV=1	hypothetical protein [Pantoea stewartii]	--	--	--	(hsiB1/vipA) type VI secretion system tubule-forming protein VipA [HSI-I (VF0334)] [Pseudomonas aeruginosa PAO1]	--
GE00653	[S]	Function unknown	--	K11900|0|paq:PAGR_g1663|type VI secretion system protein ImpC; K11900 type VI secretion system protein ImpC (A)	Protein of unknown function (DUF877)	--	EvpB family type VI secretion protein {ECO:0000313|EMBL:KGD81437.1} OS=Pantoea stewartii subsp. indologenes PE=4 SV=1	EvpB family type VI secretion protein [Pantoea stewartii]	--	--	--	(hsiC1/vipB) type VI secretion system tubule-forming protein VipB [HSI-I (VF0334)] [Pseudomonas aeruginosa PAO1]	--
GE00654	[S]	Function unknown	--	K11903|1.62178e-111|plf:PANA5342_1730|hcp5; type VI secretion system effector; K11903 type VI secretion system secreted protein Hcp (A)	Protein of unknown function (DUF796)	Protein hcp1 GN=hcp1 OS=Pseudomonas aeruginosa (strain ATCC 15692 / PAO1 / 1C / PRS 101 / LMG PE=1 SV=1	Uncharacterized protein {ECO:0000313|EMBL:KGD81435.1} OS=Pantoea stewartii subsp. indologenes PE=4 SV=1	hypothetical protein [Pantoea stewartii]	--	--	TssD|PHI:3408|W8DVN3|553|Pantoea_ananatis|unaffected_pathogenicity_	(hcp1) type VI secretion system substrate Hcp1 [HSI-I (VF0334)] [Pseudomonas aeruginosa PAO1]	--
GE00655	[M]	Cell wall/membrane/envelope biogenesis	Molecular Function: lysozyme activity (GO:0003796); Biological Process: peptidoglycan catabolic process (GO:0009253); Biological Process: cell wall macromolecule catabolic process (GO:0016998); Biological Process: cytolysis (GO:0019835); Biological Process: defense response to bacterium (GO:0042742);	--	Putative peptidoglycan binding domain	Uncharacterized protein in bpoA1 3&apos;region (Fragment) OS=Streptomyces aureofaciens PE=4 SV=1	Lysozyme {ECO:0000256|RuleBase:RU003788} OS=Pantoea ananas (Erwinia uredovora) PE=3 SV=1	MULTISPECIES: hypothetical protein [Pantoea]	GH24.hmm	--	--	--	--
GE00656	[S]	Function unknown	--	--	Protein of unknown function (DUF1311)	--	AcxD {ECO:0000313|EMBL:AHL21223.1} OS=Pantoea ananas (Erwinia uredovora) PE=4 SV=1	hypothetical protein [Pantoea ananatis]	--	--	--	--	--
GE00657	--	--	--	--	--	--	EF Hand domain protein {ECO:0000313|EMBL:EOS94871.1} OS=Erwinia tracheiphila PSU-1 PE=4 SV=1	EF Hand domain protein [Pantoea stewartii]	--	--	--	--	--
GE00658	[S]	Function unknown	--	--	Protein of unknown function (DUF1311)	Uncharacterized protein R02472 GN=R02472 OS=Rhizobium meliloti (strain 1021) PE=4 SV=1	Uncharacterized protein {ECO:0000313|EMBL:ADP10153.1} OS=Erwinia sp. (strain Ejp617) PE=4 SV=1	type VI secretion protein [Pantoea stewartii]	--	--	--	--	--
GE00659	[T]	Signal transduction mechanisms	--	K07169|0|pam:PANA_2361|hypothetical Protein; K07169 FHA domain-containing protein (A)	FHA domain	--	Uncharacterized protein {ECO:0000313|EMBL:ADD77528.1} OS=Pantoea ananatis (strain LMG 20103) PE=4 SV=1	signal peptide protein [Pantoea stewartii]	--	--	--	(fha1) type VI secretion system forkhead-associated protein Fha1 [HSI-I (VF0334)] [Pseudomonas aeruginosa PAO1]	--
GE00660	[T]	Signal transduction mechanisms	Molecular Function: phosphoprotein phosphatase activity (GO:0004721); Biological Process: metabolic process (GO:0008152);	--	Protein phosphatase 2C	Protein phosphatase PrpC GN=prpC OS=Bacillus subtilis (strain 168) PE=4 SV=1	TagG {ECO:0000313|EMBL:AHG23335.1} OS=Pantoea ananatis LMG 2665 PE=4 SV=1	PppA [Pantoea stewartii]	--	--	--	(pppA) Pseudomonas protein phosphatase PppA [HSI-I (VF0334)] [Pseudomonas aeruginosa PAO1]	--
GE00661	--	--	--	--	--	--	Uncharacterized protein {ECO:0000313|EMBL:KGD81432.1} OS=Pantoea stewartii subsp. indologenes PE=4 SV=1	hypothetical protein [Pantoea stewartii]	--	--	--	--	--
GE00662	[R]	General function prediction only	--	K11898|3.60532e-175|plf:PANA5342_1738|type VI secretion system-associated hypothetical protein; K11898 type VI secretion system protein ImpE (A)	ImpE protein	--	Uncharacterized protein {ECO:0000313|EMBL:KGD81431.1} OS=Pantoea stewartii subsp. indologenes PE=4 SV=1	protein of avirulence locus ImpE [Pantoea stewartii]	--	--	--	(hsiE1) type VI secretion system hcp secretion island protein HsiE1, interacting with HsiB1 to form a novel subcomplex of the T6SS [HSI-I (VF0334)] [Pseudomonas aeruginosa PAO1]	--
GE00663	[S]	Function unknown	--	K11897|1.57456e-133|plf:PANA5342_1739|type VI secretion system lysozyme-like protein; K11897 type VI secretion system protein ImpF (A)	Gene 25-like lysozyme	--	Uncharacterized protein {ECO:0000313|EMBL:KGD81430.1} OS=Pantoea stewartii subsp. indologenes PE=4 SV=1	hypothetical protein [Pantoea stewartii]	--	--	--	(hsiF1) type VI secretion system hcp secretion island protein HsiF1, a gp25-like protein, but not exhibit lysozyme activity [HSI-I (VF0334)] [Pseudomonas aeruginosa PAO1]	--
GE00664	[S]	Function unknown	--	K11896|0|plf:PANA5342_1740|type VI secretion system, core protein; K11896 type VI secretion system protein ImpG (A)	Bacterial protein of unknown function (DUF879)	--	Type VI secretion system protein ImpG {ECO:0000313|EMBL:KGD81429.1} OS=Pantoea stewartii subsp. indologenes PE=4 SV=1	type VI secretion system protein ImpG [Pantoea stewartii]	--	--	--	(hsiG1) type VI secretion system hcp secretion island protein HsiG1 [HSI-I (VF0334)] [Pseudomonas aeruginosa PAO1]	--
GE00665	[S]	Function unknown	--	K11895|0|paq:PAGR_g1673|type VI secretion system protein ImpH; K11895 type VI secretion system protein ImpH (A)	Protein of unknown function (DUF1305)	--	Uncharacterized protein {ECO:0000313|EMBL:KGD81428.1} OS=Pantoea stewartii subsp. indologenes PE=4 SV=1	hypothetical protein [Pantoea stewartii]	--	--	--	(hsiH1) type VI secretion system hcp secretion island protein HsiH1 [HSI-I (VF0334)] [Pseudomonas aeruginosa PAO1]	--
GE00666	[O]	Posttranslational modification, protein turnover, chaperones	Molecular Function: ATP binding (GO:0005524); Molecular Function: nucleoside-triphosphatase activity (GO:0017111); Biological Process: protein metabolic process (GO:0019538);	K11907|0|paj:PAJ_1656|clpV; chaperone ClpB; K11907 type VI secretion system protein VasG (A)	AAA domain (Cdc48 subfamily)	Protein ClpV1 GN=clpV1 OS=Pseudomonas aeruginosa (strain ATCC 15692 / PAO1 / 1C / PRS 101 / LMG PE=1 SV=1	Molecular chaperone {ECO:0000313|EMBL:KGD81427.1} OS=Pantoea stewartii subsp. indologenes PE=4 SV=1	molecular chaperone [Pantoea stewartii]	--	--	PHI:2645|ClpV|Q7WP75|518|Bordetella_bronchiseptica|Reduced_virulence	(clpV1) type VI secretion system AAA+ family ATPase [HSI-I (VF0334)] [Pseudomonas aeruginosa PAO1]	--
GE00667	[RTKL]	--	Molecular Function: protein serine/threonine kinase activity (GO:0004674); Molecular Function: ATP binding (GO:0005524); Biological Process: protein phosphorylation (GO:0006468);	--	Protein kinase domain	Serine/threonine-protein kinase PknA GN=pknA OS=Nostoc sp. (strain PCC 7120 / UTEX 2576) PE=3 SV=2	Nuclease PIN {ECO:0000313|EMBL:KGD81426.1} OS=Pantoea stewartii subsp. indologenes PE=4 SV=1	nuclease PIN [Pantoea stewartii]	--	--	PHI:1205|(Sc_CDC15)|I1RA39|5518|Gibberella_zeae_(related:_Fusarium_graminearum)|Reduced_virulence	(ppkA) serine/threonine protein kinase PpkA [HSI-I (VF0334)] [Pseudomonas aeruginosa PAO1]	--
GE00668	[S]	Function unknown	Molecular Function: amidase activity (GO:0004040); Biological Process: peptidoglycan catabolic process (GO:0009253);	K11904|0|plf:PANA5342_1749|vgrG3; ImpA family type VI secretion-associated protein; K11904 type VI secretion system secreted protein VgrG (A)	Phage late control gene D protein (GPD)	Putative type VI secretion system protein VgrGB GN=vgrGB OS=Dickeya dadantii (strain 3937) PE=4 SV=1	Uncharacterized protein {ECO:0000313|EMBL:KGD81425.1} OS=Pantoea stewartii subsp. indologenes PE=4 SV=1	type IV secretion protein Rhs [Pantoea stewartii]	--	--	VgrG|PHI:4560|D3QWN3|562|Escherichia_coli|effector_(plant_avirulence_determinant)	(vgrG1a) type VI secretion system substrate VgrG1 [HSI-I (VF0334)] [Pseudomonas aeruginosa PAO1]	--
GE00669	--	--	--	--	--	--	Uncharacterized protein {ECO:0000313|EMBL:KGD81424.1} OS=Pantoea stewartii subsp. indologenes PE=4 SV=1	hypothetical protein [Pantoea stewartii]	--	--	--	--	--
GE00670	--	--	--	--	--	--	Uncharacterized protein {ECO:0000313|EMBL:KGD81423.1} OS=Pantoea stewartii subsp. indologenes PE=4 SV=1	hypothetical protein [Pantoea stewartii]	--	--	--	--	--
GE00671	--	--	--	--	--	--	Uncharacterized protein {ECO:0000313|EMBL:KGD81422.1} OS=Pantoea stewartii subsp. indologenes PE=4 SV=1	hypothetical protein [Pantoea stewartii]	--	--	--	--	--
GE00672	[S]	Function unknown	--	--	Domain of unknown function (DUF1795)	--	Uncharacterized protein {ECO:0000313|EMBL:KGD81421.1} OS=Pantoea stewartii subsp. indologenes PE=4 SV=1	hypothetical protein [Pantoea stewartii]	--	--	--	--	--
GE00673	[M]	Cell wall/membrane/envelope biogenesis	--	--	RHS Repeat	Probable deoxyribonuclease RhsA GN=rhsA OS=Dickeya dadantii (strain 3937) PE=1 SV=1	RHS Repeat family protein {ECO:0000313|EMBL:CCF09147.1} OS=Pantoea ananatis LMG 5342 PE=4 SV=1	type IV secretion protein Rhs, partial [Pantoea stewartii]	--	--	--	--	--
GE00674	--	--	--	--	--	--	Uncharacterized protein {ECO:0000313|EMBL:ADP11298.1} OS=Erwinia sp. (strain Ejp617) PE=4 SV=1	hypothetical protein [Pantoea stewartii]	--	--	--	--	--
GE00675	--	--	--	--	--	--	Putative uncharacterized protein {ECO:0000313|EMBL:EFM19078.1} OS=Pantoea sp. aB PE=4 SV=1	hypothetical protein [Pantoea agglomerans]	--	--	--	--	--
GE00676	[O]	Posttranslational modification, protein turnover, chaperones	Biological Process: response to stress (GO:0006950);	K04080|4.36838e-107|paq:PAGR_g1703|small heat shock protein Ibp; K04080 molecular chaperone IbpA (A)	Hsp20/alpha crystallin family	Small heat shock protein ibp GN=ibp OS=Buchnera aphidicola subsp. Schizaphis graminum (strain Sg) PE=3 SV=1	Ibp {ECO:0000313|EMBL:KGD81417.1} OS=Pantoea stewartii subsp. indologenes PE=4 SV=1	Ibp [Pantoea stewartii]	--	--	PHI:2657|HspL|A9CFS9|358|Agrobacterium_tumefaciens|Reduced_virulence	--	--
GE00677	--	--	--	--	--	--	Uncharacterized protein {ECO:0000313|EMBL:KGD81416.1} OS=Pantoea stewartii subsp. indologenes PE=4 SV=1	hypothetical protein [Pantoea stewartii]	--	--	--	--	--
GE00678	[PH]	--	Molecular Function: ATP binding (GO:0005524); Biological Process: obsolete ATP catabolic process (GO:0006200); Molecular Function: ATPase activity (GO:0016887);	K02013|6.17175e-135|paj:PAJ_1638|fepC; ferric enterobactin transport ATP-binding protein FepC; K02013 iron complex transport system ATP-binding protein [EC:3.6.3.34] (A)	ABC transporter	Hemin import ATP-binding protein HmuV {ECO:0000255|HAMAP-Rule:MF_01718} GN=PSHAb0066 OS=Pseudoalteromonas haloplanktis (strain TAC 125) PE=3 SV=1	ABC transporter {ECO:0000313|EMBL:KGD81415.1} OS=Pantoea stewartii subsp. indologenes PE=4 SV=1	ABC transporter [Pantoea stewartii]	--	--	PHI:2067|ABC4|MGG_00937|148305|Magnaporthe_oryzae_(related:_Magnaporthe_grisea)|Loss_of_pathogenicity	(fepC) ferrienterobactin ABC transporter ATPase [Enterobactin (VF0228)] [Escherichia coli CFT073]	--
GE00679	[P]	Inorganic ion transport and metabolism	--	K02016|0|paq:PAGR_g1706|iron transport lipoprotein YadT; K02016 iron complex transport system substrate-binding protein (A)	Periplasmic binding protein	Hemin-binding periplasmic protein HmuT (Precursor) GN=hmuT OS=Yersinia pestis PE=1 SV=2	Putative periplasmic substrate-binding component of an ABC superfamily iron(III) transporter {ECO:0000313|EMBL:EHU00290.1} OS=Pantoea stewartii subsp. stewartii DC283 PE=4 SV=1	ABC transporter substrate-binding protein [Pantoea stewartii]	--	--	--	--	--
GE00680	[P]	Inorganic ion transport and metabolism	Molecular Function: transporter activity (GO:0005215); Cellular Component: plasma membrane (GO:0005886); Biological Process: transport (GO:0006810); Cellular Component: integral component of membrane (GO:0016021);	K02015|2.11548e-164|cko:CKO_00852|hypothetical protein; K02015 iron complex transport system permease protein (A)	FecCD transport family	Hemin transport system permease protein HmuU GN=hmuU OS=Yersinia pestis PE=1 SV=2	Transport system permease protein {ECO:0000313|EMBL:EHU00289.1} OS=Pantoea stewartii subsp. stewartii DC283 PE=4 SV=1	ABC transporter permease [Pantoea stewartii]	--	--	--	(chuU) heme permease protein ChuU [Chu (VF0227)] [Escherichia coli CFT073]	--
GE00681	[GEPR]	--	--	--	Transmembrane secretion effector	Macrolide efflux protein A {ECO:0000312|EMBL:AAL73129.1} OS=Streptococcus pyogenes PE=3 SV=1	MFS transporter {ECO:0000313|EMBL:KGD81413.1} OS=Pantoea stewartii subsp. indologenes PE=4 SV=1	MFS transporter [Pantoea stewartii]	--	--	--	--	--
GE00682	[H]	Coenzyme transport and metabolism	Molecular Function: ferrochelatase activity (GO:0004325); Cellular Component: cytoplasm (GO:0005737); Biological Process: heme biosynthetic process (GO:0006783); Molecular Function: metal ion binding (GO:0046872);	K01772|0|paj:PAJ_1634|hemH; ferrochelatase HemH; K01772 ferrochelatase [EC:4.99.1.1] (A)	Ferrochelatase	Ferrochelatase {ECO:0000255|HAMAP-Rule:MF_00323} GN=ECA1181 OS=Pectobacterium atrosepticum (strain SCRI 1043 / ATCC BAA-672) PE=3 SV=1	Ferrochelatase {ECO:0000256|HAMAP-Rule:MF_00323, ECO:0000256|RuleBase:RU000607} OS=Pantoea stewartii subsp. stewartii DC283 PE=3 SV=1	ferrochelatase [Pantoea stewartii]	--	--	PHI:2532|HEM15|Q4WUA3|746128|Aspergillus_fumigatus|Lethal	--	--
GE00683	[S]	Function unknown	Molecular Function: metallopeptidase activity (GO:0008237);	K09933|2.21847e-160|plf:PANA5342_1778|yeeI; hypothetical protein; K09933 hypothetical protein (A)	Glucose-regulated metallo-peptidase M90	Protein MtfA {ECO:0000255|HAMAP-Rule:MF_01593} GN=SBO_0979 OS=Shigella boydii serotype 4 (strain Sb227) PE=3 SV=2	DgsA anti-repressor MtfA {ECO:0000313|EMBL:KGD81410.1} OS=Pantoea stewartii subsp. indologenes PE=4 SV=1	DgsA anti-repressor MtfA [Pantoea stewartii]	--	--	--	--	--
GE00684	--	--	--	--	--	--	Uncharacterized protein {ECO:0000313|EMBL:KGD81409.1} OS=Pantoea stewartii subsp. indologenes PE=4 SV=1	hypothetical protein [Pantoea stewartii]	--	--	--	--	--
GE00685	[R]	General function prediction only	Molecular Function: phosphoric diester hydrolase activity (GO:0008081); Biological Process: metabolic process (GO:0008152); Molecular Function: metal ion binding (GO:0046872);	K06950|8.05923e-162|plf:PANA5342_1780|yedJ; metal dependent phosphohydrolase; K06950 uncharacterized protein (A)	HD domain	Uncharacterized protein YedJ GN=yedJ OS=Escherichia coli (strain K12) PE=1 SV=2	Hydrolase {ECO:0000313|EMBL:KGD81408.1} OS=Pantoea stewartii subsp. indologenes PE=4 SV=1	hydrolase [Pantoea stewartii]	--	--	--	--	--
GE00686	--	--	Molecular Function: DNA binding (GO:0003677); Biological Process: regulation of transcription, DNA-templated (GO:0006355);	--	--	--	Uncharacterized protein {ECO:0000313|EMBL:EHU00560.1} OS=Pantoea stewartii subsp. stewartii DC283 PE=4 SV=1	hypothetical protein [Pantoea stewartii]	--	--	--	--	--
GE00687	[NT]	--	Molecular Function: transmembrane signaling receptor activity (GO:0004888); Biological Process: chemotaxis (GO:0006935); Biological Process: signal transduction (GO:0007165); Cellular Component: integral component of membrane (GO:0016021);	--	Methyl-accepting chemotaxis protein (MCP) signalling domain	Methyl-accepting chemotaxis protein I GN=tsr OS=Escherichia coli (strain K12) PE=1 SV=2	Tsr {ECO:0000313|EMBL:KGD81406.1} OS=Pantoea stewartii subsp. indologenes PE=4 SV=1	Tsr [Pantoea stewartii]	--	--	--	(cheD) methyl-accepting chemotaxis protein CheD [peritrichous flagella (AI145)] [Yersinia enterocolitica subsp. enterocolitica 8081]	--
GE00688	[L]	Replication, recombination and repair	Molecular Function: DNA binding (GO:0003677); Molecular Function: DNA (cytosine-5-)-methyltransferase activity (GO:0003886); Biological Process: C-5 methylation of cytosine (GO:0090116);	K00558|0|plf:PANA5342_1783|dcm; DNA-cytosine methyltransferase; K00558 DNA (cytosine-5)-methyltransferase 1 [EC:2.1.1.37] (A)	C-5 cytosine-specific DNA methylase	Modification methylase EcoRII GN=ecoRIIM OS=Escherichia coli PE=3 SV=1	DNA cytosine methylase {ECO:0000313|EMBL:KGD81405.1} OS=Pantoea stewartii subsp. indologenes PE=4 SV=1	DNA cytosine methylase [Pantoea stewartii]	--	--	--	--	--
GE00689	--	--	Molecular Function: endonuclease activity (GO:0004519); Biological Process: mismatch repair (GO:0006298);	K07458|1.95096e-99|paq:PAGR_g1722|very short patch repair protein Vsr; K07458 DNA mismatch endonuclease, patch repair protein [EC:3.1.-.-] (A)	DNA mismatch endonuclease Vsr	Very short patch repair protein GN=vsr OS=Escherichia coli (strain K12) PE=1 SV=3	DNA mismatch endonuclease of very short patch repair {ECO:0000313|EMBL:EHU00557.1} OS=Pantoea stewartii subsp. stewartii DC283 PE=4 SV=1	very short patch repair endonuclease [Pantoea stewartii]	--	--	--	--	--
GE00690	--	--	--	--	--	--	Uncharacterized protein {ECO:0000313|EMBL:EHU00556.1} OS=Pantoea stewartii subsp. stewartii DC283 PE=4 SV=1	hypothetical protein [Pantoea stewartii]	--	--	--	--	--
GE00691	[S]	Function unknown	--	K09781|0|plf:PANA5342_1786|yedI; inner membrane protein YedI; K09781 hypothetical protein (A)	Protein of unknown function (DUF808)	Inner membrane protein YedI GN=yedI OS=Escherichia coli (strain K12) PE=1 SV=2	Uncharacterized protein {ECO:0000313|EMBL:KGD81402.1} OS=Pantoea stewartii subsp. indologenes PE=4 SV=1	hypothetical protein [Pantoea stewartii]	--	--	--	--	--
GE00692	--	--	--	--	--	--	Uncharacterized protein {ECO:0000313|EMBL:EHU00554.1} OS=Pantoea stewartii subsp. stewartii DC283 PE=4 SV=1	hypothetical protein [Pantoea stewartii]	--	--	--	--	--
GE00693	[S]	Function unknown	--	--	Uncharacterized small protein (DUF2158)	Uncharacterized protein YodC GN=yodC OS=Escherichia coli (strain K12) PE=4 SV=1	Uncharacterized protein {ECO:0000313|EMBL:KGD81401.1} OS=Pantoea stewartii subsp. indologenes PE=4 SV=1	hypothetical protein [Pantoea stewartii]	--	--	--	--	--
GE00694	[M]	Cell wall/membrane/envelope biogenesis	Molecular Function: transferase activity (GO:0016740);	K13693|0|pam:PANA_2314|hypothetical Protein; K13693 glucosyl-3-phosphoglycerate synthase [EC:2.4.1.266] (A)	--	Glucosyl-3-phosphoglycerate synthase GN=gpgS OS=Persephonella marina (strain DSM 14350 / EX-H1) PE=1 SV=1	Glycosyl transferase {ECO:0000313|EMBL:KGD81400.1} OS=Pantoea stewartii subsp. indologenes PE=4 SV=1	glycosyl transferase [Pantoea stewartii]	GT81.hmm	--	--	--	--
GE00695	[R]	General function prediction only	Cellular Component: cytoplasm (GO:0005737); Molecular Function: mannosyl-3-phosphoglycerate phosphatase activity (GO:0050531); Biological Process: mannosylglycerate biosynthetic process (GO:0051479);	K07026|1.25346e-157|paq:PAGR_g1728|mannosyl-3-phosphoglycerate phosphatase YedP; K07026 mannosyl-3-phosphoglycerate phosphatase [EC:3.1.3.70] (A)	haloacid dehalogenase-like hydrolase	Putative mannosyl-3-phosphoglycerate phosphatase {ECO:0000255|HAMAP-Rule:MF_00617} GN=E2348C_2068 OS=Escherichia coli O127:H6 (strain E2348/69 / EPEC) PE=3 SV=1	Mannosyl-3-phosphoglycerate phosphatase {ECO:0000313|EMBL:KGD81399.1} OS=Pantoea stewartii subsp. indologenes PE=4 SV=1	mannosyl-3-phosphoglycerate phosphatase [Pantoea stewartii]	--	--	--	--	--
GE00696	--	--	--	--	Protein of unknown function (DUF2525)	--	Uncharacterized protein {ECO:0000313|EMBL:KGD81398.1} OS=Pantoea stewartii subsp. indologenes PE=4 SV=1	hypothetical protein [Pantoea stewartii]	--	--	--	--	--
GE00697	[S]	Function unknown	Cellular Component: integral component of membrane (GO:0016021);	--	Proteolipid membrane potential modulator	UPF0057 membrane protein PA0567 GN=PA0567 OS=Pseudomonas aeruginosa (strain ATCC 15692 / PAO1 / 1C / PRS 101 / LMG PE=3 SV=1	Putative membrane protein {ECO:0000313|EMBL:EHU00549.1} OS=Pantoea stewartii subsp. stewartii DC283 PE=4 SV=1	hypothetical protein [Pantoea stewartii]	--	--	--	--	--
GE00698	--	--	--	--	Dextransucrase DSRB	Protein DsrB {ECO:0000255|HAMAP-Rule:MF_01549} OS=Shigella flexneri PE=3 SV=2	Dextransucrase {ECO:0000313|EMBL:EHU00548.1} OS=Pantoea stewartii subsp. stewartii DC283 PE=4 SV=1	hypothetical protein [Pantoea stewartii]	--	--	--	--	--
GE00699	[NT]	--	Molecular Function: transmembrane signaling receptor activity (GO:0004888); Biological Process: chemotaxis (GO:0006935); Biological Process: signal transduction (GO:0007165); Cellular Component: integral component of membrane (GO:0016021);	K05876|0|paq:PAGR_g1732|methyl-accepting chemotaxis protein III Trg; K05876 methyl-accepting chemotaxis protein III, ribose and galactose sensor receptor (A)	Methyl-accepting chemotaxis protein (MCP) signalling domain	Methyl-accepting chemotaxis protein III GN=trg OS=Escherichia coli (strain K12) PE=1 SV=3	Methyl-accepting chemotaxis protein III, ribose and galactose sensor receptor {ECO:0000313|EMBL:EHU00547.1} OS=Pantoea stewartii subsp. stewartii DC283 PE=4 SV=1	chemotaxis protein [Pantoea stewartii]	--	--	--	(cheD) methyl-accepting chemotaxis protein CheD [peritrichous flagella (AI145)] [Yersinia enterocolitica subsp. enterocolitica 8081]	--
GE00700	[K]	Transcription	Molecular Function: DNA binding (GO:0003677); Molecular Function: transcription factor activity, sequence-specific DNA binding (GO:0003700); Biological Process: regulation of transcription, DNA-templated (GO:0006355);	K07781|1.34479e-153|pam:PANA_2308|rcsA; RcsA; K07781 LuxR family transcriptional regulator, capsular biosynthesis positive transcription factor (A)	Bacterial regulatory proteins, luxR family	Transcriptional regulatory protein RcsA {ECO:0000255|HAMAP-Rule:MF_00982} OS=Pantoea stewartii subsp. stewartii (Erwinia stewartii) PE=3 SV=1	DNA-binding transcriptional activator, co-regulator with RcsB {ECO:0000313|EMBL:EHU00546.1} OS=Pantoea stewartii subsp. stewartii DC283 PE=4 SV=1	colanic acid capsular biosynthesis activation protein A [Pantoea stewartii]	--	--	PHI:3013|rcsA|P54698|90371|Salmonella_enterica_serovar_Typhimurium|Increased_virulence_(Hypervirulence)	--	--
GE00701	[NU]	--	Biological Process: protein targeting (GO:0006605); Cellular Component: bacterial-type flagellum (GO:0009288); Cellular Component: integral component of membrane (GO:0016021);	K02421|8.09719e-163|plf:PANA5342_1795|fliR; flagellar biosynthetic protein FliR; K02421 flagellar biosynthetic protein FliR (A)	Bacterial export proteins, family 1	Flagellar biosynthetic protein FliR GN=fliR OS=Salmonella typhimurium (strain LT2 / SGSC1412 / ATCC 700720) PE=3 SV=2	Flagellar biosynthetic protein fliR {ECO:0000256|RuleBase:RU003842} OS=Pantoea stewartii subsp. stewartii DC283 PE=3 SV=1	flagellar biosynthesis protein FliR [Pantoea stewartii]	--	FLAGELLAR BIOSYNTHETIC PROTEIN FLIR - Salmonella typhimurium.	PHI:629|ssaT|AAO68941|216597|Salmonella_enterica|Reduced_virulence	(fliR) flagellar biosynthetic protein FliR [Flagella (VF0394)] [Yersinia enterocolitica subsp. enterocolitica 8081]	--
GE00702	[NU]	--	Biological Process: protein secretion (GO:0009306); Cellular Component: integral component of membrane (GO:0016021);	K02420|1.59978e-53|plf:PANA5342_1796|fliQ; flagellar biosynthetic protein FliQ; K02420 flagellar biosynthetic protein FliQ (A)	Bacterial export proteins, family 3	Flagellar biosynthetic protein FliQ GN=fliQ OS=Salmonella typhimurium (strain LT2 / SGSC1412 / ATCC 700720) PE=3 SV=1	Flagellar biosynthesis protein FliQ {ECO:0000313|EMBL:KGD81394.1} OS=Pantoea stewartii subsp. indologenes PE=4 SV=1	flagellar biosynthesis protein FliQ [Pantoea stewartii]	--	--	PHI:628|ssaS|AAO68940|216597|Salmonella_enterica|Reduced_virulence	(fliQ) flagellar biosynthetic protein FliQ [Flagella (VF0394)] [Yersinia enterocolitica subsp. enterocolitica 8081]	--
GE00703	[NU]	--	Biological Process: protein secretion (GO:0009306); Cellular Component: integral component of membrane (GO:0016021);	K02419|1.26237e-166|plf:PANA5342_1797|fliP; flagellar biosynthetic protein FliP; K02419 flagellar biosynthetic protein FliP (A)	FliP family	Flagellar biosynthetic protein FliP (Precursor) GN=fliP OS=Escherichia coli (strain K12) PE=3 SV=1	Flagellar biosynthesis protein {ECO:0000313|EMBL:EHU00543.1} OS=Pantoea stewartii subsp. stewartii DC283 PE=3 SV=1	flagellar biosynthesis protein FliP [Pantoea stewartii]	--	FLAGELLAR BIOSYNTHETIC PROTEIN FLIP - Salmonella typhimurium.	PHI:627|yscR|AAO68939|216597|Salmonella_enterica|Reduced_virulence	(fliP) flagellar biosynthetic protein FliP [Flagella (VF0394)] [Yersinia enterocolitica subsp. enterocolitica 8081]	--
GE00704	[N]	Cell motility	Cellular Component: integral component of membrane (GO:0016021);	K02418|9.15222e-74|paq:PAGR_g1737|flagellar biosynthetic protein FliO; K02418 flagellar protein FliO/FliZ (A)	Flagellar biosynthesis protein, FliO	Flagellar protein FliO GN=fliO OS=Salmonella typhimurium (strain LT2 / SGSC1412 / ATCC 700720) PE=1 SV=1	Flagellar assembly protein FliO {ECO:0000313|EMBL:KGD81392.1} OS=Pantoea stewartii subsp. indologenes PE=4 SV=1	flagellar assembly protein FliO [Pantoea stewartii]	--	--	--	(fliO) flagellar protein FliO [Flagella (VF0394)] [Yersinia enterocolitica subsp. enterocolitica 8081]	--
GE00705	[NU]	--	Biological Process: cilium or flagellum-dependent cell motility (GO:0001539); Molecular Function: motor activity (GO:0003774); Biological Process: chemotaxis (GO:0006935); Cellular Component: bacterial-type flagellum basal body (GO:0009425); Cellular Component: membrane (GO:0016020);	K02417|1.22803e-88|plf:PANA5342_1799|fliN; flagellar motor switch protein FliN; K02417 flagellar motor switch protein FliN/FliY (A)	Surface presentation of antigens (SPOA)	Flagellar motor switch protein FliN GN=fliN OS=Escherichia coli (strain K12) PE=1 SV=1	Flagellar motor switching and energizing component {ECO:0000313|EMBL:EHU00541.1} OS=Pantoea stewartii subsp. stewartii DC283 PE=4 SV=1	flagellar motor switch protein FliN [Pantoea stewartii]	--	Flagellar motor switch protein fliN - Salmonella typhimurium.	PHI:643|spaO|AAO70354|216597|Salmonella_enterica|Reduced_virulence	(fliN) flagellar motor switch protein FliN [Flagella (VF0394)] [Yersinia enterocolitica subsp. enterocolitica 8081]	--
GE00706	[N]	Cell motility	Biological Process: cilium or flagellum-dependent cell motility (GO:0001539); Molecular Function: motor activity (GO:0003774); Cellular Component: plasma membrane (GO:0005886); Biological Process: chemotaxis (GO:0006935); Cellular Component: bacterial-type flagellum basal body (GO:0009425);	K02416|0|plf:PANA5342_1800|fliM; flagellar motor switch protein FliM; K02416 flagellar motor switch protein FliM (A)	Flagellar motor switch protein FliM	Flagellar motor switch protein FliM OS=Escherichia coli (strain K12) PE=1 SV=1	Flagellar motor switch protein FliM {ECO:0000256|PIRNR:PIRNR002888} OS=Pantoea stewartii subsp. stewartii DC283 PE=3 SV=1	flagellar motor switch protein FliM [Pantoea stewartii]	--	--	--	(fliM) flagellar motor switch protein FliM [Flagella (VF0394)] [Yersinia enterocolitica subsp. enterocolitica 8081]	--
GE00707	[N]	Cell motility	Biological Process: cilium or flagellum-dependent cell motility (GO:0001539); Biological Process: chemotaxis (GO:0006935); Cellular Component: bacterial-type flagellum basal body (GO:0009425);	K02415|5.59865e-109|plf:PANA5342_1801|fliL; flagellar basal body-associated protein FliL; K02415 flagellar FliL protein (A)	Flagellar basal body-associated protein FliL	Flagellar protein FliL GN=fliL OS=Shigella flexneri PE=3 SV=1	Flagellar biosynthesis protein {ECO:0000313|EMBL:EHU00539.1} OS=Pantoea stewartii subsp. stewartii DC283 PE=4 SV=1	flagellar basal body protein FliL [Pantoea stewartii]	--	--	--	(fliL) flagellar basal body protein FliL [Flagella (VF0394)] [Yersinia enterocolitica subsp. enterocolitica 8081]	--
GE00708	[N]	Cell motility	Molecular Function: motor activity (GO:0003774); Cellular Component: bacterial-type flagellum hook (GO:0009424);	K02414|0|paq:PAGR_g1741|flagellar hook-length control protein FliK; K02414 flagellar hook-length control protein FliK (A)	Flagellar hook-length control protein FliK	Flagellar hook-length control protein GN=fliK OS=Escherichia coli (strain K12) PE=3 SV=1	Flagellar hook-length control protein {ECO:0000313|EMBL:KGD81388.1} OS=Pantoea stewartii subsp. indologenes PE=4 SV=1	flagellar hook-length control protein [Pantoea stewartii]	--	--	--	(fliK) flagellar hook-length control protein FliK [Flagella (VF0394)] [Yersinia enterocolitica subsp. enterocolitica 8081]	--
GE00709	[NUO]	--	Biological Process: cilium or flagellum-dependent cell motility (GO:0001539); Molecular Function: motor activity (GO:0003774); Biological Process: chemotaxis (GO:0006935); Cellular Component: bacterial-type flagellum (GO:0009288); Cellular Component: membrane (GO:0016020);	K02413|4.68028e-99|plf:PANA5342_1803|fliJ; flagellar export protein FliJ; K02413 flagellar FliJ protein (A)	Flagellar FliJ protein	Flagellar FliJ protein GN=fliJ OS=Escherichia coli (strain K12) PE=3 SV=2	Flagellar biosynthesis chaperone {ECO:0000313|EMBL:KGD81387.1} OS=Pantoea stewartii subsp. indologenes PE=4 SV=1	flagellar biosynthesis chaperone [Pantoea stewartii]	--	--	--	(fliJ) flagellar protein FliJ [Flagella (VF0394)] [Yersinia enterocolitica subsp. enterocolitica 8081]	--
GE00710	[NU]	--	Molecular Function: ATP binding (GO:0005524); Cellular Component: cytoplasm (GO:0005737); Biological Process: obsolete ATP catabolic process (GO:0006200); Biological Process: ATP synthesis coupled proton transport (GO:0015986); Molecular Function: hydrolase activity, acting on acid anhydrides, catalyzing transmembrane movement of substances (GO:0016820); Molecular Function: ATPase activity (GO:00…	K02412|0|plf:PANA5342_1804|fliI; flagellum-specific ATP synthase FliI; K02412 flagellum-specific ATP synthase [EC:3.6.3.14] (A)	ATP synthase alpha/beta family, nucleotide-binding domain	Flagellum-specific ATP synthase GN=fliI OS=Salmonella typhimurium (strain LT2 / SGSC1412 / ATCC 700720) PE=1 SV=1	ATP synthase {ECO:0000313|EMBL:KGD81386.1} OS=Pantoea stewartii subsp. indologenes PE=4 SV=1	ATP synthase [Pantoea stewartii]	--	FLAGELLUM-SPECIFIC ATP SYNTHASE (EC 3.6.1.34) - Salmonella typhimurium.	bscN|PHI:3411|O68539|518|Bordetella_bronchiseptica|reduced_virulence_	(fliI) flagellum-specific ATP synthase FliI [Flagella (VF0394)] [Yersinia enterocolitica subsp. enterocolitica 8081]	--
GE00711	[NU]	--	Biological Process: cilium or flagellum-dependent cell motility (GO:0001539); Molecular Function: motor activity (GO:0003774); Cellular Component: bacterial-type flagellum (GO:0009288);	K02411|4.1995e-128|pam:PANA_2297|fliH; FliH; K02411 flagellar assembly protein FliH (A)	Flagellar assembly protein FliH	Flagellar assembly protein FliH OS=Escherichia coli (strain K12) PE=3 SV=3	Flagellar assembly protein H {ECO:0000313|EMBL:KGD81385.1} OS=Pantoea stewartii subsp. indologenes PE=4 SV=1	flagellar assembly protein H [Pantoea stewartii]	--	FLAGELLAR ASSEMBLY PROTEIN FLIH - Salmonella typhimurium.	--	(fliH) flagellar assembly protein H [Flagella (VF0394)] [Yersinia enterocolitica subsp. enterocolitica 8081]	--
GE00712	[N]	Cell motility	Biological Process: cilium or flagellum-dependent cell motility (GO:0001539); Molecular Function: motor activity (GO:0003774); Cellular Component: plasma membrane (GO:0005886); Biological Process: chemotaxis (GO:0006935); Cellular Component: bacterial-type flagellum (GO:0009288);	K02410|0|plf:PANA5342_1806|fliG; flagellar motor switch protein FliG; K02410 flagellar motor switch protein FliG (A)	FliG C-terminal domain	Flagellar motor switch protein FliG OS=Escherichia coli (strain K12) PE=1 SV=1	Flagellar motor switch protein FliG {ECO:0000256|PIRNR:PIRNR003161} OS=Pantoea stewartii subsp. stewartii DC283 PE=3 SV=1	flagellar motor switch protein FliG [Pantoea stewartii]	--	--	--	(fliG) flagellar motor switch protein G [Flagella (VF0394)] [Yersinia enterocolitica subsp. enterocolitica 8081]	--
GE00713	[NU]	--	Biological Process: cilium or flagellum-dependent cell motility (GO:0001539); Molecular Function: motor activity (GO:0003774); Cellular Component: bacterial-type flagellum basal body, MS ring (GO:0009431);	K02409|0|plf:PANA5342_1807|fliF; flagellar M-ring protein FliF; K02409 flagellar M-ring protein FliF (A)	Secretory protein of YscJ/FliF family	Flagellar M-ring protein GN=fliF OS=Salmonella typhimurium (strain LT2 / SGSC1412 / ATCC 700720) PE=1 SV=2	Flagellar M-ring protein FliF {ECO:0000313|EMBL:KGD81383.1} OS=Pantoea stewartii subsp. indologenes PE=4 SV=1	flagellar M-ring protein FliF [Pantoea stewartii]	--	Flagellar M-ring protein - Salmonella typhimurium.	--	(fliF) flagellar M-ring protein FliF [Flagella (VF0394)] [Yersinia enterocolitica subsp. enterocolitica 8081]	--
GE00714	[NU]	--	Biological Process: cilium or flagellum-dependent cell motility (GO:0001539); Molecular Function: motor activity (GO:0003774); Molecular Function: structural molecule activity (GO:0005198); Cellular Component: bacterial-type flagellum basal body (GO:0009425);	K02408|8.20128e-62|plf:PANA5342_1808|fliE; flagellar hook-basal body complex subunit FliE; K02408 flagellar hook-basal body complex protein FliE (A)	Flagellar hook-basal body complex protein FliE	Flagellar hook-basal body complex protein FliE {ECO:0000255|HAMAP-Rule:MF_00724} GN=ETA_19870 OS=Erwinia tasmaniensis (strain DSM 17950 / Et1/99) PE=3 SV=1	Flagellar hook-basal body complex protein FliE {ECO:0000256|HAMAP-Rule:MF_00724} OS=Pantoea stewartii subsp. stewartii DC283 PE=3 SV=1	flagellar hook-basal body protein FliE [Pantoea stewartii]	--	--	--	(fliE) flagellar hook-basal body complex protein FliE [Flagella (VF0394)] [Yersinia enterocolitica subsp. enterocolitica 8081]	--
GE00715	--	--	--	--	--	--	Uncharacterized protein {ECO:0000313|EMBL:ADD77460.1} OS=Pantoea ananatis (strain LMG 20103) PE=4 SV=1	hypothetical protein [Pantoea stewartii]	--	--	--	--	--
GE00717	--	--	--	--	--	--	Uncharacterized protein {ECO:0000313|EMBL:EHU00465.1} OS=Pantoea stewartii subsp. stewartii DC283 PE=4 SV=1	hypothetical protein [Pantoea stewartii]	--	--	--	--	--
GE00718	--	--	--	--	--	--	Uncharacterized protein {ECO:0000313|EMBL:EHU00464.1} OS=Pantoea stewartii subsp. stewartii DC283 PE=4 SV=1	hypothetical protein [Pantoea stewartii]	--	--	--	--	--
GE00719	--	--	--	--	DinI-like family	Virulence protein MsgA GN=msgA OS=Salmonella typhimurium (strain LT2 / SGSC1412 / ATCC 700720) PE=3 SV=1	Virulence protein MsgA {ECO:0000313|EMBL:KGD81379.1} OS=Pantoea stewartii subsp. indologenes PE=4 SV=1	virulence protein MsgA [Pantoea stewartii]	--	--	--	--	--
GE00720	--	--	Cellular Component: cytoplasm (GO:0005737);	--	Sigma-S stabilisation anti-adaptor protein	Anti-adapter protein IraP {ECO:0000255|HAMAP-Rule:MF_01198} GN=SBO_0277 OS=Shigella boydii serotype 4 (strain Sb227) PE=3 SV=1	Putative uncharacterized protein yaiB {ECO:0000313|EMBL:BAK11683.1} OS=Pantoea ananatis (strain AJ13355) PE=4 SV=1	YaiB [Pantoea ananatis LMG 20103]	--	--	--	--	--
GE00721	--	--	--	--	--	--	Uncharacterized protein {ECO:0000313|EMBL:EHU00461.1} OS=Pantoea stewartii subsp. stewartii DC283 PE=4 SV=1	hypothetical protein [Pantoea stewartii]	--	--	--	--	--
GE00723	--	--	--	--	YedD-like protein	Uncharacterized lipoprotein YedD (Precursor) GN=yedD OS=Salmonella typhimurium (strain LT2 / SGSC1412 / ATCC 700720) PE=3 SV=2	Putative lipoprotein {ECO:0000313|EMBL:EHU00460.1} OS=Pantoea stewartii subsp. stewartii DC283 PE=4 SV=1	hypothetical protein [Pantoea stewartii]	--	--	--	--	--
GE00724	[G]	Carbohydrate transport and metabolism	Molecular Function: alpha-amylase activity (GO:0004556); Molecular Function: calcium ion binding (GO:0005509); Biological Process: carbohydrate metabolic process (GO:0005975); Molecular Function: glucan 1,4-alpha-maltohexaosidase activity (GO:0033927);	K01176|0|paq:PAGR_g1755|cytoplasmic alpha-amylase AmyA; K01176 alpha-amylase [EC:3.2.1.1] (A)	Alpha amylase, catalytic domain	Cytoplasmic alpha-amylase GN=amyA OS=Escherichia coli (strain K12) PE=3 SV=3	Cytoplasmic alpha-amylase {ECO:0000313|EMBL:KGD81375.1} OS=Pantoea stewartii subsp. indologenes PE=4 SV=1	cytoplasmic alpha-amylase [Pantoea stewartii]	GH13.hmm	--	--	--	--
GE00725	--	--	--	K02423|1.52735e-69|plf:PANA5342_1825|fliT; flagellar biosynthesis protein FliT; K02423 flagellar protein FliT (A)	Flagellar protein FliT	Flagellar protein FliT {ECO:0000255|HAMAP-Rule:MF_01180} GN=ESA_01285 OS=Cronobacter sakazakii (strain ATCC BAA-894) PE=3 SV=1	Flagellar biosynthesis protein FliT {ECO:0000313|EMBL:KGD81374.1} OS=Pantoea stewartii subsp. indologenes PE=4 SV=1	flagellar biosynthesis protein FliT [Pantoea stewartii]	--	--	--	(fliT) flagellar protein FliT [Flagella (VF0394)] [Yersinia enterocolitica subsp. enterocolitica 8081]	--
GE00726	[NUO]	--	Cellular Component: bacterial-type flagellum (GO:0009288);	K02422|3.1453e-90|pam:PANA_2283|fliS; FliS; K02422 flagellar protein FliS (A)	Flagellar protein FliS	Flagellar protein FliS GN=fliS OS=Salmonella typhimurium (strain LT2 / SGSC1412 / ATCC 700720) PE=1 SV=1	Flagellar protein FliS {ECO:0000313|EMBL:KGD81373.1} OS=Pantoea stewartii subsp. indologenes PE=4 SV=1	flagellar protein FliS [Pantoea stewartii]	--	--	--	(fliS) flagellar protein FliS [Flagella (VF0394)] [Yersinia enterocolitica subsp. enterocolitica 8081]	--
GE00727	[N]	Cell motility	Biological Process: movement of cell or subcellular component (GO:0006928); Biological Process: cell adhesion (GO:0007155); Cellular Component: bacterial-type flagellum (GO:0009288);	K02407|0|paj:PAJ_1598|fliD; flagellar hook-associated protein 2 FliD; K02407 flagellar hook-associated protein 2 (A)	Flagellar hook-associated protein 2 C-terminus	Flagellar hook-associated protein 2 GN=fliD OS=Xenorhabdus nematophila (Achromobacter nematophilus) PE=3 SV=3	Flagellar cap protein FliD {ECO:0000313|EMBL:KGD81372.1} OS=Pantoea stewartii subsp. indologenes PE=4 SV=1	flagellar cap protein FliD [Pantoea stewartii]	--	--	--	(fliD) flagellar capping protein FliD [Flagella (VF0394)] [Yersinia enterocolitica subsp. enterocolitica 8081]	--
[truncated: 3,931 more rows]

## Sheet: Table S6
Table S6. GO annotation of the coding sequences of the strain PSCN1
#GO_classify1	GO_classify2	Genomic protein
#Total_gene		2790
cellular component	extracellular region	2
cellular component	cell	883
cellular component	nucleoid	5
cellular component	membrane	704
cellular component	virion	2
[truncated: 36 more rows]

## Sheet: Table S7
Table S7. KEGG annotation of the coding sequences of strain PSCN1
[truncated: 108 more rows]
