# Supplementary material for: Complete genome sequences of two Pantoea stewartii strains ATCC 8199 from maize and PSCN1 from sugarcane
Source: BMC Genom Data. 2024 Oct 8;25:86. doi: 10.1186/s12863-024-01268-0 (PMC11462666; doi:10.1186/s12863-024-01268-0)
Supplement: Supplementary file 5 — Supplementary Material 5 [file 12863_2024_1268_MOESM5_ESM.xlsx]

## Sheet: Table S8
Table S8. Characteristics of 45 strains of P.stewartii and one strains of P.agglomerans used in this study
#Organism Name	Strain	BioSample	BioProject	Assembly	Level	Size(Mb)	GC%	Release Date
Pantoea stewartii	ZJ-FGZX1	SAMN14150199	PRJNA607905	GCA_011044475.1	Complete	5	53.5	2020-03-01
Pantoea stewartii	HR3-48	SAMN28835860	PRJNA844595	GCA_025765915.1	Complete	4.8	54	2022-10-20
Pantoea stewartii subsp. stewartii	DC283	SAMN05761485	PRJNA342501	GCA_002082215.1	Complete	5.3	54	2017-04-10
Pantoea stewartii subsp. indologenes	LMG 2632	SAMN02905159	PRJNA252992	GCA_000757405.2	Contig	4.7	53.5	2014-09-23
Pantoea stewartii subsp. stewartii	CCUG 26359	SAMN12697580	PRJNA563568	GCA_008801695.1	Contig	4.9	53.5	2019-10-01
Pantoea stewartii	A206	SAMN03968921	PRJNA292338	GCA_001310285.1	Contig	4.7	54	2015-10-13
Pantoea stewartii	626	SAMN05013688	PRJNA322085	GCA_013277595.1	Contig	4.8	53.5	2020-06-04
Pantoea stewartii	ST25	SAMN30852752	PRJNA880563	GCA_025599245.1	Contig	4.8	53.5	2022-10-05
Pantoea stewartii	NRRL B-133	SAMN15572496	PRJNA646986	GCA_014218605.1	Scaffold	4.9	53.5	2020-08-17
Pantoea stewartii	M073a	SAMN03154073	PRJNA265925	GCA_000803205.1	Contig	4.8	54	2014-12-17
Pantoea stewartii	S301	SAMN03968918	PRJNA292332	GCA_001310295.1	Scaffold	4.5	54	2015-10-13
Pantoea stewartii	RSA36	SAMN03401418	PRJNA278253	GCA_001476375.1	Contig	4.8	53.5	2015-12-22
Pantoea stewartii	NS381	SAMN03401412	PRJNA278247	GCA_001476355.1	Contig	4.7	54	2015-12-22
Pantoea stewartii	M009	SAMN03112721	PRJNA263996	GCA_000786255.1	Contig	4.8	54	2014-11-23
Pantoea stewartii	RSA30	SAMN03401415	PRJNA278250	GCA_001476795.1	Contig	4.8	53.5	2015-12-22
Pantoea stewartii	RSA13	SAMN03401414	PRJNA278249	GCA_001477215.1	Contig	4.8	53.5	2015-12-22
Pantoea stewartii subsp. stewartii	DC283	SAMN02472011	PRJNA39561	GCA_000248395.2	Contig	5.2	53.8	2012-02-22
Pantoea stewartii subsp. indologenes	PNA 14-12	SAMN16866617	PRJNA676043	GCA_017052135.1	Contig	4.7	53.7	2021-02-27
Pantoea stewartii subsp. indologenes	PNA 14-11	SAMN16866616	PRJNA676043	GCA_017052195.1	Contig	4.7	53.7	2021-02-27
Pantoea stewartii subsp. indologenes	NCPPB 2275	SAMN16866625	PRJNA676043	GCA_017051895.1	Contig	4.8	53.6	2021-02-27
Pantoea stewartii subsp. indologenes	PANS 07-10	SAMN16866621	PRJNA676043	GCA_017051975.1	Contig	4.9	53.7	2021-02-27
Pantoea stewartii subsp. indologenes	PANS 07-12	SAMN16866622	PRJNA676043	GCA_017052015.1	Contig	4.9	53.7	2021-02-27
Pantoea stewartii subsp. indologenes	PNA 14-9	SAMN16866615	PRJNA676043	GCA_017052375.1	Contig	4.7	53.7	2021-02-27
Pantoea stewartii subsp. indologenes	PNA 15-2	SAMN16866618	PRJNA676043	GCA_017052175.1	Contig	4.6	53.7	2021-02-27
Pantoea stewartii subsp. indologenes	PANS 99-15	SAMN16866624	PRJNA676043	GCA_017051945.1	Contig	4.8	53.8	2021-02-27
Pantoea stewartii subsp. indologenes	NCPPB 2281	SAMN16866629	PRJNA676043	GCA_017051805.1	Contig	4.7	53.7	2021-02-27
Pantoea stewartii subsp. indologenes	PANS 07-14	SAMN16866623	PRJNA676043	GCA_017051935.1	Contig	4.8	53.7	2021-02-27
Pantoea stewartii subsp. indologenes	PANS 07-4	SAMN16866619	PRJNA676043	GCA_017052095.1	Contig	5	53.5	2021-02-27
Pantoea stewartii subsp. indologenes	PANS 07-6	SAMN16866620	PRJNA676043	GCA_017052115.1	Contig	5	53.5	2021-02-27
Pantoea stewartii subsp. indologenes	NCPPB 2282	SAMN16866627	PRJNA676043	GCA_017051815.1	Contig	4.9	53.4	2021-02-27
Pantoea stewartii subsp. indologenes	NCPPB 1562	SAMN16866628	PRJNA676043	GCA_017051845.1	Contig	4.9	53.4	2021-02-27
Pantoea stewartii subsp. indologenes	NCPPB 1877	SAMN16866626	PRJNA676043	GCA_017051875.1	Contig	4.8	53.6	2021-02-27
Pantoea stewartii subsp. stewartii	MS1	SAMN10915378	PRJNA521843	GCA_010273335.1	Contig	4.8	53.7	2020-02-06
Pantoea stewartii	ICMP 10132	SAMN33603252	PRJNA941349	GCA_029433915.1	Contig	5.2	53.5	2023-05-27
Pantoea stewartii subsp. indologenes	SCHI0154.S.1	SAMN35099516	PRJNA972774	GCA_030144305.1	Contig	4.7	54	2023-05-31
Pantoea stewartii subsp. indologenes	LMG 2630	SAMN29815621	PRJNA856801	GCA_030336395.1	Contig	4.3	53.5	2023-06-22
Pantoea stewartii subsp. stewartii	34258,2/15	SAMN29815617	PRJNA856801	GCA_030336485.1	Contig	4.1	53.5	2023-06-22
Pantoea stewartii subsp. stewartii	34596,1/15	SAMN29815616	PRJNA856801	GCA_030336515.1	Contig	5.1	54	2023-06-28
Pantoea stewartii subsp. stewartii	49472,2 /18	SAMN29815619	PRJNA856801	GCA_030370555.1	Contig	5.6	53.5	2023-06-28
Pantoea stewartii subsp. stewartii	CREA_DC_1788	SAMN29815615	PRJNA856801	GCA_030370565.1	Contig	4.7	54.5	2023-06-28
Pantoea stewartii	C10109_Jinnung	SAMN34723096	PRJNA967810	GCA_029991035.1	Contig	4.6	53.5	2023-03-12
Pantoea stewartii	RON18713	SAMN24607203	PRJNA794063	GCA_030064655.1	Complete Genome	4.6	54	2023-03-23
Pantoea stewartii subsp. stewartii	49474,1 /18	SAMN29815618	PRJNA856801	GCA_030370545.1	Contig	5.5	53.5	2023-06-28
Pantoea stewartii subsp. indologenes	LMG 2671	SAMN29815620	PRJNA856801	GCA_030370575.1	Contig	4.9	53.5	2023-06-28
Pantoea stewartii subsp. stewartii	IPV-BO 2766	SAMN29815614	PRJNA856801	GCA_030370585.1	Contig	5.6	53.5	2023-06-28
Pantoea agglomerans	CFSAN047153	SAMN09909699	PRJNA243331	GCA_004136415.1	Complete Genome	5.2	55	2019-02-04
