# Supplementary material for: Complete genome sequences of two Pantoea stewartii strains ATCC 8199 from maize and PSCN1 from sugarcane
Source: BMC Genom Data. 2024 Oct 8;25:86. doi: 10.1186/s12863-024-01268-0 (PMC11462666; doi:10.1186/s12863-024-01268-0)
Supplement: Supplementary file 6 — Supplementary Material 6 [file 12863_2024_1268_MOESM6_ESM.xlsx]

## Sheet: Sheet1
Table S9. Average nucleotide identity (ANI) based on the entire genome sequences of 47 strains of P. stewartia. and one strain of P. agglomerans.
query	ATCC8199	ICMP 10132	SCHI0154.S.1	LMG 2630	34258,2/15	34596,1/15	49472,2 /18	CREA_DC_1788	DC283-2012	LMG2632	M009	M073a	A206	S301	NS381	RSA36	RSA30	RSA13	DC283-2017	CCUG26359	MS1	ZJ-FGZX1	626	NRRLB-133	NCPPB 2281	NCPPB 2282	NCPPB 1562	NCPPB 1877	NCPPB 2275	PANS 07-14	PANS 99-15	PANS 07-10	PANS 07-12	PANS 07-4	PANS 07-6	PNA14-12	PNA 15-2	PNA14-11	PNA 14-9	ST25	HR3-48	C10109_Jinnung	RON18713	49474,1 /18	LMG 2671	IPV-BO 2766	PSCN1	CFSAN047153
ATCC8199	100	98.4562	98.6086	98.6223	99.938	99.9211	99.7603	99.6597	99.8948	98.6425	98.6224	98.6142	98.5088	98.4681	98.6186	98.6222	98.5975	98.6221	99.9096	99.8909	98.6714	98.4604	98.6186	98.3827	98.6317	98.5529	98.546	98.6651	98.6449	98.6211	98.5933	98.6582	98.6479	98.6185	98.5586	98.6487	98.7062	98.648	98.6542	98.6144	98.7443	98.638	98.4305	99.9105	98.6679	99.9706	98.4896	81.2444
ICMP 10132	98.5426	100	98.8994	98.821	98.4133	98.4624	98.3762	98.2992	98.4568	98.8755	98.6228	98.5864	98.6172	98.7477	98.7766	98.7975	98.7312	98.7914	98.5128	98.6285	98.7197	98.8641	98.8585	98.7399	98.8789	98.7823	98.7802	98.8577	98.8706	98.8235	98.7635	98.5924	98.5852	98.6876	98.7083	98.9015	98.9406	98.9113	98.8998	98.763	98.8726	98.9147	98.7225	98.4636	98.8652	98.4843	98.6594	81.116
SCHI0154.S.1	98.6328	98.9228	100	98.9314	98.5311	98.5631	98.34	98.3178	98.5231	98.9285	99.0416	99.0773	98.7997	98.8204	98.9355	99.0101	98.9891	98.9973	98.6022	98.7804	98.9875	98.9127	98.9851	98.9381	98.9598	98.9358	98.9358	98.9992	98.9956	99.9281	99.1262	98.9173	98.9247	98.9863	98.9664	98.9752	99.0086	98.9761	98.9784	99.0221	99.0338	99.0478	98.7909	98.5908	98.9464	98.582	98.966	81.1511
LMG 2630	98.6043	98.7777	98.9897	100	98.602	98.5779	98.4165	98.4651	98.54	98.943	98.8505	98.8409	98.7427	98.8004	98.8296	98.6849	98.7018	98.677	98.5743	98.7195	98.7993	98.9533	99.9381	98.8885	98.9521	98.7814	98.7814	99.9497	99.9467	98.9355	98.7558	98.6993	98.6935	98.8445	98.8369	98.9815	98.9619	98.9831	98.984	98.8566	98.9805	99.028	98.8156	98.603	98.9271	98.579	98.8827	81.1609
34258,2/15	99.9211	98.345	98.4657	98.5662	100	99.9514	99.7693	99.6638	99.9074	98.5369	98.5561	98.5464	98.4242	98.4494	98.5603	98.4769	98.4904	98.5236	99.9114	99.8212	98.5843	98.421	98.5421	98.2903	98.4945	98.5173	98.5181	98.5219	98.5226	98.5126	98.6033	98.5385	98.5274	98.4752	98.4537	98.5104	98.5682	98.4852	98.5386	98.4958	98.6238	98.5647	98.3718	99.9253	98.5789	99.934	98.3458	81.1331
34596,1/15	99.8735	98.4734	98.4805	98.6756	99.9561	100	99.7793	99.6613	99.9267	98.5574	98.5701	98.5677	98.4613	98.4839	98.6091	98.6045	98.5777	98.5612	99.9339	99.8416	98.6295	98.4605	98.6893	98.3691	98.5325	98.5632	98.5492	98.6906	98.6431	98.6052	98.6524	98.6317	98.6286	98.5449	98.5219	98.554	98.6299	98.5441	98.5858	98.5413	98.6881	98.6447	98.4145	99.9275	98.595	99.944	98.396	81.2486
49472,2 /18	99.7535	98.317	98.2939	98.3934	99.765	99.7653	100	99.5867	99.7375	98.4029	98.4248	98.4656	98.2521	98.2822	98.3681	98.35	98.3258	98.2984	99.7501	99.6845	98.3802	98.211	98.3939	98.2662	98.3887	98.3514	98.3413	98.4394	98.4326	98.3564	98.4461	98.3454	98.3502	98.2877	98.3459	98.4182	98.4025	98.4256	98.3946	98.3933	98.446	98.4625	98.1824	99.75	98.4102	99.7641	98.2392	81.1581
CREA_DC_1788	99.6091	98.3134	98.3303	98.4777	99.7065	99.7363	99.6369	100	99.6805	98.3644	98.4127	98.4002	98.3414	98.332	98.4155	98.4001	98.3925	98.347	99.7108	99.629	98.3787	98.3004	98.4715	98.2744	98.3898	98.4098	98.4096	98.4886	98.4621	98.3852	98.4355	98.4603	98.4605	98.2805	98.243	98.4251	98.45	98.436	98.3938	98.4264	98.5012	98.4183	98.275	99.7451	98.4633	99.7254	98.2483	81.2072
DC283-2012	99.8907	98.4914	98.5022	98.525	99.9202	99.9082	99.7456	99.6639	100	98.5872	98.5385	98.5643	98.4674	98.4462	98.5966	98.5219	98.5235	98.4714	99.9909	99.8337	98.5066	98.5129	98.5936	98.4359	98.562	98.5684	98.5683	98.5653	98.5691	98.5592	98.6245	98.5397	98.55	98.5899	98.6249	98.6675	98.6566	98.6556	98.6756	98.5453	98.6548	98.5611	98.3906	99.9439	98.5954	99.9346	98.4155	81.1933
LMG2632	98.5774	98.909	98.9656	99.0308	98.5551	98.5719	98.416	98.3525	98.5894	100	98.9785	99.0011	98.93	98.8548	98.9445	98.8989	98.8585	98.83	98.639	98.7303	98.9714	99.0423	99.0618	98.9251	99.9718	98.9994	98.9993	99.0509	99.0608	99.0217	99.0239	98.8763	98.8741	98.9197	98.9442	99.577	99.0011	99.5769	99.5938	98.8768	99.0228	99.0254	98.8185	98.6073	98.977	98.5502	98.8832	81.1681
M009	98.5731	98.7077	99.0328	98.8314	98.5184	98.5723	98.4006	98.3575	98.5649	98.9357	100	99.9984	98.7257	98.8225	98.9164	98.8089	98.7388	98.7714	98.6225	98.7337	98.8439	98.964	98.8648	98.9691	98.9394	98.8989	98.8989	98.8336	98.8615	99.0015	98.7334	98.642	98.6244	98.7805	98.7798	98.9543	99.0569	98.9539	98.9612	98.8861	98.9274	98.9831	98.808	98.5429	98.9175	98.5358	98.739	81.1001
M073a	98.6806	98.6763	99.0267	98.8319	98.5376	98.6261	98.4529	98.3887	98.5631	98.9196	99.9953	100	98.7167	98.796	98.915	98.7962	98.758	98.7615	98.6281	98.7083	98.8083	98.9497	98.8556	98.8888	98.9472	98.8948	98.8956	98.8686	98.8828	98.9881	98.8252	98.6751	98.6606	98.6845	98.699	98.9472	99.0462	98.9465	98.9892	98.8738	98.9451	99.0219	98.757	98.5869	98.8852	98.5609	98.7687	81.0535
A206	98.5561	98.6087	98.8266	98.7315	98.4524	98.4984	98.2929	98.3003	98.5101	98.8886	98.7398	98.7689	100	99.452	98.8662	98.7559	98.7776	98.7799	98.4887	98.6298	98.7058	98.7622	98.7697	98.7675	98.8812	98.7079	98.7103	98.7803	98.8128	98.7582	98.727	98.7218	98.7187	98.7049	98.6941	98.8916	98.8426	98.8627	98.8769	98.8711	98.7321	98.8444	99.4262	98.5359	98.8297	98.5363	98.7462	81.1851
S301	98.5557	98.8162	98.8606	98.8392	98.5032	98.551	98.3758	98.3414	98.5434	98.8189	98.8187	98.809	99.4427	100	98.8624	98.8131	98.809	98.8231	98.6038	98.6492	98.8408	98.8158	98.8853	98.8202	98.8039	98.8147	98.8198	98.8343	98.8805	98.8747	98.8224	98.7805	98.7743	98.8179	98.8016	98.8084	98.9035	98.8107	98.8089	98.7158	98.8671	98.9188	99.3173	98.5734	98.9041	98.5129	98.7966	81.1669
NS381	98.7165	98.7281	98.9834	98.8472	98.6615	98.6595	98.4879	98.4307	98.6549	98.8985	98.951	98.9768	98.8469	98.8096	100	99.0047	99.0442	98.9837	98.6549	98.7813	98.8677	98.8231	98.8521	98.9045	98.9047	98.8918	98.9072	98.9187	98.9029	98.9665	98.9456	98.8533	98.8521	98.8998	98.8913	98.9515	99.0728	98.9548	98.9505	98.9041	98.963	98.9325	98.8061	98.6467	98.9576	98.6043	98.8325	81.0689
RSA36	98.5799	98.7955	99.0174	98.6941	98.533	98.5601	98.3516	98.3216	98.4725	98.866	98.7599	98.8214	98.735	98.7958	99.0497	100	99.9882	99.9903	98.5172	98.7569	98.7372	98.7931	98.7371	98.9277	98.8971	98.8248	98.8247	98.7498	98.7621	98.9544	98.9069	98.8571	98.8556	98.7774	98.7742	98.9339	98.8947	98.9435	98.9469	98.9144	98.8777	98.9221	98.813	98.5297	99.0044	98.5591	98.8382	81.1194
RSA30	98.5645	98.7756	99.0469	98.6484	98.5439	98.5777	98.3451	98.368	98.4905	98.8313	98.8005	98.8322	98.6712	98.8004	99.016	99.9985	100	99.994	98.5746	98.7485	98.7751	98.8254	98.7345	98.9178	98.8525	98.8082	98.8113	98.7684	98.752	98.9517	98.8369	98.8598	98.8579	98.7683	98.7717	98.9477	98.947	98.9634	98.9678	98.9099	98.8727	98.9286	98.8021	98.5548	98.9667	98.5718	98.8569	81.0766
RSA13	98.6221	98.7689	99.0475	98.738	98.5718	98.5723	98.3694	98.3342	98.5331	98.8605	98.7888	98.8511	98.7041	98.7723	99.0313	99.995	99.9857	100	98.5791	98.716	98.7654	98.8392	98.7729	98.8904	98.8963	98.88	98.8806	98.8144	98.8313	98.9645	98.8926	98.8657	98.8785	98.7521	98.7462	98.9473	98.8928	98.9631	98.9706	98.9121	98.8764	98.9143	98.8035	98.631	98.9401	98.535	98.8122	81.1276
DC283-2017	99.8942	98.5091	98.4816	98.5855	99.916	99.9342	99.7486	99.6583	99.9799	98.5964	98.6303	98.5921	98.498	98.5389	98.5998	98.468	98.463	98.4988	100	99.7728	98.5929	98.4629	98.5884	98.4497	98.619	98.6133	98.6154	98.656	98.6028	98.5795	98.6024	98.5376	98.5326	98.6054	98.6112	98.6455	98.6417	98.6371	98.6839	98.5894	98.6964	98.5789	98.4491	99.9358	98.6686	99.9487	98.392	81.1721
CCUG26359	99.9406	98.635	98.8071	98.7773	99.92	99.8455	99.7703	99.5334	99.8449	98.7934	98.798	98.7758	98.6499	98.641	98.7569	98.7673	98.7447	98.7389	99.8944	100	98.7944	98.6397	98.754	98.5466	98.8117	98.7652	98.762	98.7763	98.7766	98.8362	98.7888	98.7723	98.7483	98.6861	98.6744	98.8049	98.9244	98.8053	98.7892	98.7921	98.8316	98.8313	98.5767	99.8881	98.8126	99.9769	98.613	81.1077
MS1	98.6899	98.7318	98.967	98.7999	98.6403	98.6718	98.4578	98.4763	98.5879	98.9211	98.8066	98.7949	98.7277	98.8336	98.8059	98.7006	98.6841	98.6368	98.6746	98.7534	100	98.9242	98.8518	98.9908	98.9458	98.8054	98.8173	98.9011	98.922	98.9021	98.8257	98.707	98.7078	98.7551	98.7353	99.0013	98.9028	98.9894	99.0206	98.9274	98.9014	98.9632	98.8587	98.6346	98.9553	98.6337	98.8671	81.0437
ZJ-FGZX1	98.4973	98.8447	98.9303	98.9416	98.4192	98.5091	98.245	98.3126	98.4266	98.9971	98.9294	98.9514	98.7468	98.7984	98.8212	98.7522	98.7573	98.7714	98.4461	98.6029	98.8761	100	99.0123	98.8008	98.9887	98.9107	98.9107	99.0018	98.9856	98.9231	98.9429	98.7827	98.7836	98.9501	98.9025	99.0882	99.0508	99.089	99.0889	98.8368	98.933	99.1427	98.8129	98.4049	98.9495	98.4997	98.8189	81.3082
626	98.7007	98.8372	99.0427	99.9501	98.658	98.6253	98.446	98.436	98.6303	99.0098	98.8752	98.8721	98.8003	98.8616	98.921	98.772	98.7569	98.7236	98.6457	98.8112	98.8577	99.029	100	98.9038	99.0438	98.8571	98.857	99.9972	99.9968	98.9721	98.798	98.789	98.7874	98.9237	98.9012	99.0785	99.0571	99.0908	99.0785	98.9267	98.9448	99.0485	98.9031	98.6675	98.9834	98.6573	98.8705	81.0806
NRRLB-133	98.409	98.7187	98.992	98.8668	98.3425	98.3472	98.2005	98.1873	98.3964	98.9073	98.9426	98.9262	98.7539	98.6865	98.8156	98.8432	98.8018	98.7947	98.4072	98.4834	99.0185	98.8067	98.8709	100	98.85	98.8777	98.8757	98.9067	98.8835	98.9739	98.9867	98.7852	98.7741	98.8378	98.8215	98.9076	98.9958	98.9053	98.905	98.7845	99.0721	98.9339	98.6498	98.3506	98.9541	98.4204	98.9542	80.9998
NCPPB 2281	98.6237	98.9226	98.9572	99.0547	98.5409	98.583	98.4799	98.3367	98.5856	99.9685	98.9587	98.9695	98.9513	98.8462	98.9302	98.8487	98.843	98.8361	98.6203	98.7153	98.9824	99.0812	99.0633	98.9553	100	98.9875	98.9719	99.0559	99.0671	99.0042	99.0216	98.9323	98.9345	98.9537	98.9486	99.6202	99.0142	99.6232	99.6196	98.8567	99.0437	99.0551	98.8333	98.5843	99.0053	98.5848	98.8669	81.0323
NCPPB 2282	98.6278	98.8286	98.9156	98.7993	98.5934	98.638	98.4657	98.4472	98.5909	98.992	98.9545	98.9349	98.659	98.7798	98.896	98.8178	98.8387	98.8387	98.6339	98.7928	98.9028	98.9641	98.8956	98.9405	99.0092	100	99.9997	98.8747	98.8698	98.8167	98.9411	98.7951	98.7947	98.8752	98.8831	98.9712	99.0413	98.9627	98.9913	98.9388	98.8801	99.0275	98.8419	98.6594	98.8861	98.6509	98.9589	80.9699
NCPPB 1562	98.6275	98.8399	98.9348	98.8153	98.5928	98.6431	98.4656	98.4516	98.5972	99.0029	98.955	98.9346	98.6605	98.7778	98.9115	98.8368	98.8365	98.8367	98.6404	98.795	98.9011	98.9683	98.911	98.9573	99.0158	99.9999	100	98.8763	98.8714	98.829	98.9438	98.7973	98.7941	98.8852	98.8909	98.9736	99.0561	98.965	98.9937	98.9363	98.8776	99.0277	98.8392	98.6614	98.8865	98.6562	98.9717	80.9945
NCPPB 1877	98.6416	98.8014	99.0666	99.9512	98.6249	98.5931	98.4144	98.4378	98.5158	99.0411	98.8684	98.8913	98.7604	98.8425	98.8731	98.7071	98.7542	98.6635	98.5836	98.7138	98.8722	98.995	99.998	98.9236	99.0263	98.8612	98.8632	100	99.9988	98.9503	98.7997	98.741	98.7395	98.9091	98.9342	99.077	99.0604	99.1049	99.0673	98.8916	98.9779	99.0674	98.8825	98.6045	98.9407	98.5702	98.8915	81.1502
NCPPB 2275	98.6826	98.8077	99.039	99.9513	98.6338	98.6284	98.4326	98.485	98.5726	99.0485	98.9003	98.8987	98.7605	98.8645	98.8927	98.7542	98.7768	98.727	98.6445	98.7253	98.8546	99.0432	99.9989	98.9284	99.0519	98.849	98.8489	99.9983	100	98.9447	98.7804	98.7655	98.7635	98.9263	98.9221	99.0972	99.0487	99.108	99.1012	98.9138	98.9416	99.084	98.865	98.6238	98.9576	98.637	98.9082	81.1734
PANS 07-14	98.6375	98.8068	99.8862	98.8828	98.6197	98.6399	98.4383	98.3168	98.6077	99.03	98.9914	98.9659	98.6997	98.8041	98.9428	98.8829	98.88	98.9018	98.5929	98.7825	98.8844	98.8854	98.9177	98.988	99.025	98.8226	98.8224	98.944	98.9275	100	98.9643	98.9047	98.917	98.91	98.8985	99.0041	99.0378	98.993	99.0054	98.9859	98.9251	99.0541	98.8335	98.6298	98.9986	98.6241	98.992	81.1145
PANS 99-15	98.5994	98.7732	99.1305	98.7186	98.6192	98.5681	98.3964	98.362	98.5581	98.9551	98.7632	98.7292	98.7159	98.8368	98.9401	98.868	98.838	98.8387	98.5966	98.7852	98.8437	98.9579	98.7623	98.9834	98.9941	98.9771	98.9924	98.752	98.7552	99.0243	100	98.8849	98.8733	98.8542	98.8492	98.9864	99.0611	98.9853	98.9978	98.9092	98.9793	98.9762	98.8149	98.6276	99.0728	98.6111	98.8265	81.2041
PANS 07-10	98.5386	98.5939	99.0165	98.7568	98.4537	98.4634	98.2665	98.2447	98.4076	98.9098	98.7239	98.7054	98.7068	98.8197	98.8402	98.8524	98.8714	98.8637	98.4677	98.6349	98.7721	98.7232	98.764	98.8268	98.9233	98.7916	98.8062	98.779	98.7962	98.934	98.931	100	99.9964	98.9214	98.909	98.8615	98.9932	98.8671	98.8884	98.797	98.8803	98.8649	98.7795	98.4888	98.8966	98.4812	98.7729	81.1802
PANS 07-12	98.5332	98.5723	99.0079	98.7446	98.4634	98.4634	98.274	98.2273	98.4118	98.929	98.705	98.6932	98.7067	98.8281	98.8307	98.853	98.8533	98.8613	98.4575	98.6243	98.7611	98.7142	98.7583	98.81	98.9154	98.7747	98.8013	98.7619	98.7784	98.9266	98.921	99.9977	100	98.9014	98.9061	98.8591	98.9829	98.8647	98.8967	98.8087	98.8592	98.8639	98.7614	98.4868	98.8788	98.465	98.7561	81.1729
PANS 07-4	98.4616	98.6466	98.9751	98.87	98.4211	98.4319	98.2338	98.2335	98.3832	98.8959	98.7058	98.7324	98.7186	98.85	98.8863	98.7134	98.6914	98.7151	98.4342	98.5619	98.7144	98.8786	98.8521	98.8806	98.8703	98.8337	98.8336	98.8597	98.8586	98.8896	98.865	98.8694	98.8728	100	99.9576	98.9878	98.9984	98.9852	98.9849	98.8693	98.94	98.9716	98.7923	98.4246	98.9473	98.4049	98.6786	80.9997
PANS 07-6	98.409	98.6946	98.9512	98.8707	98.3741	98.3832	98.2347	98.193	98.4106	98.9213	98.7003	98.725	98.7198	98.8431	98.8947	98.7609	98.693	98.731	98.4886	98.5166	98.7039	98.8611	98.8528	98.8559	98.9444	98.8563	98.8586	98.8425	98.8428	98.8856	98.843	98.8839	98.8603	99.9675	100	98.9977	99.0041	98.9995	98.9936	98.8907	98.9496	99.0061	98.797	98.3925	98.9501	98.3655	98.7235	81.0768
PNA14-12	98.6052	98.9043	99.0072	99.0743	98.5388	98.5083	98.4326	98.3306	98.6088	99.5702	99.0002	99.0061	98.8992	98.8701	98.9539	98.9028	98.9186	98.9105	98.6702	98.7267	99.0448	99.105	99.0547	98.9818	99.585	98.9852	98.9852	99.1053	99.1075	99.0176	99.0312	98.9024	98.8775	99.0093	99.0197	100	99.1503	100	99.9966	98.9361	99.0368	99.1706	98.8022	98.6013	99.0606	98.5847	98.9208	81.0721
PNA 15-2	98.7071	98.9384	99.0074	99.0345	98.5799	98.5857	98.4527	98.454	98.6202	99.001	99.0563	99.0628	98.8743	98.9133	99.0592	98.9105	98.9317	98.9041	98.6238	98.8031	98.9963	99.0559	99.0571	99.047	99.0012	99.0794	99.0781	99.0943	99.0894	99.0628	99.0398	98.9955	99.0003	99.0407	99.0498	99.0733	100	99.0707	99.0809	98.9966	99.0892	99.1078	98.9125	98.6557	99.0505	98.6278	99.012	81.086
PNA14-11	98.6177	98.9021	99.0035	99.0645	98.5466	98.5134	98.44	98.3333	98.6183	99.571	99.0163	99.0163	98.923	98.8894	98.9568	98.9461	98.9509	98.9453	98.6745	98.7238	99.0555	99.084	99.0399	98.9963	99.5881	98.9975	98.9974	99.0868	99.0832	99.0067	99.0514	98.8945	98.872	99.0164	99.0264	100	99.1486	100	99.9966	98.9264	99.042	99.1735	98.8388	98.5869	99.0597	98.5709	98.9127	81.0704
PNA 14-9	98.6264	98.9155	99.0133	99.0731	98.5438	98.5284	98.4325	98.3418	98.6274	99.5751	99.0253	99.0176	98.8972	98.8778	98.9578	98.913	98.9222	98.9104	98.6778	98.728	99.0407	99.0992	99.0767	98.9851	99.5891	99.0133	99.0133	99.1075	99.1137	99.0348	99.0365	98.9415	98.9183	99.0525	99.024	100	99.1633	100	100	98.9655	99.044	99.1759	98.8131	98.6086	99.0477	98.5963	98.9224	81.0637
ST25	98.5735	98.8066	98.9857	98.8626	98.5274	98.555	98.401	98.4692	98.5152	98.8276	98.8914	98.9188	98.7906	98.7258	98.8788	98.8941	98.8616	98.8854	98.5401	98.6977	98.8983	98.798	98.875	98.8248	98.8325	98.9187	98.9187	98.7951	98.8594	99.0206	98.925	98.8145	98.8014	98.8676	98.8894	98.8664	99.0458	98.8783	98.8627	100	99.0247	98.9297	98.7721	98.5428	98.8693	98.5721	98.835	81.0277
HR3-48	98.7657	98.8093	99.0634	98.8969	98.7244	98.7291	98.5398	98.4766	98.6635	99.0319	98.9401	98.959	98.7302	98.8477	98.9554	98.8231	98.8611	98.8254	98.7582	98.7851	98.8971	98.9904	98.9154	99.0703	99.0989	98.8793	98.8792	98.9664	98.9706	98.9552	98.9524	98.8726	98.8753	98.9487	98.9314	99.0387	99.0846	99.0376	99.0571	99.0071	100	99.0598	98.8391	98.7367	99.0815	98.6788	99.0626	81.3839
C10109_Jinnung	98.7258	98.9753	99.0234	99.0262	98.6132	98.6616	98.4967	98.4554	98.6264	99.0279	99.0583	99.0585	98.8743	98.8674	98.9438	98.9264	98.9407	98.9411	98.5901	98.8287	98.9974	99.1416	99.0496	98.9357	99.0424	99.0462	99.0462	99.0934	99.0813	99.055	98.9509	98.9101	98.8987	99.0646	99.0533	99.1848	99.143	99.1783	99.1694	98.9341	99.0904	100	98.869	98.6218	99.0171	98.6469	99.0068	81.0773
RON18713	98.5059	98.7604	98.8693	98.8633	98.4319	98.5001	98.271	98.2943	98.4705	98.7886	98.8251	98.8632	99.432	99.3068	98.8382	98.8151	98.8149	98.826	98.5361	98.5463	98.8393	98.8045	98.8773	98.6926	98.8319	98.7875	98.7933	98.8579	98.8776	98.8374	98.8596	98.7774	98.786	98.7904	98.776	98.8007	98.8856	98.7723	98.7995	98.7706	98.8637	98.8763	100	98.4813	98.8876	98.4719	98.7422	81.2231
49474,1 /18	99.9126	98.3665	98.5126	98.538	99.9353	99.9152	99.7501	99.6961	99.9206	98.5487	98.57	98.5398	98.4451	98.4334	98.6148	98.5343	98.5727	98.6206	99.9384	99.8455	98.6139	98.4569	98.5962	98.3724	98.5549	98.546	98.546	98.6147	98.6046	98.6093	98.5921	98.6319	98.6105	98.5167	98.4594	98.5888	98.6322	98.5851	98.57	98.5589	98.6634	98.5906	98.3808	100	98.6289	99.9547	98.4234	81.0932
LMG 2671	98.6257	98.8544	98.9731	98.9013	98.6365	98.6195	98.4454	98.3835	98.5725	98.943	98.854	98.8494	98.822	98.8621	98.9184	98.8976	98.8929	98.8995	98.6275	98.7152	98.921	98.978	98.9527	98.8899	98.9729	98.8649	98.864	98.945	98.9559	98.928	99.0263	98.7711	98.7637	98.9192	98.9568	98.9995	99.0461	98.9955	99.0232	98.9011	99.0563	99.0139	98.8628	98.6559	100	98.6249	98.96	81.2597
IPV-BO 2766	99.9703	98.4214	98.4873	98.5174	99.9362	99.9343	99.7641	99.6874	99.9304	98.5898	98.611	98.5149	98.4706	98.4673	98.6012	98.5226	98.5105	98.4887	99.9469	99.8462	98.6412	98.4018	98.5835	98.3617	98.5604	98.5369	98.5319	98.5686	98.5631	98.551	98.5476	98.5584	98.5508	98.4425	98.4039	98.6013	98.6206	98.6043	98.5978	98.5616	98.6371	98.5996	98.3899	99.9556	98.6098	100	98.4593	81.2911
PSCN1	98.5612	98.6031	99.0438	98.9088	98.4813	98.4838	98.3327	98.3032	98.5286	98.8776	98.7782	98.7721	98.7351	98.8001	98.8683	98.8381	98.7935	98.7877	98.5442	98.6646	98.8733	98.8312	98.8685	98.9987	98.8472	98.908	98.9088	98.8967	98.9151	98.983	98.8733	98.7223	98.7377	98.7723	98.7175	98.902	98.9886	98.9048	98.9161	98.8531	99.0717	98.9351	98.7142	98.4856	98.9313	98.5087	100	81.2365
CFSAN047153	81.1799	81.1167	81.0388	81.1213	81.0329	81.157	81.0268	81.0496	81.0846	80.9335	80.9896	80.9468	80.9803	81.043	81.0053	80.961	80.9652	80.8928	81.174	80.9938	81.0173	81.2658	80.9857	80.9623	80.942	80.9637	80.9611	81.0104	80.9779	81.0291	80.9267	81.0059	81.0203	80.9994	81.0103	81.0448	81.0467	81.0464	81.0398	80.9539	81.1671	80.9861	81.1781	81.0528	81.15	81.0859	81.1795	100
